# Supplementary material for: Integrative single-cell transcriptomic investigation unveils long non-coding RNAs associated with localized cellular inflammation in psoriasis
Source: Front Immunol. 2023 Sep 26;14:1265517. doi: 10.3389/fimmu.2023.1265517 (PMC10562854; doi:10.3389/fimmu.2023.1265517)
Supplement: Supplementary file 1 [file Table_1.xlsx]

## Sheet: Catalog
SI_Table1.1	All_cellsPsor_HealthyFoldChange
SI_Table1.2	EpD_Basal1_CtrlPsor_lncRNA_DEG_SigDownGene
SI_Table1.3	EpD_Basal1_CtrlPsor_lncRNA_DEG_SigUpGene
SI_Table1.4	EpD_Basal2_CtrlPsor_lncRNA_DEG_SigDownGene
SI_Table1.5	EpD_Basal2_CtrlPsor_lncRNA_DEG_SigUpGene
SI_Table1.6	EpD_Basal3_CtrlPsor_lncRNA_DEG_SigDownGene
SI_Table1.7	EpD_Basal3_CtrlPsor_lncRNA_DEG_SigUpGene
SI_Table1.8	EpD_Corneum_CtrlPsor_lncRNA_DEG_SigDownGene
SI_Table1.9	EpD_Corneum_CtrlPsor_lncRNA_DEG_SigUpGene
SI_Table1.10	EpD_Foli_CtrlPsor_lncRNA_DEG_SigDownGene
SI_Table1.11	EpD_Foli_CtrlPsor_lncRNA_DEG_SigUpGene
SI_Table1.12	EpD_Granualr-spinous_CtrlPsor_lncRNA_DEG_SigDownGene
SI_Table1.13	EpD_Granualr-spinous_CtrlPsor_lncRNA_DEG_SigUpGene
SI_Table1.14	EpD_Granular_CtrlPsor_lncRNA_DEG_SigDownGene
SI_Table1.15	EpD_Granular_CtrlPsor_lncRNA_DEG_SigUpGene
SI_Table1.16	EpD_SG_CtrlPsor_lncRNA_DEG_SigDownGene
SI_Table1.17	EpD_SG_CtrlPsor_lncRNA_DEG_SigUpGene
SI_Table1.18	EpD_Spinous_CtrlPsor_lncRNA_DEG_SigDownGene
SI_Table1.19	EpD_Spinous_CtrlPsor_lncRNA_DEG_SigUpGene
SI_Table1.20	Mes_DP-DS1_CtrlPsor_lncRNA_DEG_SigDownGene
SI_Table1.21	Mes_DP-DS1_CtrlPsor_lncRNA_DEG_SigUpGene
SI_Table1.22	Mes_DP-DS2_CtrlPsor_lncRNA_DEG_SigDownGene
SI_Table1.23	Mes_DP-DS2_CtrlPsor_lncRNA_DEG_SigUpGene
SI_Table1.24	Mes_Fibro_CtrlPsor_lncRNA_DEG_SigDownGene
SI_Table1.25	Mes_Fibro_CtrlPsor_lncRNA_DEG_SigUpGene
SI_Table1.26	Mes_Peri1_CtrlPsor_lncRNA_DEG_SigDownGene
SI_Table1.27	Mes_Peri1_CtrlPsor_lncRNA_DEG_SigUpGene
SI_Table1.28	Mes_Peri2_CtrlPsor_lncRNA_DEG_SigDownGene
SI_Table1.29	Mes_Peri2_CtrlPsor_lncRNA_DEG_SigUpGene
SI_Table1.30	Mes_SM_CtrlPsor_lncRNA_DEG_SigDownGene
SI_Table1.31	Mes_SM_CtrlPsor_lncRNA_DEG_SigUpGene

## Sheet: SI_Table1.1
All_cellsPsor_HealthyFoldChange
	Endo_Endo-Lymph	Endo_Endothelial	EpD_HF_Bulge	EpD_HF_HairFollicle	EpD_KRT0_StemCyclingKeratinocyte	EpD_KRT1_Basal	EpD_KRT2_Basalinflammatory	EpD_KRT3_earlySpinous	EpD_KRT4_diffSpinous	EpD_KRT5_Granular	EpD_KRT6_BasalGranular	Imm_Lymphocyte	Imm_MyeloidCell	Mes_FibroDS	Mes_FibroInflammatory	Mes_FibroPapillary	Mes_FibroReticular	Mes_PeriV	Mes_PeriVInflammatory	Mixed_Erythocytes	Schwann_Melano
LYPLAL1-DT	0	1.02899	0	0	0	0.747894	1.67637	2.09806	2.28585	1.35293	1.45651	0	0.961525	1.04052	1.05715	0	1.10619	0.804801	0.940057	0	0
EIF2AK3-DT	0	2.28294	0	2.21683	0	0.213955	0	0.542817	0.63428	0	0	1.87759	2.83472	0.621078	0	0	0.243259	0.758458	0.222694	0	0.495605
AL445423.1	0	1.62662	0	0	0	0.403138	3.45396	0.525052	0.171907	0.0829749	0	0	0	0.754794	0.764128	1.96478	0	0	0.510669	0	0
AP001059.2	0	1.09208	0	0.835706	0	0.85093	1.64497	1.24049	0	1.48546	0	0.978851	0.808935	1.06907	0	1.17647	1.19544	0.647626	0.642888	0.830665	0.82279
AC117386.2	1.9877	2.80188	0	0	5.81068	1.66448	6.15534	0.697524	0	0	0	1.52487	2.37697	0	0.586823	4.34388	0	2.09979	0	0	0
AC114296.1	4.72911	10.7058	0	0	0	0.25987	0.469861	0.139698	0.0962789	0.0305108	0	3.37876	3.3327	0.58065	0.646948	8.40483	0	0	2.88124	0	0
AC077690.1	2.37893	1.98972	0	0	0	0.174797	0.345711	0.327629	0.404588	0.505968	0	0.55047	1.50993	0.38859	0.293026	0	0.0950064	1.25458	0.522825	0	0
AC068790.7	2.63747	2.22532	0	2.08087	3.06004	0.496591	0	3.24483	2.39231	10.3562	0	1.91268	2.40913	0.53034	0	8.27176	3.09955	2.36508	5.57801	0	0.501224
LINC01208	0	1.30495	0	1.77918	3.20152	3.67037	2.07838	1.39872	0	0	0	1.40474	0	0	0.730549	0	0	0	0	0	0
LINC02229	0	5.19419	0	9.21757	0	10.7756	56.7928	26.5658	14.7651	6.58488	0	2.45302	1.80199	4.35924	5.19421	0	0	0	0	0	0
AC141273.1	1.4553	1.59414	0	0	0	0	5.58844	2.40557	0	0	0	0	0	0	1.92877	1.68288	2.22773	2.14481	1.93855	0	0
AL513534.2	0	2.16653	0	2.48855	3.19105	1.35634	3.97549	1.4549	1.41512	0.222094	0	1.38765	0	0.358006	0.100083	1.49944	0.220193	1.40833	0.652648	0	0.343107
AC113618.2	3.33441	4.92562	0	0	0	0	44.9964	0	0	0	0	0	0	1.48836	2.21056	5.36612	8.30672	3.2963	0	0	0
LINC00683	0	1.0545	0	0	1.96304	3.15237	1.83933	0.779397	0.735654	0	0	1.08889	1.04016	1.04438	0.948282	0.879424	0	0	0	1.67628	1.06157
AL355483.1	25.8827	115.079	0	6.26844	27.5536	52.1919	388.265	235.457	62.3223	20.8056	29.7766	32.0497	15.7413	0	0	0	0	24.2733	9.70753	0	0
AL136114.1	1.77354	2.11683	0	2.17083	0	0.431996	0	0	0	0.698316	0	1.79901	2.44452	0.408192	0.398386	3.1835	0.535809	1.31168	0.622908	0	0.388706
AC002310.1	0	0	0	0	2.1517	2.12151	2.80999	1.53574	1.33593	0	0	0.899455	0.893812	0	0	0	0	0.733973	0.844152	0	0
AL359851.1	0	0	0	0.585573	0	0.595656	1.80075	1.3354	0	0.349416	0	1.18774	1.13969	0	0.92246	0	1.51053	0.406791	0	0	0
AC008175.1	32.3766	21.6731	0	8.27297	0	0	158.057	10.0545	0	0	0	46.2293	25.1112	6.06333	11.9808	0	0	34.048	38.4892	0	6.11889
AC021683.5	5.0627	3.08366	0	1.86244	3.16981	0.345475	0	3.15607	1.74666	2.18216	0	2.0005	1.73752	0.595593	0.396268	1.80475	0.554391	3.9906	1.91426	0	0
AC097372.1	0	1.23976	0	0.373439	0.0470961	0.201192	1.43113	0.679983	0.272367	0.133745	0	1.75702	0	1.38742	0.560366	0	0.522381	0	0.355792	0	0
AL391427.1	0	0	0	1.4279	1.69348	2.9705	3.82123	1.94635	5.00675	1.84096	2.50001	1.17011	0	1.1504	1.36785	0.916888	0	0	0	2.75337	0
AL035587.1	0	0.966698	0	0.668549	0.525278	0.45194	1.49194	1.1661	0.722198	0.654347	0	0.979699	0.797239	0	0	0	0	0.836572	0.939964	0.632865	0
AC097065.2	0	2.91921	0	0	0	0	5.53293	0	0	0	0	0	0.625044	0.214579	0.433155	0	0	0.13327	0	0	0
AL358473.2	0	1.33059	0	0	4.59699	1.33503	2.30856	2.04311	5.14171	2.51966	0	1.41131	0	0.404114	0.270078	1.41598	0.702115	0	0	0	0
LINC01889	0	1.48898	0	0	0	0.305778	2.1718	0.557779	0.243739	0.111431	0	1.51284	0	0.657611	0.399718	1.4598	0.714562	0.568174	0.530847	0	0
AL157396.1	0	0	0	0	0	0	64.201	0	0	0	0	0	0	0	0	0	0.343871	0	0	0	0
AL122008.4	0	2.85717	0	2.44849	12.2784	16.481	97.3583	23.1231	0	0	33.0722	0	2.59963	0	0	0	0	8.09351	0	0	0
LINC02619	0	2.12156	0	0	0	0.0926249	0	0.0290907	0.00653471	0.0069592	0	0	0	0.0686736	0.0751048	0.119867	0	0.0210367	0.0781854	0	0
AL139193.2	0	2.93892	0	0	0	0.141556	4.68381	0.0145971	0.00869891	0.358449	0	0.277926	0	0.338482	0	0	0	0	0	0	0
AC107896.1	0	3.64859	0	0	0	0	5.01488	1.91222	0	0	0	0.523212	2.71276	0	2.92205	2.64249	0	9.55894	28.9676	0	0
AC008164.1	0	0	0	0	3.67645	1.50386	3.08958	7.39087	12.3119	4.65126	7.02633	1.28703	0	0	0	0	0	0.848136	0.708713	0	0.745502
RBAKDN	0	2.14084	0	0	4.05948	6.64332	7.91729	6.75618	2.63323	2.79747	3.54964	1.2417	1.44812	1.21555	0	1.16408	0	0	1.92464	3.85516	0
AC078909.2	0	1.62574	0	0	1.93777	1.14902	1.9893	3.26412	3.56215	3.23521	2.08393	1.33107	1.14446	0.843066	0.787258	0	0	0.868866	0	0	0
LINC01006	0	0	0	0.873233	0.74482	0.524414	0.801251	0.829166	1.32677	1.66327	0	0	0	1.04645	0.946219	0	0	0	0	0.737459	0
AC048337.1	0	1.11183	0	1.53307	3.66668	6.74313	5.48659	7.85492	7.41357	2.99649	4.37982	0	1.24601	0	0	0	0	0.736806	0.676904	2.37267	0
LINC02417	0	1.49654	0	0	0	2.86453	7.87608	2.88313	0	0	0	1.6832	1.68042	0	1.55822	0	0	0.480467	0	0	0
AL035587.2	3.91231	2.66584	0	2.55469	3.49892	0	0	0	0	0.514066	0	1.75826	2.9637	0.503624	0.199857	1.95825	0.305742	0.515874	0.154029	0	0
AC005261.4	0	4.80394	0	0.174585	0.0424759	0.0106948	0.332899	0.0268032	0.00631177	0.0150857	0	0	0	0	0.119435	0.255652	0	24.9825	0	0	0
SMAD1-AS2	0	0.916402	0	0	2.31708	3.47581	4.52537	7.74509	9.83124	2.5765	5.08665	1.39271	0	0	0	0	0	0.346846	0.484811	2.12538	0
AC096588.1	0	2.2187	0	0	3.26627	0.736587	1.64657	0.608644	0	0.131526	0	1.20119	0	0	0.751095	1.46819	0	0.530939	0.19986	0	0
TCEAL3-AS1	0	1.13144	0	0.564663	0	0.164296	1.63447	0	0.575402	0.222395	0	0	0	0	1.93336	1.25015	1.32901	1.26571	0	0	0
AL035420.1	0	1.45704	0	0	4.33646	0	1.77728	0	0	0	0	0	0	0	0	1.83993	0	1.31842	0	0	0
LINC00867	0	1.3121	0	0.708135	0.172528	0.316518	0.726939	0.576047	0.378698	0.653038	0.487586	1.0239	1.05455	0	1.0908	0	0	0.944419	1.21001	0.739141	0.916329
AC103925.1	0	0	0	0	0	0.227953	13.0309	0	0	0	0	0	0	0.317139	0	0	0	0.17394	0	0	3.33907
AP003100.1	3.99921	7.1512	0	0	0	0.0440316	0.137751	13.4098	22.7398	15.1703	0	0	2.70937	0.295812	0.506157	0.170428	0.179031	0.296004	0.158257	0	0
GPRC5D-AS1	0	0	0	0	0	0.656854	1.51165	1.64673	2.11701	1.2421	1.3663	0	0	0	1.11815	0	0	1.12716	1.29139	0.747553	0
LINC01595	0	0.109974	0	0	0	0	2.36779	0.071724	0.0165884	0.0415318	0	0	0	0.589722	3.89228	12.8155	12.0783	0.810311	0.375169	0	0
AL391422.4	0	4.01908	0	0	0	0.316704	0	0.230534	0.050763	0.290971	0	0.231627	0	0	0.75129	8.32005	1.62983	3.25165	2.13396	0	0
LINC02515	0	1.09896	0	0	0	0.668101	1.60864	1.38615	0	0	0	0	0	0	0	0	0	1.22663	1.27171	0	0
IRF1-AS1	0	1.64014	0	2.12614	0	0.454874	0	0.402665	0.421905	0	0	2.16696	3.54448	0.328589	0.138302	1.8794	0.272471	0	0.391926	0	0
AP002954.2	0	3.56398	0	0	4.72936	0.6454	0	0.406977	0	0	0	0.323006	0	0.273544	0.134969	0.413302	0.109853	0.699374	0.174214	0	0
AL022324.3	0	2.08313	0	3.57124	8.26215	10.2889	12.7387	15.8162	13.8271	6.72349	13.9076	1.15967	0	0	0	0	0	0	0	0	0
LINC00460	0	1.38912	0	0	0	0	2.49483	3.95508	2.60295	0	1.85294	1.38717	1.31802	1.15448	0	0	0	0.57989	0.616885	0	0
KIF26B-AS1	0	1.72891	0	0	3.54893	0.565989	0	0.448639	0.0925273	0.460276	0	0	2.8782	0	2.8223	5.91194	0.429181	10.2855	2.67055	0	0
AC021006.2	2.71903	2.23385	0	0	3.17673	0.456513	0	0.642274	0.625127	0.572388	0	1.71476	2.31817	0.280804	0.278757	0	0.307339	2.18576	0	0	0
AL022323.1	0	0	0	1.21742	0	0.614969	1.57309	1.27337	0.815691	0	0	1.29223	1.20095	0	0.79981	0	1.78388	0.574661	0.832318	0.709757	0
VPS13A-AS1	0	0.955359	0	1.56353	2.2286	2.40558	2.68531	1.62904	1.77378	0	1.64934	0	0	0	1.22176	0	0	0.778068	0	0	0
AC010524.1	0	0.87573	0	0.355112	0.0615389	0.405032	2.82986	0.856766	0.306231	0.154977	0.157559	1.77562	0.790095	0	0	0	0	0.348367	0.447791	0	0
AC068408.2	0	0	0	0.1691	0.0134099	0.00922147	0.13644	0.13236	0.119042	0	0	0	0	0.0226735	0.00975424	0.0625318	0.0400149	0.0242379	0.0342801	0	0.101435
AC138819.1	0	1.6264	0	0	2.73697	1.20719	2.2424	0	0	0.632631	0	1.19331	0	0.629106	0.712568	0	0.66097	0.537086	0.573362	0	0
AC115220.3	0.365741	0.073666	0	2.23759	3.29981	1.45127	18.6438	1.60388	2.42284	3.95074	0	0	0	0.172215	0.269662	0.303517	0.519304	0.0178535	0.0657031	0	0
LINC02057	0	1.22626	0	2.29627	3.36877	0	1.89933	1.27434	0	0	0	1.17221	0	0.532813	0.369033	0	0	0.261976	0.190859	0	0
LINC01747	0	1.43126	0	0	0	0.683459	1.76754	0.69769	0.304597	0.460707	0	1.13916	0	0	0	1.82679	0	2.7419	2.82915	0	0
AC107952.2	0	1.09806	0	0	0	0.569137	2.07113	1.08044	0.627469	1.73416	0.584047	1.0889	1.16763	0	1.15597	0	0	0.683052	0.718328	0	0
AC051619.8	0	2.27715	0	2.47129	3.73046	1.53924	6.38352	2.23628	4.06697	4.16345	0	1.88721	2.30838	0.0870749	0.0825469	0.633964	0.261278	0.404904	0.232285	0	0
AC004893.3	11.807	4.15832	0	2.95566	0	0.635555	0	0	0.732693	3.0651	0	0	0	0.243751	0.0579631	0.324641	0.309689	2.07688	0	0	0
USP12-AS2	0	1.12308	0	1.67858	3.28532	6.50624	3.09878	7.23804	4.26378	1.82	2.58669	1.19813	0	0	0.829995	0	1.25626	0.801195	0	1.99421	1.35669
AL929091.1	0	1.71571	0	3.56487	8.87566	1.66828	2.4189	1.37881	1.98175	0	0	1.73669	2.36204	0.365014	0.46773	3.45543	0.139987	0	0.383237	0	0
AC010168.1	0	1.30063	0	0	0	0	1.96065	1.2465	0	0.817438	0	0	0.900577	0	0	0	0	0.892796	0.772625	0	0
AP000527.1	10.6828	0	0	0	14.7853	7.6192	0	169.727	80.6982	54.8655	0	0	8.29233	3.35116	0.193195	0.209361	0	3.14017	2.8052	0	0
AL445363.1	0	1.76224	0	0.422177	0.0484849	0.268926	1.76626	0.858715	0.410857	0.187134	0.18516	1.45946	0	0	0	0	0	0.296384	0.41917	0.600487	0
AC123786.1	0	1.52093	0	0	0	0	5.77012	0	0	0	0	0	0	0	0	0	0	0	0	0	0
AL035461.2	0	0	0	0	0	1.57836	2.4115	2.2897	1.64221	0	1.59013	0	0	0	0.814743	0	0	0.633327	0.731095	0	0
AC011337.1	0	1.54029	0	0	0	1.3909	3.01129	1.35699	1.48325	1.41989	0	1.08835	0	1.11772	1.04614	0	1.17605	1.30551	1.86233	1.45105	0
AL161449.2	3.12989	0	0	0	0	0.425347	0	0.371401	0.413047	0.0847289	0	0	0	0	2.38139	3.71532	2.17717	1.49917	1.52687	0	0
AC114284.1	1.14234	1.50611	0	0	0	3.39229	4.49617	2.74217	1.87923	0	0	1.72226	1.42202	0	1.18508	0	0	0.749845	1.19186	0	0
Z80897.1	14.7625	0	0	6.65994	14.3313	6.42767	111.539	52.9685	45.7232	11.0065	32.7621	0	0	9.09647	34.8434	32.4428	16.311	35.1601	50.6291	0	0
AC073529.1	0	0	0	0	0	0	1.99739	1.3354	0	0.711182	0	1.09705	0	0	1.12107	0	0	0	0	0	0
AC073050.1	0	1.12249	0	0	0	0	1.73994	1.38368	1.42378	1.3517	0	0	0.906834	0	1.21223	0	0	0	0.921496	0	0
AC008937.3	0.924563	0.928779	0	0	0	0	1.82302	1.83707	3.68109	3.25835	1.52822	1.07866	0	0	0	0	1.11643	0	1.16453	0	0
AC079848.1	0	0	0	0.833172	0	0.552162	1.51187	1.97962	2.40601	1.38627	1.49951	0.984452	1.35555	1.05748	0	0	1.10776	0	0	0.691964	0
AC011676.3	0	12.021	0	4.06935	23.3333	43.7518	160.43	13.7019	0.61312	0.135291	0	0	12.1481	8.9882	29.2347	64.8949	19.718	13.0543	14.6628	0	0
CATIP-AS1	7.07698	1.79043	0	0	0	0.329697	0	0	1.65213	0	0	1.83982	0	0	2.58982	19.0819	4.07957	18.1693	10.3554	0	3.52653
AC006441.1	0	0	0	0	1.99507	1.54628	1.76416	3.40408	4.99557	3.12665	2.15765	0.970206	0	0	1.19679	0	1.21726	0.850349	0.84677	0	0.777916
AC084117.1	2.58647	2.4522	0	2.88101	4.60471	1.20702	2.10286	3.23832	1.8049	1.94289	0	1.65078	3.84612	0.316193	0.136587	0	0.20456	0	0.311709	0	0
AC008738.6	0	0	0	0	0	0	5.21846	0.567871	0.538408	1.52213	0	0	0	0	0	3.9455	2.94746	0	0	0	0
AC026894.1	0	1.09696	0	0	2.60415	2.04106	1.91737	2.32676	0	0.447569	0	1.47483	0	0.852936	0	0	0	0.488132	0.548334	0	0.718108
AC027575.2	0	1.13593	0	0.548159	0	0.443551	1.95631	0	0.608906	0.377896	0.466526	1.46785	0	0.873916	0	0	0	0	1.46108	0	0
AC115618.1	0	0	0	0.711197	0	0.553205	1.49113	1.16747	1.40053	0.609106	0	0	0.898766	0	0.769306	0	0	1.10352	1.41578	0.627017	0.683947
FMR1-IT1	5.27801	2.51279	0	7.0549	17.4848	45.2994	405.466	186.717	76.2646	28.4208	0	29.8859	4.06158	4.16958	19.3787	13.8063	12.2288	12.9741	7.61648	0	0
LINC01941	0	4.20646	0	0.307899	0	0.539804	0	0	0	0	0	0	2.35788	0.306061	0.0902413	0.104714	0.38301	0.118864	0.159362	0	0.155479
AL359317.2	0	1.06183	0	0	1.77564	0	1.66456	1.7789	1.53214	3.00299	1.47538	0	1.28609	1.06658	1.25437	0.933237	0	0.877206	0.896614	0	0
AC022308.1	0	0	0	0	0.0286918	0.0190774	0.117711	0.0074908	0.00353566	0.0076019	0	0	0	0	0	0.209321	0.218508	0	0.0387739	0	0.116743
AC015660.5	4.228	0	0	0	0	0.12011	0.499397	0	1.91311	2.52794	0	0	4.57191	0	0	0.0595113	0.0267499	0	0	0	0
AP001266.1	1.70096	0	0	0.466071	0.395487	0.440324	1.65534	0	0.440541	0.427188	0.32264	1.83525	0	0	0	0	0	0	1.93991	0.642647	0
AC018521.3	0	2.30875	0	0	8.0007	1.21056	0	0	0.323451	2.7994	0	3.30785	4.30193	0	1.41229	2.2047	0.261807	1.41207	2.47333	0	0
IGBP1-AS2	0	1.47064	0	1.9471	4.11862	1.41451	1.61142	3.22111	0.803519	0	0	1.50115	0	0	0	0	2.32487	2.34065	3.33017	0	0
MKLN1-AS	0	2.32021	0	0	2.05694	0.285489	0	0.641447	0	2.91365	0	1.72724	0	0.394618	0.103066	1.87698	0.120111	0.527074	0.243535	0	0
AL109976.1	0	0.956298	0	0	0	0.688974	1.64149	2.71402	7.04908	2.83966	2.49051	1.33886	0	0	1.34617	1.18223	0	0.591724	0.609802	0.773111	0
AL606834.2	0	2.36273	0	0	0	0.402221	0	0.480118	0.684236	0	0	0	2.33753	0	1.93123	8.62941	1.93151	1.51743	2.3984	0	0.207324
AL355916.2	0	0	0	1.92655	0.2025	0.426615	1.70061	1.86862	3.19998	2.53964	1.9946	0	1.25398	0	1.36352	0.858658	1.29712	1.64324	1.92371	0	0
YTHDF3-AS1	0	0	0	0	0.791437	0.863151	0	0.800072	0.833979	0	0	1.43225	0	0	0	0	0	0	0	0	0
AL117336.2	0	2.64797	0	2.29105	0	0.18439	0	2.82123	4.90826	0	0	2.10273	0	0	0	2.00612	0.19273	2.03372	0	0	0
AC087521.4	0	0.950495	0	0.439551	0.36075	0.57523	1.81346	0	0.362108	0.324739	0.250478	2.1437	0	0	0.794894	0	0	0.408069	0.600575	0	0
AC106028.4	0.918193	0.941591	0	0.874457	0	0.842998	1.7115	1.60432	1.94944	1.54282	0	0.964003	0.838348	1.1097	0.930486	0	1.13963	0	1.29229	0	0
AC092720.2	0	1.81256	0	0	0	0	9.29876	0	0	0	0	0	0	0	0	0	2.90541	3.23199	4.63208	0	0
AC084125.3	0	0	0	0	0	0.18837	1.76111	0.468449	0.201262	0.104208	0	0.671723	0	0.326026	0	0	0	0.0895307	0.315834	0	0.586375
LINC01893	0	2.43212	0	0	0	0.0896954	0.44471	0.210941	0	5.17637	0	1.87193	0	0	0	0.0482102	0.0399777	6.13841	0	0	0
NANOGP11	1.77452	2.49516	0	1.73261	0	0.493185	8.37623	0.516028	0	0.516336	0	2.62231	2.58153	0.0724524	0.114001	0.143518	0.0663243	0.5656	2.13125	0	0.411647
AP003037.1	0	2.44464	0	0	5.95116	1.55627	5.50033	0.786825	0.150915	0.279906	0	0	2.68603	0.30357	0	2.07327	0	1.86501	0	0	0
AP001042.1	0	1.6216	0	0	0	0.20173	0.371418	0.0991396	0.073169	0.133508	0	0	0	0	0.140816	0	0	0.459258	0.233314	0	0
AL133371.1	2.06014	4.12612	0	0.361071	0.0727042	0.436987	2.83286	0.884086	0.403243	0.226586	0.218486	0	0.834941	2.27478	0	0	0	1.58888	1.83621	0	0
LINC01038	0	0	0	0.224396	0	0.429111	1.74478	0	0.502522	0	0	0	0	0.180308	0	0	0	0	0	0	0
AL080317.1	0	0	0	0.657252	0	0.522595	1.44696	1.36606	1.19137	0	0	0.966566	0	0	1.20055	0	0	0	0	0.640138	0
AC005954.2	0	1.43022	0	0	0.113844	0.392459	1.41478	0	0.417606	0	0	0	0.783621	0	0	0	0	1.33851	1.83909	0	0
LINC01767	0	1.11241	0	0	0	1.87395	5.10661	1.18037	0.723128	0.162241	0	1.46607	1.37209	1.12106	0	0	1.07892	0.860084	0.855234	0	0
LINC02193	0	0	0	0	0	0	1.90437	1.19342	0	1.41214	0	0	0.826757	0	1.16333	0	0	1.07174	1.18145	0	0
AC025754.1	0.864057	0.96219	0	1.60864	0	0.675221	1.99283	4.15747	6.45591	2.18965	2.57217	0	1.16903	0	1.36672	1.12512	0	0	0	0	0
AC010551.3	3.94697	5.36059	0	0	3.38987	0	4.84177	8.65057	0	0	0	1.87891	0	0	0	2.60462	0	0.275201	0.0455029	0	0
AC092574.2	0	1.52221	0	0	3.26419	1.44154	1.97714	0	0.43639	0.293318	0	1.30957	0	0	0	1.55808	0	0.336453	0.173732	0	0
AC139491.2	4.3106	4.05163	0	2.50419	9.27214	1.96	3.49031	2.3898	0	0	0	3.94596	2.57453	0.159043	0.0258761	0	0.0591551	0	0	0	0
EIF3J-DT	0	0.893039	0	0	2.21861	2.13709	2.15279	1.62214	0	0	0	0.644013	0.809804	0	0.904988	0.861374	0	0.75064	0	0	0
AC005342.2	1.65309	4.0376	0	0.457588	0	0	4.387	2.12832	0	0	0	0.956816	1.60266	2.46117	2.52726	2.9241	3.8499	0	2.07113	0	0
AL138930.1	0	1.28195	0	0	0	0.501189	1.64357	0	0.644702	1.74244	0	0	0.830216	0	0	0	0	0.597987	0.50921	0	0
AC017033.1	0	1.51567	0	0	2.38396	5.40647	6.35407	4.84702	2.26336	1.85669	2.56083	1.56704	1.41428	1.08868	1.24623	0	1.14999	0.555141	0.870483	0	0
AC016723.1	2.57536	2.17566	0	1.65012	2.21507	0.689154	0	0.464131	0.707911	2.31039	0	2.03065	3.0009	0	0	6.5762	0	0	0.362962	0	0
AC099050.1	11.0754	46.5781	0	4.54244	27.2382	37.84	323.919	88.6922	46.985	28.6446	32.612	0	0	0	0	0	0	1.35145	8.51241	0	0
KAZN-AS1	0	1.79922	0	0	0	2.0271	5.12898	2.14033	7.02801	1.75097	2.65697	1.38854	1.29225	0	1.16793	0	0	0	1.26874	0	0
AP001531.1	2.2618	2.35956	0	4.58334	12.9169	5.05365	36.3583	7.0006	6.05975	8.99696	14.3521	0	2.52592	0.0793547	0	0	0.198399	0.104853	0.127866	0	0
AC006042.2	0	0	0	0	2.92503	2.48278	2.03342	1.70786	1.14641	0.692845	0	0.969057	1.38548	0	0.887438	0	0	1.08627	0.840709	0	0
AP003121.1	0	0	0	0	0	0.0865289	0.191339	0.144045	0.201753	0.682233	0	3.23359	1.76546	0.118569	0.123031	0	0	0.339393	0.16395	0	0
AL137246.2	0	0	0	0	0	17.5902	83.8495	25.3712	19.4786	4.6023	0	0	0	0	0	0	0	0	0	0	0
AL109920.1	0	2.1907	0	0	3.81883	1.91936	1.65001	9.18089	7.00992	4.24428	6.7816	0	1.24729	0	1.5291	0	0	2.90553	4.2622	0	0
AC079296.1	0	0.95555	0	0.609712	0	0.59988	1.41571	1.69219	1.67449	1.73956	0	1.67771	0	0	0	0	0	0	0	0.57389	0
AC008738.5	0	1.82148	0	1.77671	4.06973	4.60315	5.14119	1.37942	0.790315	0.74183	0	1.33438	0	0	0	1.55145	0	1.4672	1.98355	0	0
AL122035.1	0	0	0	0.439302	0.105057	0.302618	1.51459	0.899444	0.360212	0.233875	0.226972	0	0.760957	0	0	0	0	1.15545	1.44096	0.532044	0.736419
AP003117.2	33.9011	39.782	0	0	0	0	168.69	7.10454	0	0	0	0	31.3469	5.47774	11.1698	0	0	22.6799	0	0	0
AC073236.1	0	2.14268	0	1.98508	5.23989	2.60065	16.4081	1.34009	7.49237	8.35364	0	0	2.6771	0.67315	0.384888	2.75893	0.494464	0.724839	0.307562	0	0
LINC01116	0	0.905751	0	0	0	1.48376	1.24162	2.2664	2.92283	1.79817	0	0	0	1.0374	1.12854	0.882412	0	0	1.30835	0	0
LINC02657	0	0	0	0	3.25893	0	4.26896	5.12198	5.83723	3.29605	0	0	0	0.380593	3.22488	8.16873	0.210455	1.54375	0.727675	0	0
LINC02316	5.21356	2.41245	0	4.86614	9.81781	3.01319	31.718	45.6835	22.6647	31.4028	0	5.5748	2.8623	0.588221	0.665121	0	0.438128	2.98829	0	0	0
AC008735.2	0	0	0	0.789273	0	0.53232	1.60347	0	0.873158	0.562704	0.476052	0	0.932468	0	1.12031	0	0	0.69509	0.746522	0.679573	0
BAALC-AS1	0	0.940338	0	0	1.47569	2.92214	1.74662	0.749483	0.611495	0.392094	0.793316	1.03926	1.0866	0	1.26328	0	0	0.925782	0	1.53732	1.32584
AC018861.2	3.92633	0.596059	0	3.49634	0	0.264429	0	21.2071	15.441	19.6739	0	0.409503	0	0.119509	0.202653	0	0	0.467427	0.0275529	0	0
AC124798.1	0	1.55987	0	1.57695	3.77579	2.94982	7.15004	3.42442	1.64722	0.326862	3.34157	0	0	0	0	0	0	1.4424	2.3324	0	0
AC000372.1	0	6.35632	0	4.64669	30.9182	22.7986	265.646	38.2233	41.3662	12.06	26.25	0	7.75356	0	0.266439	0	0	0.451803	0.207245	0	0
LINC01249	0	5.32024	0	0	4.00207	1.82163	9.67826	0.434661	0.296351	6.62155	0	0	0	0.333696	0	0	0	5.85838	21.7123	0	0.275974
AC025437.1	0	2.282	0	0	0	0	3.57909	0	0	0	0	0	0	0.453425	0.0999292	0	0.178704	1.52429	0	0	0
AL110505.1	0	1.05388	0	0.740815	0	0.763329	1.84104	1.13861	0.672029	0.664165	0.636165	1.06382	0.848369	0	1.33564	0	1.13067	1.2282	1.57879	0	0
AC010974.2	2.70992	2.25827	0	2.56976	9.7016	2.88013	12.4864	3.85428	2.59922	3.02564	0	3.48585	0	0	0	2.03429	0	0	0.225492	0	0
LINC00905	0	0	0	0	0	0.0191502	0	0.0121373	0.0273728	0.0663051	0	0	0	0	0	0	0	0	0	0	0
AC012640.1	0	0	0	0	0	0	2.22555	1.4848	1.84975	1.91207	0	1.05021	0.905481	0	0	0	1.08287	0.854126	0	0	0
AL356215.1	1.38792	1.51116	0	0.769036	0	0.518394	1.55873	1.22572	1.23501	1.52907	0	0.971347	1.10125	0	0	0.828519	0	0	1.4976	0.722684	0.804396
LINC01290	0	0.930079	0	0	1.26033	1.16821	1.38875	0.876626	0.571104	0.820649	0.662048	1.48445	0	0	0	0	0	0	0	0	0
AC034243.1	0	0	0	0.749369	0.281165	0.298456	0.695259	0.507154	0.248259	0.168427	0.364632	1.39319	1.29508	1.52603	0.750149	1.69324	0	0	1.61431	0.617415	0
DGCR9	0	1.47976	0	0	2.26663	0.774409	1.44845	2.03907	1.88567	0.71658	0	0	1.40294	0	0	0	0	0	0	0	0
AC004784.1	0	1.09455	0	0	1.88203	1.20666	1.77071	1.38935	1.36444	1.12132	0	1.13332	0.926725	0	0	0	1.10021	0.774788	0.889054	0	0
AL512283.1	4.15016	2.48744	0	0	0	1.2236	8.90909	9.48072	3.6568	22.8566	0	0.0843316	3.2928	1.54514	7.60589	10.2799	2.40102	0	0	0	0
AC100810.7	0	2.4577	0	2.90045	22.51	8.06378	9.43376	0.563268	0.166856	0.0992938	0	17.4421	0	0	0	0	0	22.0507	31.699	0	0
AF001548.2	0	0	0	0.70669	0	0.447346	1.49046	0	0.567736	0	0	0	0.578062	0	1.13776	0	0	0.836382	0.909268	0	0
AC026736.1	7.80469	4.2906	0	3.00022	6.01322	0.66508	0	18.0423	0	1.79356	0	2.00232	18.3465	0.198037	0	0	0	2.94099	1.6601	0	0.415515
AL354864.1	0	0	0	2.71104	5.66956	7.65569	8.92337	10.5772	4.21364	6.33111	0	0	0	1.67568	3.70256	0	3.3968	5.86174	7.45237	0	0
AL731577.2	0	2.777	0	2.51946	3.03623	0	0	0.76286	0.692092	0.711341	0	1.76504	2.78823	0.562095	0.462416	2.19109	0.422017	0.686106	0.289738	0	0
AL135925.1	0	1.06177	0	0	0	1.34883	2.23252	1.54035	1.56102	1.15071	0	0.956969	1.17005	0	0	0	0	0.661591	0.668117	0	0
NRIR	0.822344	0.941321	0	1.32195	2.92044	4.09526	3.37797	7.51852	10.9749	3.587	5.70315	0	0.805262	0.872781	1.12626	1.06396	1.20398	0	1.28109	2.11868	0
AC104041.1	0	0	0	0.761176	0	0.580441	1.50483	1.15734	0.915494	0.596866	0	1.13012	1.17537	0	0	0	0	0.940395	1.15454	0.627332	0
AC025252.1	0	0	0	0.157079	0.00455274	0.00617567	0.0620318	0.139631	0.0650921	0	0	0	0	0	0	0	0	0	0	0	0
LINC02654	0	0	0	0	2.58438	0.795424	2.62452	0.385387	0.155426	0.0121856	0	0	0	0.0646003	0.293073	2.07476	0.0329908	0	0	0	0
LEMD1-AS1	0	4.18188	0	0	0	1.40671	4.19044	0.705304	0.310417	0.191852	0	2.05965	0	0	0	1.78647	1.64803	0	0	0	0
AL355353.1	0.812901	0.963785	0	1.55254	0	1.19401	2.10721	1.468	1.365	0	0	0	1.18317	1.08933	0	0	0	0.878577	0	0	0
LGALSL-DT	0	2.49541	0	0	2.38778	0.691006	0	0.268007	0.122876	0.161012	0	0	0	0.368607	0.273244	4.45681	0	0	0.435434	0	0
AL136040.2	3.06086	2.06223	0	1.95216	24.996	39.2385	228.447	10.4696	3.6923	4.79486	17.1764	8.15281	4.57527	0.511484	0	11.0486	2.33281	0.61219	0.2101	0	0
AC092745.5	0	1.96659	0	0	2.25334	0.435632	0	1.32671	1.97973	0.678243	0	1.85749	0	0.511103	0.314729	1.57969	0.232574	2.94235	2.39342	0	0
AC011840.1	0	0	0	0	0	0	13.3798	0	0	0	0	0	0	0	0.716804	4.03442	0	1.39349	2.05087	0	0
AC006967.3	0	0	0	1.96269	2.47903	0.800751	3.82357	0.606019	0	0.472606	0	0.246614	2.57736	0	0.207631	0	0	0.198364	0	0	0
AC006972.1	0	2.11732	0	0	0	0.0581024	0.236427	0.598037	1.89868	0	0	0	0	0.199221	0	3.42165	8.0199	2.76999	3.27528	0	0
AC009403.3	0	0	0	0.157147	0.00463503	0.0062096	0.0617897	0.123954	0.0589431	0	0	0	0	0	0	0	0	0	0	0	0
LINC01710	0	1.86544	0	0	22.2658	33.8062	439.163	132.603	79.3101	56.0941	0	0	2.59465	0.0350854	0.160736	0.0896026	0.0364176	0.0581247	0.144846	0	0
AC007364.1	0	0	0	0	0	0.798214	1.93739	1.34865	1.34875	1.31423	0	0	0	1.0572	1.06192	0	0	0.815248	0.892493	0	0
MAP4K3-DT	2.61678	3.27927	0	1.79358	0	0.394308	0	0.494	0.459289	0.637703	0	1.80933	2.95675	0	0	10.7173	0	2.38197	1.73345	0	0
AC008759.2	0	0	0	0	2.98091	0.44794	1.48697	4.76926	1.82507	5.32445	0	0	0	1.39586	0	1.4093	0	0.574745	0	0	0
AC108136.1	0	2.80887	0	0	0	0.702211	2.06974	0.883342	0.830278	2.39194	0	0	0	0	0.396406	0.456668	0	0.514835	0.234381	0	0.657602
AL157392.3	0	2.25575	0	2.24199	5.52973	0.734447	0	1.29787	0	4.66284	0	1.91372	2.96258	0	0.477216	8.0204	2.57287	1.41684	0	0	0
ENO1-AS1	0	0	0	1.29307	2.62203	3.95262	2.75573	1.95059	1.3527	0	1.5462	0	0	0	0	0	0	0	0	0	0
AC108676.1	0	7.53966	0	0	2.88554	0.542124	0	0.372235	0.331191	0	0	0.361831	2.74801	0	11.9794	48.1565	11.9708	10.5348	28.9195	0	0.237328
LLPH-DT	0	0	0	0	2.55326	1.50554	2.22183	2.24527	5.96948	2.78163	1.87932	0	0.823903	0	0	0	0	0	0	0	0
C12orf80	0	2.49236	0	2.06177	5.54242	11.3178	8.71354	8.027	4.29068	2.61263	4.79619	0	0	0	0	1.51936	0	0	0	0	0
LINC02157	0	6.16612	0	0	0	0	12.9111	0	0	0	0	0	0	1.70594	0	0	0.362936	0	0.672524	0	0
AC092580.4	0	0	0	3.67078	1.89855	0.792726	0.574714	3.68389	5.09287	0	0	10.3677	14.727	0	0	0	0	3.69447	0	0	4.37153
AL121839.2	0	5.34526	0	4.64624	11.4413	5.69352	11.9625	5.82276	4.25425	4.22094	11.9747	2.50111	8.7244	4.85221	0	16.5987	15.5737	1.47878	2.37612	0	0
AC130651.1	0	1.58655	0	4.18793	2.22123	0	2.54793	7.12226	10.3285	3.83003	5.02442	0	0	1.40353	0	0	0	0	0	0	0
CPS1-IT1	0	4.80308	0	3.53858	18.875	1.75886	2.49231	113.832	64.1279	26.979	19.2307	0	0	9.48341	39.6005	56.5821	25.6847	0	0	0	0
AC009299.3	0	0	0	1.44044	2.52792	3.67304	2.51867	1.95973	1.71561	1.30507	0	1.24276	0	0	0	0	0	0	0	0	0
AL356108.1	0	1.32165	0	0.610378	0	0.243797	1.34186	0.728219	0.334567	0.427096	0	0	0	0.65722	0.551901	0	0.696054	1.36821	0	0	0
AL451127.1	0	2.15854	0	0	5.93418	4.73017	2.677	0.815122	0.267626	0.119753	0	0	0	0	0	0	0	0	0	0	0
AL512603.2	0	1.80524	0	2.08884	0	0.170695	0.387842	0.370203	0.29702	0	0	2.41785	2.64086	0.425077	0.177956	2.04033	0.49821	0.662254	0.239633	0	0
AC021134.1	2.22639	2.03111	0	2.10988	0	0.513098	0	2.79689	1.45997	2.86841	0	1.86575	2.75274	0.294074	0.331374	2.68331	0.263866	0.746781	0.251689	0	0
AC109466.1	0	1.18346	0	1.53243	0	0.650963	1.56989	1.53149	1.39477	1.88842	0	1.10464	0	0	0	1.58646	0	0	0.736355	0	0
CCDC26	0	0	0	0	2.7119	2.33483	2.48386	2.06557	1.61779	2.01593	1.92779	0	0.834215	0	0	0	0	0.687506	0.658032	0	0
LINC01779	0	2.95274	0	0	0	0	3.66991	2.08669	0	0	0	0	1.5222	0	0.623997	1.19588	0.70826	0.620116	0	0	0
AC010636.1	0	0.471095	0	0	0	0.0543531	0	0.709699	2.70665	1.39569	0	10.4486	10.253	0.120627	0.0878294	1.68998	0.373763	0.195545	0.66003	0	0.451441
AL359921.1	0	1.21646	0	0	2.22471	1.8192	2.77347	1.12114	0.573563	0.806612	0.64163	1.20091	1.16347	1.1379	0	0	0	0.895929	1.28548	0	0
LINC00628	0.726908	0.962629	0	0	0	0	0	1.61637	0	0	0	0	0	0	1.65503	0	0	1.51087	2.43465	0	0
AC037487.1	1.41707	1.24068	0	0	0.176338	0	3.04694	1.94398	0	0	0	0.968829	1.37251	0.726376	1.47274	0	0	1.4036	1.15971	0	0
AC002116.2	0	0	0	0	0	0.610232	2.04335	1.08885	0.607985	1.52496	0.534669	0	0	0	0	1.286	0	0	0	0	0
AL035258.1	0	1.68921	0	0	0	0.815615	1.49203	1.8831	3.38703	1.44192	0	1.42344	0	1.15437	1.26347	0	0	0	0	0.695827	0.715936
AC013724.1	0	2.49348	0	0	0	0	12.6879	12.2051	19.5223	14.0048	0	0	0	0.281385	0	0	0	0.0698963	0.249836	0	0
AC067930.2	0	0	0	0.627545	0.122137	0.293565	1.51446	0.903356	0.37407	0.224525	0.280456	1.3461	0	0	0	0	0	0.447187	0	0.526613	0
AL160162.1	0	2.36537	0	3.32032	4.77581	2.27214	4.31631	1.84308	2.55854	2.35967	0	2.00059	2.86254	0.293494	0	0	0.246478	0	0.442277	0	0
LINC01378	2.40207	2.55359	0	1.89947	3.4733	0.402908	0	0	0	2.21789	0	1.75113	3.19267	0.193077	0.128812	0	0.282943	0.446568	0.126797	0	0
AC007130.1	0	0	0	0	0	0.0352881	0.163121	0.0274246	0.0172854	0.0434582	0	1.84461	0	0	0.0497767	0	0.0955053	0.326067	0.0571592	0	0.296638
AC099685.1	0	1.69597	0	2.04321	3.17275	0	2.22393	0.747893	0.482862	1.61622	0	0	2.60289	0	0.453189	2.19538	0.255404	0	0.175814	0	0
AC068987.3	1.52817	0.660561	0	0	0.177858	0	2.90624	1.37641	0.656416	0.126155	0	0.810788	0.846126	0.333624	0.388822	0.470994	0	0	0.470021	0	0
CASC15	0	0	0	0	0.693101	1.05252	1.12805	1.17119	1.35527	0	0	1.16067	0	0.897418	0.93553	0	0	0.773084	0.797967	0	1.30212
LINC02312	0	0.0455427	0	0	0	0.0242916	0	0.333121	2.13022	0	0	1.96235	5.94852	0	0	0	0	0.0164414	0.0230178	0	0.234484
AC084035.1	0	0	0	0.620354	0	0.852311	1.90158	0	0.353891	0.296368	0.284014	1.49399	0	0	0	0	0	0	0	0	0.794234
AC109454.2	0	0	0	0.72598	0	0.485517	1.80885	0	0.666526	0.426238	0.472562	0	0.801086	0	0	0.776724	0	0	0	0	0
AP002026.1	0	0	0	0	0	0	1.64206	1.35291	1.22345	0	0	0	0	1.09798	0	0	0	0.668041	0.681075	0	0
AC090109.1	0	1.12819	0	0	0	0	2.68424	0	0	0	0	0	0	0	0	0	1.76267	0	0	0	0
LINC02453	0	1.03981	0	0.883638	0	0.63836	1.73815	0	0.527621	0.616231	0.472323	0.976033	0	0	0	1.08888	1.18347	0.603048	0.72914	0.767735	0
AL513323.1	2.443	2.17531	0	0	2.85224	0.609808	0	0.735083	0.184686	1.75081	0	0	2.47208	0.296511	0.189042	2.47485	0.412064	1.4026	0	0	0
AC105265.4	0	0	0	0.501499	0.0613876	0.307703	1.83725	0.74478	0.219022	0.0900664	0	0	0.860185	0	0.404435	0	0.660859	0	0	0	0.642859
AC079031.2	0	3.31256	0	0	0	0	6.88609	0	0	0	0	0	0	0	0	0	5.90458	0	0	0	0
IQCH-AS1	0	0.965331	0	0.789527	0	0.540747	0.751591	0.887734	0.88002	1.98054	0.713562	0	0.955306	1.07207	1.0841	0	0	0.812552	0.832806	0.702168	0
AC068616.2	0	2.24633	0	0	2.79268	0.698674	0	3.90507	2.99954	0	0	1.42029	2.64466	0	2.40842	7.89311	0.421507	1.99185	2.24539	0	0
AL662791.1	0	0	0	0	2.23692	2.47988	4.14678	3.13299	4.41904	1.81336	2.38036	0	1.14489	1.25091	1.44426	1.3561	0	0.422433	0.568452	0	0
AP003472.1	0	1.20617	0	0	1.88692	1.24041	2.66114	1.53068	1.63417	0.585654	0	0.955183	0	1.06418	1.07971	0	0	0.71575	0.822362	0	0
TTN-AS1	0	0	0	0	0.840673	0.526999	0.738423	1.01344	1.25663	1.26525	0	0	0.83086	0	0	0.888261	0	0.811353	0.784121	0.794309	0
AC131212.1	0	1.18897	0	0	0	0	3.10103	4.11527	4.99298	3.5358	0	1.29755	1.08542	0	1.11385	0	0	0.662789	0.661343	0	0
EHMT2-AS1	0	1.12633	0	0	4.36647	5.7193	6.54745	9.50169	2.82622	4.1922	0	0	0	0.283031	0.359408	0	0	0.453531	0.293215	0	0.684824
LINC02598	0	13.7405	0	4.23461	16.7567	11.1242	52.3537	6.56711	3.85488	3.97315	15.6149	0	3.4865	0	0	2.05134	0	0	0	0	0
AC091730.1	0	16.9884	0	0	5.18079	1.26935	23.4605	10.2997	28.5095	12.0543	14.9673	1.86546	2.06192	0.108214	0.159022	0.148821	0.209526	0.0301289	0.109231	0	0
TIPARP-AS1	0	0	0	0	1.37287	1.78422	1.67592	0.560702	0.357624	0.459678	0.403826	1.26157	0	1.1152	1.2704	0	1.17863	1.15692	1.19604	0	0
GABRG3-AS1	16.1173	20.986	0	4.89185	26.8628	52.7626	388.895	99.6849	0	0	0	0	6.47517	0	6.83294	5.06112	0	12.3163	6.50778	0	7.12962
AC064875.1	2.62567	2.78789	0	0	2.07778	0.608095	0	0.377937	0.321164	0.288412	0	1.86272	2.7028	0	0.560076	3.01806	0	0	0.630127	0	0
AC084866.1	0	1.30528	0	0	6.25894	0	7.01704	5.5634	3.24336	9.54015	0	0	0	0	0.436058	0	0	0.54596	0.388485	0	0
AC009720.1	0	1.0615	0	0	1.82458	0	1.77672	2.14235	3.48718	2.32453	2.62493	0	0.852725	0	1.15502	0	0	1.18191	1.44108	0	0
AP003068.2	0	0	0	0	2.0342	1.29547	1.92663	1.71393	1.83671	1.27149	1.45566	0	0	1.11302	0	0	0	0.849208	0.93096	0	0
AC027811.1	0	2.18859	0	0	0	0.22434	0	2.50548	0	0.627561	0	0	0	0.581819	3.97193	9.37323	0	16.0589	17.0402	0	0
AP000345.3	0	6.81093	0	0	3.29134	2.40093	34.9334	0.268456	0.0852897	0.125389	0	0	0	0	0.42018	0	0	0	0	0	0
AC016597.2	4.99494	3.75343	0	2.6464	3.88297	1.98229	3.57128	0.797833	0	7.23374	0	0	13.5786	0.0937504	0.0232132	0	0.106034	6.65872	0	0	0
NLGN4Y-AS1	0	0	0	0	0	0	0	0	0	0	0	0	0	0	0.252396	0.144793	0.258505	0	0	0	0
AL021878.2	3.45584	9.60378	0	0	0	0.196125	0.523183	0.27455	0.478315	1.53946	0	1.33941	0	0.435736	0.250871	0	0	0	0.473877	0	0
LINC01936	0	0	0	0	0	0.59543	1.64318	0	0.605502	0	0	1.68196	0.824969	0	0	0	0	0.945695	0	0	0
AC090952.1	2.26303	1.94136	0	0	2.79639	0	2.51983	17.4107	21.8744	16.5694	0	0	0	0	0	0	0	0	3.73157	0	0
AC092353.2	0	6.04926	0	2.71082	5.09438	4.7414	20.5355	0.796443	0.505763	0.477702	0	0	2.53803	0.57821	0.586962	11.5911	1.708	1.52962	0	0	0
LINC01983	0	1.10314	0	0	1.71728	0	1.57831	1.22393	0.775571	0.699075	0	1.2902	1.12285	0	0.891293	0	1.13823	0.755266	0	0.762314	0
AC133530.1	3.06336	3.5441	0	0	0	0.21531	0	0.270573	0	0.541275	0	0	0	0.154102	0.0424711	0.289486	0.0592073	3.05774	0.217585	0	0
AL137802.2	0	1.09777	0	0	0	1.13664	2.50319	1.18549	0.806414	0.86523	0	0.975119	0	1.07586	1.08073	0	1.13526	0.722543	0.674828	0	0
AC100835.2	0	1.28518	0	0.67553	0	0.511997	1.36452	1.76919	2.87542	2.8546	0	0	1.36326	0	1.52272	0	0	0	1.36579	0.54476	0.610658
AC093734.1	0	0	0	2.16008	2.21879	0	0	15.0732	5.40323	6.28578	0	0	0	0	0	0	0	0	0	0	0
AC015688.6	0	0	0	0	0	0.243994	3.82039	0.439768	0.143823	0.121614	0	1.1715	1.58218	0	0	0	0	0	0	0	0
AC015923.1	0	1.67823	0	1.97248	5.90237	2.68849	1.99123	3.50895	2.47297	1.95122	0	0	0	0	0.504739	0	0.442104	0	0	0	0
AL031663.3	0	0	0	0	0.225584	0	1.70535	0	0	0	0	0	0	0.690674	0.784472	0.730652	0	0	0	0	0
AL359894.1	0	2.30511	0	0	2.11988	0.190897	0	32.9266	76.2382	55.1895	0	1.7754	0.492351	0.0186379	0.0106461	0.0327425	0.0175062	0	2.1743	0	0.219424
AC092118.1	0	0	0	0.613623	0	0.693493	1.46146	1.3711	0	0	0	1.41529	0	1.1176	1.5058	0	1.08615	0.54494	0.521129	0.73373	0
AL121832.2	0	0	0	0	1.78546	0	1.73652	2.48062	3.07996	2.36337	2.26889	0	0	0	1.2321	0	0	0.567469	0.638552	0	0
AC007731.3	0	2.37948	0	1.99669	4.71096	2.6078	2.17735	8.29139	8.26916	7.47622	4.82732	0	0	0	0	1.94863	1.76301	2.58628	3.52158	0	0
AC007652.1	0	2.29953	0	0	0	0	4.57415	0.0920878	0.0145034	0.125964	0	0	0	0.409251	2.79505	3.50947	6.03318	2.637	0	0	0
AC009061.1	1.45508	0	0	0.475366	0	0.649742	2.4723	0	0.385604	0.588416	0.283929	2.01676	0	0	0	1.67826	0	1.49817	0	0	0.651944
LINC01327	0	3.196	0	4.49986	22.9242	42.8532	182.653	3.56298	2.56382	3.32739	0	0	0	0.0432222	0.0349277	0.0538428	0.0628253	0	0	0	0
AC016598.1	1.8962	2.01136	0	0	0	0.173254	0	2.96521	2.86469	3.81103	0	0	0	0	0.690297	2.54446	2.29151	2.37531	2.18176	0	0
LINC02090	0	4.34888	0	0	0	0	4.61214	1.87871	0	0	0	0	1.53106	0	2.59404	0	0	0	0	0	0
AP000317.2	0	1.86751	0	0	0	0.591463	0	0.325047	0.207403	0.648807	0	0	2.06815	0.190917	0.131452	0	0.104327	0.386439	0.194892	0	0
AC079117.1	0	0	0	5.05299	17.0515	12.6003	361.651	226.435	66.6154	48.5843	35.3105	0	0	0	0	0	0	0	0	0	0
LINC02181	0	0	0	4.83138	7.22113	1.47878	2.89893	84.5624	26.7458	10.5429	0	0	9.47515	0	0	0	0	0	0	0	0
AP000459.1	0	2.22213	0	3.3541	6.06373	0	2.3425	0.417925	0.294996	1.74937	0	1.75257	2.2668	0.471055	1.35934	1.76037	0.17016	14.4911	6.54518	0	0
AC006063.3	10.1753	14.7905	0	0	0	2.23106	7.37972	0.0758566	0.0103579	0.0388076	0	0	0	0	0	0	0	31.9306	32.2653	0	0
AC024451.4	2.72081	2.21459	0	2.12233	2.14026	0	0	0.284764	0.33575	0.166607	0	1.89116	2.12283	0.54807	0.523214	6.57742	0	0.659157	0.498305	0	0.41358
AL139081.2	2.53547	0	0	0	0	0.309204	7.06375	0	0	0	0	0	0	0.0749395	0	0	0	0.367012	0	0	0
AL512353.1	0	0	0	0	0	0.669354	1.49771	1.71037	1.96195	2.48909	0	0	0	0	0	0	0	0.818815	1.07287	0.67115	0
AP006222.2	0	6.47857	0	0	0.235832	0.234669	0.22509	0.437406	2.74853	12.3097	0	2.96383	0	0	0	0	0	0	0	0	0
MCHR2-AS1	3.84671	1.60624	0	1.61343	9.97337	2.50677	8.09972	0.679701	0.352746	0.34516	0	1.96578	2.31621	1.71564	0.487841	3.01336	0.414277	5.11544	0	0	0
AC027237.5	0	0	0	0	0	0.368434	21.5608	0	0	0	0	2.0337	0	0.344245	0	0	0	0	0	0	0
SP2-AS1	0	0	0	1.39515	1.81952	2.7594	1.64928	1.61586	1.99907	2.9852	1.69413	1.08952	1.21931	0	0.858336	0	1.10865	1.32345	1.85443	2.04074	1.27769
AP001011.1	0	1.37011	0	0	2.60896	0	1.94923	1.49986	1.69835	1.49148	0	1.12214	0	0.617408	0.616818	1.34934	0	1.17117	0.751002	0	0
AC005808.1	4.37453	2.66935	0	3.01905	6.47869	1.75757	4.34491	1.53407	0	1.86664	0	1.7314	2.6294	0.541291	0.111749	0	0.338273	4.29325	2.80831	0	0
AC004477.2	0	1.58404	0	2.66293	7.00578	2.76377	3.48089	0	0	0	0	1.30651	0	0	0	2.27351	0	1.28971	0	0	0
AC134043.1	0	0	0	0	2.17928	2.24076	2.11205	3.13008	4.52573	2.49123	2.65214	0	0.842722	0	0	0	0	0.594387	0.647942	0	0
AC100834.1	0	1.67832	0	6.45671	0	0	12.4244	5.72842	0	0	0	6.62016	2.23145	2.59819	0.2251	0.579342	0.359687	25.0338	27.8526	0	0
AL450332.1	0	1.51483	0	0	0	0.678164	1.63152	1.38755	1.31044	0	0	1.4749	0	0	1.21382	0	0	0.908124	1.12347	0	0
AC012173.1	0.773022	0	0	0.427507	0.128991	0.238241	1.64155	0.861436	0.270149	0	0.25969	0	0.806817	0	0	0	0	0	0	0.598712	0.66254
LINC02410	0	2.14037	0	0	0	0	0	0	0	0	0	0	0	0	2.47309	3.64959	2.45104	0.158129	0.469442	0	0
Z98745.2	13.7444	49.3541	0	7.97393	16.9267	23.4466	104.846	20.7723	5.59182	3.07089	39.9159	1.9735	7.28663	0	0.586417	1.98657	0.391573	7.76092	2.15571	0	0
AL357140.2	7.03364	3.74921	0	6.34442	25.6378	31.7366	112.583	54.3152	17.1675	10.8318	33.2288	2.76231	8.62021	0	0	0	0.254644	5.06387	5.27887	0	0
AC108752.1	2.5088	2.71414	0	3.37937	4.23291	1.21905	5.59621	8.70083	9.14256	11.8676	14.7822	11.2405	30.3665	0.24492	0.364556	1.79741	6.17438	0.119561	0.0534059	0	0
AC068205.2	15.1134	3.83259	0	3.77283	7.73667	1.919	6.04211	2.22578	2.59577	2.82237	0	3.43412	2.3811	4.68482	1.72042	15.2118	2.46076	5.57137	2.47532	0	0
AC026786.2	3.28247	5.28477	0	2.1523	2.50202	0.584855	0	1.37809	0.405509	0.666026	0	1.74272	2.74292	0.490406	0.15612	0.340028	0.448451	1.63604	0	0	0
AC104596.1	0	1.31613	0	0	0	0.648981	1.6755	1.14705	0.714131	0.660496	0.659796	0	0.877404	1.07572	1.04379	0	0	0.910391	0	0.767864	0
AC091965.4	0	0	0	0	0.513668	0.480386	1.48533	1.45017	2.71106	3.5183	0	1.10233	1.19616	0	0.822606	0	0	1.34441	1.42664	0.618876	0
AC079313.2	0	0	0	0.662036	0	0.667432	1.68897	0	0.460548	0.459526	0.403761	0	0.833546	0	1.12352	0	0	0	1.14909	0.758358	0
ARHGEF9-IT1	0	2.34386	0	0	3.72673	0.803386	5.03578	0.650909	0.181509	1.88092	0	1.6314	0	0.592431	0.0575988	0.293573	0.427862	2.80026	4.86548	0	0.23962
LINC01128	0	2.91652	0	2.13824	0	0.366548	0	0.245758	0.434058	0.622634	0	1.97706	2.88826	0.530127	0.258376	1.67142	0.221754	0	0.453318	0	0
AC012178.1	0	2.03147	0	2.13771	4.14102	0	3.44102	0	0	0.408341	0	1.85152	3.05418	0.414477	0.594579	6.79818	2.44378	0.746454	0.253487	0	0
AC023469.1	0	5.20269	0	1.97452	5.72325	1.26757	3.04909	0	0.386608	1.60296	0	1.99251	3.16249	0.173643	0.32773	0	0.122171	0.504188	0.221456	0	0
AC087362.1	0	1.05481	0	0.742909	0	0	2.10817	1.08576	0.504188	0.285429	0.606649	0	1.26246	1.09538	1.19548	0	0	0.952235	1.07601	0	0
AC074389.2	14.0952	150.274	0	5.79102	0	0	95.1373	11.0834	7.90842	1.53756	0	22.1159	0.314491	5.50517	6.5588	17.3483	10.2332	31.2151	13.649	0	0
AL121772.3	0	0	0	0.808598	0	0.667223	1.47016	1.26009	0.609944	0.816172	0.692771	1.21477	0.804821	0	0	1.21819	0	1.06953	1.18851	0.66325	0
LINC02105	8.33679	3.21352	0	0	0	0.186635	0.336752	0.158664	0.10992	0	0	0.496647	4.44911	0.34445	0.25123	0	0.611512	2.17533	1.70574	0	0
AL133481.1	0	0	0	0	0	0	3.44651	0	0	0	0	0	0	0.664197	1.79939	0	0	0	0	0	0
AC027808.2	0	1.88017	0	0	0	0	3.30757	0.893108	0.332403	0.263078	0.344176	1.44626	0	0	1.52633	0	0	1.6451	1.74019	0	1.50436
AC090138.1	0	0	0	0	4.26319	4.25068	25.426	0.610761	0.325134	4.59277	0	0	0	0.337781	0	0	0	0	0	0	0
AC005753.1	0	1.09557	0	0	2.53094	1.27025	2.1536	3.13074	1.77269	0	0	1.59089	0	0	0	0	2.0245	1.16196	1.11502	0	0
PACRG-AS1	0	2.30598	0	0	0	0.664497	2.07204	1.85838	2.89334	1.6207	0	0	0	0.509248	0	0.47176	0	2.98546	4.86087	0	0.481237
AC072028.1	2.36813	2.21846	0	0	5.39334	1.53048	2.93655	0.389125	0.265104	0.40467	0	1.33678	2.83728	0.544914	0.50312	5.66477	0.279675	0	0.473503	0	0
AC008035.1	0	1.08805	0	0.727289	0	0.649729	1.45154	1.19674	0	0.779891	0	0.964794	1.10724	0.932263	0	0	1.17485	0.827122	0	0.754325	0
AC025576.3	0	2.68955	0	0	0	1.75193	11.4591	0.383197	3.5564	1.7811	0	7.25348	2.16901	3.72055	2.44482	27.1848	13.8668	0.716355	0.399798	0	0
AL118558.4	0	1.20841	0	1.35198	0	0	2.48521	2.01316	2.39349	1.25708	1.89198	1.25536	1.12214	0	1.21296	0	1.14345	0.82204	1.40996	0	0
AC007163.1	0	1.21903	0	0.627465	0.26806	0.382578	1.38491	1.08875	1.60513	0.556122	0.555867	1.09999	0	0	1.08671	0	1.09834	0.709499	0.649637	0.545176	0.625996
AC016727.3	0	0	0	0.161545	0.00773311	0.00701313	0.0708718	0.0114568	0.00759069	0.0129016	0	0.16042	0	0.065122	0.0422937	0	0	0	0	0	0
AC079612.2	5.4512	2.35921	0	3.90825	12.2959	2.11067	4.80994	0.612886	0.341577	0	0	3.83657	8.53704	0	0.169732	0.37329	0	15.0096	30.0342	0	0
AC074008.2	2.62526	2.17158	0	2.03827	5.99584	0	2.24125	0.792044	1.52815	2.99078	0	1.72261	2.61261	0.371864	0.197347	0	0.317721	4.23613	0	0	0
AC024581.1	0	0	0	0	0	0	2.16134	1.88247	6.20498	0	2.26832	1.52151	1.19744	0	0	0	0	0	1.61049	0	0
AC003070.2	0.812125	0.940502	0	0	2.60722	3.04552	3.59113	5.09844	4.41408	2.63463	2.74282	0	0.819242	0.862832	1.20017	0	0	0	1.26572	1.80977	0
LINC02279	0	3.90297	0	0	0	0	2.2849	1.51385	0	0	0	0	0	0	0.4391	0.53972	0.752686	0	0	0	0
AL132875.3	0	0	0	0.270592	0.0233106	0.00756459	0.267114	0.0398328	0.248756	0.199518	0	0	0	0	0	0	0	0.064279	0	0	0
AL928970.1	0	0	0	0	2.40144	2.97628	7.14911	6.28099	3.09848	3.37953	3.02402	0	0	0	0	0	0	0	0	0	0
CYP4A22-AS1	0	1.10238	0	0	2.19254	1.75573	1.30041	0.832338	0.612944	0.503544	0	1.25814	1.13685	0	0	0	0	0	0.808365	0	0
AC010654.1	0.807561	0.949636	0	1.62606	2.69927	2.98277	3.05997	2.95613	4.31054	3.09782	3.20697	0	0.812246	0	1.42001	0	0	0.897996	0	1.70862	0
AL160270.1	0	0	0	0	0	0.227108	1.78579	0.492266	0.187959	0.100763	0	0	0	0.192006	0.291136	0.308403	0.322193	0.161008	0.244904	0	0
AC104964.4	0.745181	0.935291	0	0.692523	0	0.52522	1.72682	0	0.543595	0.544479	0.411666	0	1.19892	0	0	0	0	1.38512	2.04468	0	0
AL358852.1	0	0.934772	0	0	2.06422	2.46782	1.65921	1.87308	1.37153	1.73111	1.44711	1.05406	1.15664	1.10792	0	0	0	0.879472	1.45285	0	0
CASC17	0	1.65875	0	1.68148	2.71511	1.78732	3.20382	1.42982	1.26604	0	0	0	0	0	0.358151	0	0.477892	0	0.50508	0	0
SMIM2-IT1	0	2.2771	0	7.55965	30.637	21.7789	277.224	236.842	47.1852	26.2074	25.0558	0	9.7307	0	0	0	0	0	0	0	0
AL645608.6	4.08866	5.58644	0	2.49972	4.317	0.467618	3.34493	0.518967	0.169318	0	0	1.76253	2.58188	0.574153	0.520071	5.18559	0	0.46458	0.194394	0	0
AC134349.1	2.35263	2.37327	0	3.16929	12.7373	3.77042	11.3087	3.74039	3.77106	4.36579	9.24854	2.07259	2.05439	1.5172	1.66976	5.26262	0.386095	0	0.14912	0	0
AC068870.1	0	1.13428	0	0	0	0.607842	1.8813	1.28554	2.77771	3.22026	0	0	1.4443	1.1262	0.972389	0	1.13475	0.819339	0	0	0
AC018445.5	2.84357	26.6351	0	0	0.0334506	0.0117811	0.101848	0.225925	0	0	0	2.79482	3.66237	0	0.379208	0	0	0.0786125	0.171652	0	0
AC023158.1	0	0	0	0	0	0.342771	22.9225	0	0	0	0	0	0	0.341691	0	0	0	0	0	0	0
DOCK9-DT	0.844788	0.929311	0	0.831245	0	0.698923	1.70733	1.62577	1.92686	2.23192	0	0	1.39601	0	0	0	0	0.729648	0.877114	0	0
THAP7-AS1	0	0	0	0.713138	0.730337	0.433906	0.718114	0.854451	0.743863	0.532534	0.723833	0	1.06619	0	0	0	1.12066	0.718745	0.90219	0.729388	0
AP000790.1	2.07847	2.012	0	0	3.52911	1.29548	5.73899	2.21203	0.668513	6.71472	0	6.35968	3.2036	0.0482665	0.0179736	0.156229	0.137824	0.706039	0.268524	0	0
AC019131.2	0	0	0	0.781119	0	0.607732	1.48192	1.22745	0.897607	0	0	1.44188	0	1.04296	1.06225	0	0	0.720315	0.901316	0.688857	0
Z99916.3	0	0	0	0	0.163069	0.392332	1.51131	0.884774	0.370163	0.159182	0	0	0.785601	1.19728	1.34302	0	0	0.686583	0	0	0
DIRC3	1.17313	1.19569	0	0	2.0179	2.10842	1.40051	0	1.38176	1.22949	0	0	1.1159	0	1.09607	0	0	0.948341	0.953997	1.60397	0
AL162394.1	1.64845	1.80239	0	0	0	0	4.15819	0.656771	0	0.0578667	0	0.729632	0	0.539218	0	0	0	0.642113	0.529466	0	0.574976
AL138955.1	0	2.07713	0	0	2.49101	0.633871	0	0.577826	0.291307	0.673885	0	0	1.98646	0.573415	0	5.19577	0.28477	2.38583	0	0	0
AC005901.1	14.9687	17.0011	0	6.57026	0	0	323.776	13.4884	8.06315	0	0	0	0	7.76142	20.555	20.9365	11.2413	9.15335	0	0	0
AP000345.2	0	0.952575	0	0	0	0.875207	2.11902	1.08993	0.851741	1.2944	0.703279	1.08321	0.858503	0	0	0	1.09331	0	1.15482	0	0
AL451054.4	0	4.30392	0	4.45968	23.8644	45.5448	316.166	174.592	29.2188	9.85876	0	0	0	0	0	0	0	1.298	0	0	0
AP005121.1	0	2.62621	0	0	3.00046	0.437885	0.411069	4.37352	0.128807	0.0807457	0	0	0	0	16.5578	33.3306	11.4677	18.2723	14.1021	0	0
Z70719.1	5.65175	1.93195	0	0	0.0279757	0.0081845	0.196548	0.00901195	0.00954188	0.0151881	0	0	0	5.94142	16.3341	5.78062	4.28112	3.49797	13.506	0	0
AC099487.2	0	2.07798	0	3.18461	4.42881	6.67559	15.7646	9.27478	5.20364	8.52962	14.5039	0	0	0.455753	0.292849	0	0.119388	0.648479	0.257149	0	0
AC104335.1	0	2.17135	0	2.05242	10.4223	2.54204	5.41249	4.56079	3.09928	8.06596	9.43412	0.403446	2.07058	0.327452	0.117016	2.47828	0.0622828	6.26218	3.13957	0	0
AL109955.2	0	0	0	0	12.7359	3.36382	18.4245	99.6136	45.0916	42.3797	0	1.88558	2.60541	0.397002	4.03381	3.28226	0.118396	0.0739075	0.115997	0	0
AL109945.1	0	1.45855	0	1.91895	5.29105	13.0672	10.0283	13.644	12.7049	5.8849	9.36958	0	0	0.567464	0	2.07562	1.57867	1.85406	0.328513	0	0
AP001625.2	0	2.00745	0	0	0	0.448979	1.76474	0	0.697658	3.67339	0	0	1.51196	0	0	0	2.27333	2.53297	0	0	0
LINC01331	0	3.27138	0	2.12111	4.56943	1.39836	0	1.39772	0.374513	0.537921	0	1.92807	3.21589	0	0	2.37162	0	0.4868	0.166787	0	0
AC011029.1	0	3.01948	0	0	4.63497	1.8694	10.5422	1.27575	0	0	0	0.473423	0	0.324401	2.4189	4.88671	2.43572	3.77093	1.51274	0	0
LINC01840	0	0.957354	0	0.73317	1.79446	0	1.66042	1.19053	1.16519	0	0.754786	0	0	0	1.23943	0	0	0.655828	0.755372	0.780673	0.800091
AC092745.4	0	0	0	0	0	0.116408	0.485239	0.240773	0.441449	0.409753	0	0.284482	0	0	0	9.76871	8.2823	0	0.398933	0	0
CTBP1-DT	0	0	0	0	1.90713	1.36175	1.82366	1.81805	2.21124	0	1.69139	0	0	0	0	0	0	1.21809	1.65704	0	0
TCL6	2.73593	2.62286	0	3.04408	6.42368	1.81377	4.76153	0	0	1.84813	0	2.6932	0	0	0.286442	3.99749	0.26758	2.10416	1.57184	0	0
AC016134.1	0	1.52116	0	2.09463	2.50781	0.756074	1.84234	1.84112	1.23777	1.54684	0	1.17941	0	0.595362	0.292701	0	0.262887	0	0.739555	0	0
LINC01176	0	1.168	0	0.757179	0.254767	0.254515	0.708952	0.477787	0.249169	0.324217	0.271112	0	0	0	1.33388	0	0	0	0	0.616554	0
AC116025.2	3.80088	2.96054	0	0	0	0.207441	9.59388	0.400997	0.576333	1.79826	0	1.99184	9.45717	0	0	0	0	0.227452	0	0	0.287342
LINC02535	0	1.92904	0	0.519783	0	0.182335	0	0	0	0.080173	0	0	0	0	0	1.68763	0	3.57729	2.45122	0	0
AF274573.1	0	0.374754	0	2.71001	9.76287	26.8551	15.1139	18.2748	4.49828	6.40937	0	0	0	0	1.43952	2.46525	0	0.500947	4.16192	0	0
AC141930.2	2.02914	1.64262	0	0	0	0	9.11751	3.2158	0	0	0	0	0	1.60477	3.06735	0	2.36963	5.40407	6.61822	0	0
AC087235.1	4.9444	3.8511	0	0	2.13973	0.140387	0.392312	0.574	0.688065	0	0	4.52557	2.47469	0.493646	0.273085	1.64809	0.366064	3.62288	1.66385	0	0
AC037441.1	0	4.37209	0	0	6.92913	3.39217	11.8863	20.5359	17.0045	9.42196	15.9531	1.17666	1.92614	1.72811	2.20424	3.04995	0	0	0	0	0
LINC01898	0	0	0	1.51798	4.60267	1.93968	1.54768	6.87662	12.0435	3.35291	3.76864	0	0	0	1.45304	2.38055	0	0	0.424724	0	0
AL358394.2	6.58235	3.05859	0	3.06299	2.44585	0	4.21951	2.67896	0.319704	0.165681	0	0	0	7.25715	5.47801	2.05678	5.72837	5.02679	0	0	0
AC023946.1	0	0	0	0.759191	2.64036	1.65902	2.41224	1.25942	0	0	0	1.5428	0	0	0	0	0	0.29518	0.448362	0	0.60978
AC080188.1	0	1.08912	0	0	2.05281	1.15924	2.24298	1.90328	3.71404	3.68513	1.5326	1.2223	0	0	0	0	0	0.703372	0.523942	0	0.819455
AL646090.2	3.67527	1.94894	0	1.80822	0	0.219694	0	0.641863	0.27801	0.741337	0	2.1758	3.02554	0.268223	0.108226	1.75739	0.203532	1.21805	0.346891	0	0.32758
LINC02675	0.178983	0.174229	0	0.252112	0	0.072612	0.125334	0.308281	0.0872365	0.452126	0	0.179708	0.160869	0.0736163	0.0943047	0	0.106935	0.173569	0.610514	0	0.180956
AP000757.2	0	1.44723	0	0	0	0	5.02931	2.33601	0	0	0	0	1.39166	0	0	0	2.9521	2.90611	4.00431	0	0
AC124016.2	0	0.956688	0	0.72447	0.50827	0.473869	1.47697	1.11703	0.830267	0.568032	0	0	0.924785	0	0.944763	0	0	0	1.11727	0.615244	0
TBL1XR1-AS1	0	1.17609	0	0	1.84427	0.641069	1.52636	1.53828	1.82389	2.07601	0	1.08828	1.17121	0	0.875261	0	0	0.855887	0	0	0
AC092377.1	10.8093	3.22147	0	0	0	0	8.42395	0	0	0	0	0	0.299717	0	0	0	0	0	0	0	0
LINC00273	2.52416	2.02567	0	3.14119	4.91112	1.99292	8.69497	1.37403	0.487675	1.58977	0	1.98912	2.14056	0.444299	0.359527	1.49957	0.416429	1.29424	0	0	0
AL121761.1	0	0	0	0	1.95874	0	2.33825	1.33199	0	0.763277	0	1.46985	0.796843	0	0	0	0	0	1.50887	0	0
AL360270.1	0	0	0	0.681746	0	0.60131	1.59642	0	0.554369	0.549132	0.463979	0	0.82773	1.05121	0.92479	0	1.06196	0.781767	0.698616	0.710778	0
AC011483.2	0	3.26209	0	6.79001	17.8434	9.2667	19.8815	1.8059	0	0	0	0	3.23219	0	0	0	0	1.48725	3.30505	0	0
AL021368.5	8.19839	3.01847	0	2.79455	7.00965	1.20221	0	0.570716	0.669883	0.598457	0	2.8605	3.66967	1.59091	2.87587	14.5611	4.30541	3.94545	4.2741	0	0
FILNC1	0	0.974331	0	0	0	0.778048	2.14928	1.06692	0.642596	0.901285	0.566241	0	0.850568	0.922924	0	0	0	1.11289	1.49164	0	0
AL359844.1	0	2.20547	0	4.93631	13.286	2.266	11.4419	17.8674	21.4486	30.1544	18.2456	1.88571	0	0.203371	0.222468	1.68092	0.587658	0.78049	0.261963	0	0
AC010336.4	0	1.63888	0	0	0	0.550425	1.50159	0	0.621516	0	0.524186	1.45171	0	0	0	0	0	0	0	0.622753	0
AC092818.1	0	0	0	0	0	0.138396	0	0	0	0	0	0	0	0	0	0	0	0.0579894	0.21402	0	0
BX470209.1	0.835432	0.942552	0	0.639623	1.72348	0.876669	1.65959	0	0.414279	0.323935	0.442084	1.09485	0.813774	1.12537	1.15141	0	1.12974	0	1.43926	0.78402	0
LINC01806	0	1.05381	0	0	2.12327	1.59392	2.07525	2.27664	2.11783	2.14627	2.00062	0	1.25247	0	1.2417	0	0	0	0	0	0
AC087477.4	0	0.454844	0	0	0	0	0	0	0	0	0	0	0	0	0	0	0	0.531339	0.173213	0	0
LINC00870	0	2.35065	0	0	0	0	3.45427	0	0.424125	0.159027	0	1.57385	1.62158	0	0	0	1.38969	0.491232	0	0	0
AC084024.3	0	1.11215	0	1.28239	2.02422	1.64531	1.85541	1.74621	1.964	0	1.51678	0	0.872775	0	1.26727	0	0	1.14913	1.43237	0	0
AL591178.2	2.09391	1.9243	0	3.45368	8.32953	14.4467	12.1603	18.3183	6.33178	10.7962	9.75333	0	0	0	0	0	0	0	0	0	0
AP001330.5	0	0	0	0.621212	0.538603	0.450694	1.41469	1.09663	0.644948	0.557696	0.519858	1.25362	0.866894	0	0	0.922395	0	0.665093	0.713026	0.564583	0
AC129492.5	2.89336	1.94696	0	4.19957	4.654	1.52954	5.66778	0.5319	0.131858	0.206584	0	2.31354	2.8696	0	0	5.70138	0.218215	0.614222	0.205126	0	0
AC022017.1	21.588	18.9498	0	0	0	0	198.382	0	0	0	0	0	23.1053	8.18697	31.2746	0	0	27.6115	39.7219	0	0
AL442636.1	2.09985	2.10509	0	0	0	0.258155	0	0.441364	0.504056	0.413004	0	0	2.00534	0.372512	0.489997	0	0	0	0.344539	0	0
LINC01229	0	1.07103	0	0	0	0.736032	0.750983	0.964134	0.742835	0.55245	0	1.13565	0	0	1.06289	0.847816	0	0.80229	0.828923	0.74192	0
BVES-AS1	0	0	0	0	0	0.740426	1.60368	1.45255	1.72173	0	0	0.973821	1.06359	0	1.18712	0	0	1.13381	1.03189	0	0
C9orf106	0	0	0	1.19342	1.95531	1.49601	0	0.921937	0.503776	0.277776	0	1.21796	1.15415	0	0.867751	0	0	0	0.854596	0	1.07286
AL158071.3	0	1.10134	0	0	0	1.90204	3.12938	2.17861	1.91906	0	1.96462	0.677839	0	1.07232	1.20439	0	0	0.733528	0	0	0
AL136295.17	5.26584	7.09702	0	0	12.8541	3.84732	20.9198	23.0952	2.35469	0	13.9735	16.486	0	1.95303	1.76259	4.75728	0.419777	2.41866	3.45339	0	0
LINC01443	0	0	0	0.538418	0.083627	0.201292	0	0.423585	0.201789	0.283061	0.249674	1.6692	0	1.32989	0.757928	0	0	1.33366	0.661837	0	1.25228
AC078942.1	0	0.890301	0	0	0	0	9.35826	2.561	0	0	0	0	0	0	1.36816	0	2.45273	0	0	0	0
AC106795.5	0	1.3365	0	0	3.77634	5.8996	4.46579	1.47925	0.479015	2.44921	0	0	0	0	0	0	3.60281	0	0	0	0
JAKMIP2-AS1	0	1.10998	0	0	2.65744	1.81024	2.10237	2.96306	2.23703	2.14631	0	0	0.869467	0	0	0	0	0.866811	1.12533	0	0
LINC01801	0	0	0	0.5295	0	0	2.43458	0	0.447048	0.307687	0.440988	0.967306	1.6489	0	1.52995	1.10242	0	0.488471	0.537597	0	0
AC117509.1	4.43238	0	0	0	16.6667	2.00821	0	10.5004	0	0	0	0	0	4.91102	27.9315	6.73221	8.25718	1.26164	0.309864	0	0
AC136624.1	0	0	0	0	0	0	12.1393	4.6079	0	0	0	0	0	0	0	0	0	5.27278	7.48309	0	0
LINC01363	0	2.36405	0	0	0	0.19313	0	5.03197	4.26297	10.0081	0	1.26199	1.46007	1.67893	2.0063	3.21488	2.33901	3.59761	2.71084	0	0
AC105430.1	3.52706	2.28367	0	0	0	0.502787	0	0.393139	0	6.06925	0	2.92918	1.75784	0.372316	0.485194	6.00555	2.0699	0.380361	0.116768	0	0
AC026116.1	0	3.15378	0	3.06364	6.74408	1.28679	4.99376	0	0	3.52264	0	1.76513	2.89678	0.498957	0.522909	3.61277	0.375216	5.48095	2.89737	0	0
CTBP1-AS	0	0	0	0.824857	0.606728	0.326207	0.617249	1.01612	1.10367	0	0	1.06301	0	1.12504	1.25417	0	0	0.757251	0.898729	0.632543	0
FAM242C	0	3.08605	0	2.59512	6.46546	2.21318	13.4523	0.769755	0.255337	0.596335	0	1.59813	2.21174	0.422032	0.134337	2.89385	0.1941	0	0.421127	0	0
AC016773.1	0	0	0	1.39744	2.83793	3.98882	3.79985	3.01448	3.32785	1.93812	2.48614	0.885456	0.840616	0	1.31144	0	0	0	0	1.89961	0
AC009237.15	0	0	0	0	0	0.420408	1.41283	0	0	1.29635	0	1.40987	0.929416	1.14506	1.28028	1.24132	0	1.24603	1.59024	0.582715	0
AC063926.1	0	3.97139	0	0	0	0.698456	1.96347	11.7185	12.5418	4.83506	0	0	1.49872	0	2.17185	1.91182	1.74903	0	0	0	0
TSPOAP1-AS1	0	1.83856	0	0.59322	0	0.457172	1.54353	1.34816	1.45872	0	0	0.956281	1.15243	0	0	0	0	1.21377	1.53044	0	0
GRK5-IT1	0	2.51064	0	1.94639	4.70367	0	7.06534	4.92962	11.1861	0	0	1.79935	0	0	0	3.31986	0	2.03126	1.65934	0	0
AC135895.1	0	2.73328	0	0	0	0.260422	0	0.24897	0.235842	0	0	0	3.08551	0.451487	0	4.46269	0.205756	0.560797	0.240097	0	0
AL161757.5	0	2.33972	0	2.2705	8.2812	2.81523	8.48297	1.51047	0	0	0	0	2.77025	0.233818	0.129368	4.10082	0	4.31658	1.68199	0	0
AC074124.1	0	0.614657	0	3.47579	0	0	1.53362	0.720416	0.508856	0.0837113	0	1.61396	1.28617	0	0	1.88644	0	0.694847	0.38989	0	0
AC084030.1	0	1.36837	0	0	0	0.47067	1.45442	3.55732	9.12189	2.59146	0	0	1.31123	0	1.44909	1.3178	0	0.247804	0.323401	0	0
LINC00939	2.72861	1.99762	0	0	5.13865	0.314688	0	1.86658	3.83335	1.363	0	0	0	0.38182	0	1.71608	0.364848	0.378451	0.193697	0	0
AC079858.1	2.15327	2.19566	0	0	0	0.28848	0	0	0.568429	0	0	0.279133	0.367511	0.0388975	0.100596	0.170048	0	0.0488037	0	0	0.330177
AC006372.2	0	1.72992	0	0	3.10962	0	2.70088	0.666183	0	0	0	1.30373	0	0.462078	0.729866	0	0.355083	3.09799	3.39587	0	0
LINC01619	0	2.5209	0	0	0	0.487406	0	0	0	0.58525	0	2.02796	2.72262	0.509665	0.337126	0	0.328429	0.524784	0.237784	0	0
AC116913.1	0	0.939378	0	0	0	0	1.78598	0	0.384407	0.175569	0.54757	0	1.28332	1.1495	1.26772	0	1.38126	0.740417	0	0	0
AL645608.8	0	1.04533	0	3.02045	4.57641	4.17564	10.2523	8.09768	9.42025	3.65957	5.07233	0	1.17226	0	0	0	0	0	0	3.14577	0
THORLNC	2.42051	2.54553	0	1.75779	2.96077	0.632717	0	1.34039	0.498231	0.461065	0	2.01667	2.05466	0.534245	0.436479	1.64378	0	1.94755	2.05545	0	0
AC073869.5	0	2.04246	0	0	0	0	2.33854	0	0	0	0	0	0	0	0	0	0	0.584511	0.753904	0	0
AC096992.2	0	0.95902	0	0.693251	0	0.525197	1.69843	0	0.664455	0	0.64721	0.954568	0.904037	0	0	0	0	1.23742	1.35215	0	0
AC008870.2	0	2.46695	0	2.40358	2.2936	0	6.59815	2.24079	2.60118	0	0	1.98004	2.76856	0	0	18.0165	3.85084	1.65699	0	0	0
AC020656.2	0	1.02671	0	0.602267	0.0569583	0.322064	1.37867	0	0.32794	0.128363	0	0.960914	0.804335	0.903715	1.29921	0	1.1566	1.30326	0.777475	0.532243	0
AL163195.2	0	0	0	0	0	0.646712	2.51102	0.262906	0.0319817	0.0578623	0	0	0	0.182113	0	0	0	0	0	0	0
AC103796.1	0	3.94639	0	2.07183	3.60995	0	0	0.469638	0.160052	0.300866	0	1.80652	0	0.433439	0.306751	2.36895	0	0.62641	0.25967	0	0
LINC02408	0	1.15003	0	0	0.341566	0.377591	1.49174	1.49677	2.3977	3.08397	0	0	0	0	1.21811	1.20429	0	0	0.834617	0	0
NFIA-AS2	0	0	0	0	0	0	2.41941	1.42831	1.46913	0	0	0	0	0	0	0	0	0	1.59868	0	0
AC020908.3	0	0	0	0.48366	0.117238	0.458999	2.75259	0.857651	0.312083	0.261631	0.273333	1.46472	0.837282	0	0	0	1.31987	1.81203	2.49564	0	0
AC078789.1	0	2.30869	0	0.219233	0	0.0961776	0	0.279725	0.161212	0.100727	0	0.204944	0	0	5.15872	8.08245	0.310356	0.439846	0.511009	0	0.289597
AC027514.2	0	0	0	0	7.24978	3.56571	16.0553	0.102763	0.243645	0.0373931	0	0	2.58764	0.332611	0.395877	7.41258	3.25875	9.89748	14.1492	0	0
AC133961.1	0	0	0	2.2182	4.15272	4.85284	7.81572	3.20677	1.26289	0.6567	2.85986	0	0.878147	0	0	1.72409	0	0	0	0	0
LINC02038	0	0	0	0	12.2548	6.18238	15.386	23.1414	17.5465	10.6556	0	0	0	0	0	0	0	0	0	0	0
AP002982.2	8.25716	3.96695	0	7.35688	13.5574	20.533	290.718	87.3535	42.346	16.7787	31.3406	1.839	9.59997	6.22721	0	28.0206	0	0	0	0	0
LINC02125	0	0	0	0	3.45088	8.40847	5.52467	2.38161	0.749882	0	0	0	1.2518	0.835003	0	0	0.799111	0.518071	0.341595	0	0
AL109806.2	0	2.49435	0	0	4.59377	0.475138	0	2.32868	3.73519	8.70732	0	1.87944	0	0	0	0	0	0.64843	0.331351	0	0
AC188616.1	3.16727	2.21307	0	0	5.94382	0.514735	2.48244	0.400927	0.133147	0.137163	0	0	2.6836	0.268547	0	0.424047	0.321048	0.0930712	0.067764	0	0
AC018682.1	0	1.72142	0	0	2.40663	2.129	4.16055	7.55818	8.36447	2.20058	4.19492	1.24909	0.825647	1.14109	1.31153	0	1.09978	0.766622	0	0	0
AC131237.1	0	2.01416	0	0	0	0.489096	0	0.534766	0.667332	0.590589	0	1.67235	2.50582	0	0.502041	3.41374	0.270949	2.49878	1.34139	0	0
AC009063.2	0	1.37788	0	0	0	0.363778	1.69554	4.81453	9.18059	6.55775	3.80895	0	1.38176	0	2.07914	1.75833	0	1.69455	0	0	0
MAGI1-IT1	2.23606	2.55889	0	0	0	0.0789946	0.234456	0.125137	0.0780961	0.24157	0	0	0	0	0	8.18063	3.3204	1.86883	0	0	0
AC068228.3	2.1606	1.77061	0	1.76733	17.3371	5.5658	20.7959	2.0206	1.58828	3.62773	0	0.607191	2.66516	0.304772	0.543324	0	0	0.516047	0.228389	0	0
AC017002.6	4.44923	8.88187	0	0	10.0805	4.33221	21.3105	3.52179	0	0	0	0	2.69093	0.0926177	0.0330185	0.0704728	0.0215564	0	0	0	0
AL935212.1	0	1.54497	0	0	0.159654	0	3.79757	0.825182	0.302832	0.20245	0	0	0	0	0	0	0	2.00838	2.91887	0	0
AL356017.1	0	4.45635	0	1.97312	17.5409	19.1119	96.7573	19.8354	2.85328	0	0	0	2.78294	0	0.17414	0	0	0.117836	0.0644574	0	0
ZBTB20-AS5	0	0	0	0.657421	0	0.415776	1.45948	0	0.665817	0.322388	0.439924	1.09331	0.895444	1.18121	1.15273	0	0	0.717159	0.764822	0.586678	0
AC016590.1	0	0	0	0.706741	0	0.589852	1.6278	1.27186	1.08025	0	0	1.06533	0.801872	0	0.891274	0	0	0.569941	0.764657	0.7151	0
AC093458.1	1.85221	53.0658	0	2.8731	3.63484	3.37603	16.5271	15.6314	6.12441	0.653528	15.1549	5.68669	5.67418	2.35199	1.53211	5.20158	1.72081	5.96531	6.68535	0	0
NCK1-DT	0	0.919772	0	0	0	0.761625	1.79318	1.39876	1.08518	1.20518	0	0.950318	0.887946	1.10682	1.07663	0	0	0.938739	0.895923	0	0
MIR302CHG	4.293	3.52401	0	0	4.29839	0.750915	0	0.655376	0.332398	0.707086	0	2.1662	2.11829	0.271932	0.351699	4.2677	0.501331	0	0.416429	0	0
LINC00551	0	1.15964	0	1.35482	2.03127	0.66171	1.4769	1.44022	1.4168	0	0	1.18703	0	0	1.25441	1.34506	0	0.692592	0.659078	0	0
AC109439.2	0	1.49408	0	0	2.02801	0.551073	1.55833	0.835313	0.295913	0.205382	0	0	0	0.503825	0	0	0.415286	1.61687	1.53649	0	0
AC022188.1	0	0	0	0	0.00598423	0.0718908	0	0.367977	0.121743	0.0142121	0	0	0	0.434453	0.127599	0.212833	0.386065	0	0	0	0.366757
AC009271.2	4.7172	0.134383	0	4.03579	10.9609	2.63675	21.6313	1.9192	1.63612	2.58422	0	0	0	0	2.06957	10.5452	4.78343	0.316447	0.169264	0	0
AC068481.1	1.62735	1.55333	0	1.83879	2.63463	0.3799	1.65359	5.83687	11.8571	11.8415	0	1.48195	0	0.682161	0	0	0.559103	2.23212	1.9122	0	0
AC013565.1	0	1.20728	0	0	0	0.681422	1.56489	1.1848	1.20812	0	0	0	0	0	0	0	0	1.08963	1.06593	0	0
LINC01585	0	4.23134	0	0	16.8687	13.585	69.2195	5.23997	0.226524	0.0261677	0	1.88183	2.67364	0.428887	2.27275	4.04244	0	3.80298	15.7459	0	0
AL035416.1	0	2.29886	0	0	8.00503	0	2.81451	10.1366	25.6029	6.73534	0	0	0	0.474645	0.350348	0	0	1.38659	0	0	0.159428
Z99774.1	0.815608	0.90281	0	0	2.54582	3.58554	7.23722	6.61089	5.00444	2.65653	3.31152	0	0	1.31078	1.3578	0.797147	0	1.3344	1.61354	2.7178	0
AL355512.1	0	0.965767	0	0	2.26937	1.89044	2.62576	1.74275	2.07243	1.88421	1.43496	0.97186	0.803906	0	1.11286	0	0	1.08338	1.16659	0	0
AC245033.2	0	2.82281	0	0	3.61565	0.469645	2.22972	2.63934	3.55521	0	0	0	0	1.92518	1.90452	3.04237	1.65431	0	0	0	0
AC095057.2	0	2.41077	0	0	0	0	8.77143	3.13113	0	0	0	0	0	0	2.7368	0	1.6698	0	3.71487	0	0
AC107068.1	0	0.962287	0	0	0	0.85035	2.20404	1.36397	1.89052	1.65503	0	0	0.799547	1.06897	1.13709	0	1.08023	0.93052	0.811528	0	0
AC025048.2	0	2.51583	0	2.44219	6.34818	0.819651	3.73188	0	0	0	0	1.98881	2.45083	1.76214	0	6.23786	0.544978	1.68326	0	0	0
AC097709.1	0	2.27308	0	0.366972	0	0.129175	3.83512	29.1416	2.28244	0	0	0	0	2.84536	0	3.17245	7.43084	3.34876	2.18108	0	0
AL590064.1	2.17214	2.35615	0	0	0	0.111808	0.302512	0.592586	0	0.341349	0	1.64125	2.61908	0.282568	0.0352874	0.188644	0.070279	0	0.380084	0	0
AC092275.1	9.35576	4.35358	0	0.20594	0.00444661	0.00637699	0.0650426	0.00837851	0.00336523	0.00486665	0	0	0	0.0621968	0.146183	0.0242941	0.0129401	2.04728	0	0	0
AC079768.3	0	2.64625	0	0	0	0.440901	0	0.0922691	0.110086	0.234615	0	0	2.92225	0	0	3.66102	0.183459	2.64845	3.07207	0	0.149024
AC087683.3	19.7439	4.1685	0	5.94995	31.6168	20.3508	249.303	231.505	29.8811	14.0207	0	12.8049	14.9224	4.28635	11.1042	5.10391	6.70931	14.5225	17.4198	0	0
AC015819.2	0	0.94053	0	0.582519	0	2.63419	3.61668	1.41366	0.786654	0.711472	0	0.903552	0.782153	1.12531	1.2812	1.41559	1.4368	0	0	0	0
URB1-AS1	0	0	0	1.4139	1.30125	1.65348	1.44026	0.683871	0.620937	1.19127	0.700273	0	1.09287	0	0	0	0	0.910252	0.856964	0	0
AC239803.1	0	0.970517	0	0.76476	1.94729	0	2.35102	0	0.725091	0.498815	0	0	0.799132	1.17799	1.24985	0	0	1.24988	2.05344	0	0
AC104078.1	0	1.6664	0	0.771849	0	0.888897	1.57546	1.28164	1.13955	0	0	0.975573	0.879482	0	1.48571	0	0	1.23677	1.72297	0.793493	0.825355
AL592071.1	0	1.24692	0	3.1561	3.60349	3.68341	8.76929	6.01234	8.52841	4.03531	7.37631	0	0.899101	1.19935	1.56277	1.29432	0	0	1.43152	0	0
AL161669.1	0	2.61959	0	3.40643	4.40027	0.42151	3.03031	14.1518	9.32439	16.2693	10.2485	0	5.2178	1.94735	1.45488	5.89346	0	0	0.66976	0	0
BX322559.1	0	1.11485	0	0	0	0	3.5796	2.48979	1.45429	0	0	1.06902	1.2702	0	1.25254	0	0	0	1.719	0	0
DSCAS	0	0	0	2.45577	0	1.43534	2.28911	2.28659	2.93471	1.43205	2.87352	1.34556	0	1.15778	1.26975	0	0	0	0	0	0
AL021368.4	0	2.75247	0	3.70523	6.97752	2.64866	7.15761	0	0	1.39808	0	1.6202	0	0	0	5.08078	0	0.712551	0.368453	0	0
LINC01824	17.8149	26.1838	0	5.73409	7.06964	24.6249	137.431	56.2704	7.06066	3.08648	33.7214	10.0842	10.5226	7.99217	17.6416	10.3333	9.13554	13.6283	17.7971	0	0
AC021451.2	0	0	0	6.51879	28.3849	58.2112	435.789	251.129	29.0486	13.5317	0	0	0	0	0	0	0	14.2865	0	0	0
AL160159.1	0	0	0	0	0	0.303788	0	10.2167	3.88201	0	0	0	0	0.357608	0	0	0	0	0	0	0
LINC01198	0	1.07478	0	1.37566	2.20519	2.201	1.79634	1.19298	0	1.40202	0	1.07097	1.28181	1.09467	1.27083	0	0	0	1.35843	1.6047	0
AL365295.2	0	2.92207	0	1.90079	4.15207	1.33843	3.79166	0.642082	0.0947918	0.125962	0	8.32625	2.71326	0.402868	0.498427	0	0.134297	1.55448	1.52205	0	0
AL353699.1	0	0	0	0	0	0	16.8532	0	0	0	0	0	0	1.95202	2.00213	1.8916	2.44533	0	0	0	0
AC092969.1	0	1.72733	0	2.31626	5.56956	2.01403	4.70877	0	0	0	0	1.62858	3.00147	0	0.651167	1.92304	0.30441	1.70324	0.543633	0	0
AC079776.4	5.32053	2.35847	0	0	0	0	7.72923	0.0519843	0.0407236	0.457553	0	1.89559	0	1.9726	9.66027	10.4067	0	16.1967	16.9817	0	0
BIRC6-AS1	0	1.09033	0	0	0	0	1.8648	1.21582	0	0.584536	0	0	0	0	1.20657	0	0	0	0.912564	0	0
JAZF1-AS1	0	1.14048	0	0.685694	0.480532	0.426571	1.35778	1.31268	1.0887	0.610166	0	1.06489	0.871099	0.895433	1.08688	0	0	1.33431	1.97382	0.559546	0
AC007848.2	0	2.3381	0	1.9217	4.99507	4.52286	4.88147	0.700981	0.180562	0.0587135	0	0	0	0.660392	0.189953	0	0.171545	6.9002	7.71893	0	0
AC090204.1	0	0	0	0.816181	0	0.777855	1.64621	1.21946	1.08702	1.196	0	0.978093	0.851528	0	1.12953	1.05086	0	0.962839	0	0.803012	0
LINC00629	0	0	0	0.771386	0	0.452549	1.55854	1.18019	0.620262	1.21162	0	1.1782	0	0	1.11933	0.895489	0	0.634697	0.675339	0.664002	0
FO704657.1	0	1.18728	0	1.66462	0	0	2.29391	1.48213	1.18943	1.39515	1.32505	1.14647	0	1.16399	1.17088	0	1.0647	0.773825	0.680151	0	0
LINC00989	0	1.05753	0	0	0	0	2.5713	1.21216	0	0	0	0	1.25655	0	1.11218	0	0	1.16043	1.31658	0	0
AC093627.5	0	1.10278	0	0.770248	0	0.84318	1.54278	1.21946	0.820942	0.516972	0.730657	0	0	0.901733	1.13161	0	0	0.657824	0.679549	0.731329	0
PCBP1-AS1	0	2.06302	0	3.03135	3.15648	0	0	0.713607	0.308373	0.54588	0	2.16182	2.936	0.603101	0.294035	3.76497	0.455742	0	0.591818	0	0
NAALADL2-AS2	0	2.08152	0	0	0.07851	0.364183	1.37988	1.33264	0.384947	0.44797	0	1.39954	1.28117	0	1.47935	1.49632	2.36653	0	1.78431	0.573689	0
AC083864.3	0	9.57968	0	6.10906	11.8434	12.6021	150.945	7.40909	8.02703	7.56446	0	0	0	0	0	0	0	0	3.76508	0	0
AL357518.1	0	1.52016	0	0	0	0	6.50765	0	0	0	0	0	0	0	0	0	3.29603	2.29702	3.03034	0	0
AC020658.4	13.5029	0	0	4.86705	22.7591	5.72421	93.0851	4.26953	10.4065	39.9894	0	0	0	9.07206	28.7233	59.4972	19.3966	18.6452	19.2182	0	0
AC109597.2	1.65599	3.56728	0	0.475419	0	1.51721	3.83493	2.01401	0	0	0	0.968694	1.1903	1.64767	1.95676	0	0	0	0	0	0
AL136317.2	0	1.19405	0	0.565252	0	0.546015	1.90889	0.852888	0.279362	0.110026	0.259764	0	1.24517	0	0	0	1.52035	0	0	0	0
FP325330.2	0	0	0	0	0	0	0	0.0901808	0.0191498	0.00443242	0	0	0	0	0	0	0	0	0	0	0
Z82243.1	0	0	0	1.63685	2.61114	2.10517	2.12747	4.12917	5.89972	2.95519	3.98649	1.19226	0	0	1.06986	0	0	0	0	0	0
AC007319.1	0	0.948434	0	0	0	1.14532	0.788696	0.643331	0.66625	0.710976	0	1.13182	1.2165	0	1.16666	0	0	1.1374	1.3652	0	1.17367
AC092651.3	2.07053	1.97603	0	3.36676	7.39023	2.77693	10.0084	4.77033	4.1392	1.8981	9.954	1.93566	2.60661	0	0.469645	3.91048	0.547765	1.29356	0.45215	0	0.435035
AC040169.1	0	0	0	1.35066	2.32655	1.85614	2.60945	2.44534	3.16163	3.01373	2.32802	0	1.12039	0	1.13744	0	1.13155	0.694863	0.797891	0	0
AL589787.2	3.84509	0.154136	0	3.42328	0	0.568183	0	0.100536	0.272918	0.216374	0	0	0	0	0	2.75869	0	0.289136	0.0701053	0	0
AL589765.5	0	2.12375	0	1.71758	0.318996	0.799505	2.16905	2.39457	1.81015	1.89293	0	0.958522	1.18531	0	0.813505	0	1.48912	0	0	0	0
LINC02501	0	1.62565	0	0	2.63567	0.749188	1.41804	0	0.745395	0	0	0	0	0.576975	0	0	0	1.2593	0.59923	0	0
LINC00638	0.763762	0.873184	0	1.92122	3.21197	2.52263	1.5947	5.93705	6.4665	3.15641	3.23028	0.957712	1.15778	1.10813	1.37547	0.871624	1.12848	0	0	1.90954	1.72343
AP003396.3	0	1.78192	0	0	6.29641	3.69866	11.3217	11.879	12.0281	3.74996	9.09071	0	0	1.33288	1.37766	1.49752	1.60401	0.56473	0.479604	0	0
AL445253.1	0	0	0	3.02484	6.60092	3.72777	8.3939	0	0.272757	0.341081	0	0	0	0	0	0	0	0	0.316969	0	0
AC105046.1	6.14642	45.7447	0	0.257695	2.88823	0.455118	0	4.80691	1.79954	0.417406	0	0	0	0	0	0	0	26.1371	11.2912	0	0
AC008121.3	0.856155	0	0	2.16382	4.2118	3.54131	7.50358	6.15295	4.45281	3.55778	3.40246	0	0.807372	0	0	0	0	0	0	0	0
AC025754.2	0	0	0	0.542628	0	0.5345	1.74644	0	0.378257	0.271656	0.277464	1.61616	0	1.24827	1.18529	0	0	1.35133	1.8797	0	0
LINC02131	3.47923	2.32194	0	0	0	0	0	128.385	82.2952	56.8985	0	0	0	0	0	0	0	0	0	0	0
AL590705.1	1.09337	1.36154	0	0.717152	0	0.705409	1.57909	1.38143	1.39015	1.29063	0	0.958789	1.23408	1.11613	1.09701	0	1.09764	0.909627	0.910957	0	0
AC008277.1	0	1.13219	0	0	1.71254	1.13701	2.19724	1.10223	0	0.657356	0	0	0.810885	0	0	1.16354	0	1.15624	1.13936	0	0
LINC02147	0	0.962643	0	0	0	0.716221	1.74444	1.13582	0.713607	0.584475	0	0	0	0	0	1.09339	0	0	0	0	0
LHFPL3-AS1	0	2.43269	0	0.263315	0	0.148525	0	0.374607	0	0	0	0.320313	0.369073	0.291092	0.388279	7.06171	0	0.295906	0	0	0.270186
LINC01924	0	1.32117	0	0	2.34245	0.612026	1.42353	1.22216	2.42123	0.565866	0	0	0	0.779479	0.758778	1.31253	0.688859	0	0.607198	0	0
AC016229.2	12.3716	0	0	0	2.47081	0.336238	0.44343	0	0	0	0	2.34646	4.23083	0	2.56447	5.75857	0	0.638449	0.163799	0	0
GARS-DT	0	2.65872	0	2.85631	4.50869	1.80888	6.63051	0	0.707788	0	0	2.11838	3.38452	0.543205	0	3.20505	0	1.30142	0.547334	0	0
AC087627.1	0	0	0	0.689879	0	0.707903	2.3097	1.12048	0	0.694951	0	0	0.879766	0	0.89837	0	0	0.906984	0.699174	0	0
AC100849.2	10.5645	23.7981	0	5.68399	6.86326	2.4982	112.465	4.76731	4.78235	4.71026	0	0	2.4248	0.321202	0.493984	0.494179	0	0.292769	0.304943	0	0
AC023824.3	0	0	0	0.58167	0	0.422402	2.13532	0.876097	0.44889	0.270144	0.365991	1.33012	0	0	0.557223	0	0	0.425949	0.492748	0	0
AL645507.1	2.05692	0.216618	0	0	0.0245535	0.00705584	0.0818214	0.0326688	0.0342423	0.0227795	0	0	0	8.85208	26.5172	65.5476	21.8689	4.84464	0	0	0
LINC01817	0	5.35864	0	0	0	0	2.59546	1.92363	0	0	0	2.62442	1.53545	0.322365	0.361575	0	0	0	0	0	0
AC005884.1	0	1.39096	0	0	0	0.538734	1.87836	0	0.418033	0.200308	0	0	0	0	0	0	0	0.919098	0.871183	0	0
AP000915.1	0	1.20875	0	0	0	0	2.64466	1.84765	0	0	0	1.96815	0	0.520491	0.542307	0	0	0	0	0	0
AC004052.1	0	2.31989	0	2.20098	5.53178	1.25164	0	2.48738	0	1.94885	0	0	2.34667	0.256351	0.418354	3.77781	0	1.6605	0	0	0
AC015853.1	0	1.56288	0	0	0	0.331999	2.6346	1.77616	2.74689	0.512837	0	0.627174	0	0	0	0	0	2.04174	0	0	0
AL157688.1	0	0	0	0	15.3348	14.9118	94.8507	172.994	59.4184	19.0533	0	1.90392	0	0	0	0	0	0	0	0	0
AC079584.1	2.03271	1.98194	0	0	8.73441	2.41224	5.51276	16.5607	10.4471	14.5778	12.535	1.40286	0	0.626874	0.660266	1.52313	0.719478	0	0.479097	0	0
AC008462.1	2.59873	1.72532	0	0	0	0.372455	0	0.59405	0.54712	0.616707	0	1.54057	2.64699	0.291735	0.460535	1.89815	0.380182	0.572152	0.20993	0	0
AC243960.3	0	0.955324	0	0.79615	0	2.2081	3.9169	3.0614	4.03843	1.56534	0	0.969673	0.885036	1.09074	0.911229	0	1.0745	0.971161	0.867218	0	0
AC018358.1	0	2.25398	0	0	0	0	6.28773	2.82619	0	0	0	0	1.63099	1.33976	0	0.683442	0	0.365501	0	0	0
Z99127.1	0	1.34326	0	0	0	0.351168	1.269	1.20935	0.801645	1.8208	0	0	1.47094	0	0.464244	0	0.553427	1.13324	0	0	0
LINC02242	0	2.07231	0	0	0	0	2.39734	1.87597	0	0.228194	0	0	0	1.06867	1.28519	0.895976	1.05612	0.571391	0	0	0
ANKRD33B-AS1	5.14741	13.2362	0	0	0	0.144478	0	0.114921	0.122038	0.369892	0	6.6515	4.48688	0.25132	0.371156	0	0	21.3344	3.5188	0	0
AC007649.1	0	2.37529	0	0	11.4405	0	0	0	0.252087	3.36287	0	0	0	0	0	0	0	0	0	0	0
AL035425.1	0	2.19387	0	0.448202	0.372739	0.434588	1.5906	0	0.465066	0.172881	0	1.05552	1.25376	0	0	0	0	1.25478	1.41467	0	0
MCF2L-AS1	0	0	0	0	0.188872	0.19525	0.603841	0.552742	0.702711	0.751763	0.462338	1.06283	1.20344	0	1.31439	1.30073	0	0.49853	0	0.562867	0.659714
AC246785.3	0	1.21632	0	0	2.08177	1.42773	2.38355	1.76789	1.72855	1.13128	1.48247	0.93616	1.15272	0	1.26997	0	0	0.802725	0.771716	0	0
AC106820.3	0	0	0	0	3.0486	2.62514	1.81593	2.38304	0	1.91725	0	0	0.874035	0	0	0	0	0	0.834335	0	0
AC007877.1	3.53858	1.59878	0	3.21961	0	0.175325	0	0.0112149	0.00478316	0.0208448	0	3.91376	2.92805	0	5.17974	25.6843	20.2754	0.687893	0.247597	0	0
AC012405.1	0	0	0	0	0	0.180201	0.391237	1.6275	2.57526	1.46278	0	1.71051	0	0	1.81409	3.10364	0.272996	0.446939	0.116612	0	0
AC108010.1	2.1989	2.35213	0	4.08409	4.65893	0	0	4.74654	5.81345	2.73432	0	1.87615	2.48921	2.15952	0.585748	7.59499	5.62377	2.39007	0.725168	0	0
ABALON	0	0.963778	0	0	2.57814	2.4045	1.53517	2.99025	3.85876	2.92382	2.30541	0.968411	1.44041	1.10157	0	0	1.21364	1.10635	1.25361	1.65181	0
AL359513.1	0	1.38284	0	0	0	0.811373	1.6097	1.26176	0.815041	0.788104	0	0	1.19059	0	0	0	0	0	0	0.740705	0
AC016595.1	0	0	0	0	0	0.132092	0	0	0	0	0	0	0	0.0730918	0.0341765	0.0925521	0.0617142	0	0	0	0
AL024508.2	0	1.23496	0	0	2.18034	1.40475	2.26471	1.80974	2.13368	3.08094	1.74439	0	0	0	0	0	0	0	0	0	0
LINC02606	0	3.00671	0	2.73742	15.0986	5.97205	12.4867	0	0	4.19523	0	2.36793	2.14975	0.414132	0.758279	4.31867	0	1.27519	0.621493	0	0
LINC00973	0	3.3595	0	0.531114	0.161128	0.312573	1.38103	1.34266	0	0.221261	0	0	1.5968	0	1.58262	0	1.3024	0.509022	0.694499	0	0
AC009468.2	0	0	0	0	0	0	0	0.0563935	0.0042745	0.00762708	0	0	0	0	0	0	0	0	0	0	0
C5orf66-AS1	0	2.14214	0	1.66075	3.93004	7.67279	6.01855	7.0758	5.2237	4.35435	3.61862	0	0	0	0	0	0	1.65049	2.41656	0	0
LINC01960	0	1.82338	0	0	0	2.20734	4.48062	2.73195	1.69426	0	0	1.21497	1.16415	0	0	0	0	0.739909	0.596023	0	0
AC087286.3	0	1.50321	0	0	1.79268	1.34521	2.53847	1.61314	1.21776	2.59408	0	0.960099	1.18177	1.18328	0	0	1.06547	0	0	0	0
FAM182B	0	1.1249	0	1.5508	1.79189	2.86995	1.52146	4.03254	4.99597	2.95285	2.71868	1.17157	1.10553	0	1.14187	0	0	0.929205	0.85346	0	0
AC092652.2	0	1.2309	0	0	0	0.374763	1.37755	0	1.30015	1.69572	0	1.1111	0	0.590641	0.640925	0	0	0.781269	0.773606	0	0
AC109460.4	0	3.23288	0	0	0.441398	0.454891	2.25718	1.4296	3.90244	2.76963	0	1.66493	0	0	1.20264	0	1.86889	0.668094	0	0	0
ANKRD44-IT1	3.74115	3.52727	0	2.11005	0	0	8.72589	0	0	0.331716	0	1.95765	2.43041	0.284957	0.250794	0.37678	0.0730605	4.42981	0	0	0
AC053527.1	0	0.963925	0	0	0	0.577702	1.52724	1.27252	1.33124	0.802205	0	1.13577	0.88275	0	0	0	0	1.04282	1.24754	0.686052	0
LINC02260	8.26429	2.61814	0	0	0	0	10.8615	0.528229	0.732555	0.364517	0	2.03082	2.63688	4.31818	0	5.24967	0.319899	19.9173	10.4543	0	0
AL133493.2	0	22.0446	0	0	0	2.42287	0	2.76758	0	0.17368	0	2.62979	6.73752	0	0	2.19082	0	18.5084	0	0	0.679171
AL132796.2	3.96266	6.06704	0	2.95674	9.03566	4.72199	27.76	14.5101	4.93316	15.3252	17.3175	2.0662	2.67225	0.330629	0.125836	0.573284	0.0598123	12.3149	5.7866	0	0
AL031775.2	0	1.78458	0	0	2.3577	2.78532	3.54068	1.17564	0.416909	0.545652	0	1.32519	0.912161	0	0	0.72424	0	0.460377	0.644091	0	0.773375
AC091044.1	0	0	0	5.18261	11.9195	7.31692	36.8	0	2.98311	13.9103	19.3355	0.53605	0	0	0	0	0	0	0	0	0
AL445686.2	0	1.45001	0	1.41094	0	1.88817	3.15944	1.2545	0.886035	0.509122	0	0.934316	1.36871	0	1.34608	0	1.19788	0.647678	0.642788	1.49099	0
AC012379.1	21.9489	135.209	0	7.45622	24.124	17.4534	185.038	199.489	45.8316	23.9299	38.6876	6.96393	20.7674	6.98276	15.7154	13.3551	7.09958	9.62968	10.041	0	0
Z97832.2	0.809192	0.933186	0	0.586466	0.355113	0.436623	1.44349	1.21117	0.767783	0.261786	0	1.48411	0.791265	1.10252	1.21447	0	0	0.670845	0.800785	0.586465	0
AC091912.3	0	2.45183	0	0	0	0.356588	0	0.23365	0.393138	0.457572	0	0	0.559181	0.5382	0.400568	0	0.17688	1.23865	0.472429	0	0.325295
LINC01238	0	1.30249	0	1.23312	2.18824	1.8752	2.90348	1.40946	1.52522	0	0	0.954969	1.20755	0	1.13927	0	1.12213	0.791969	0.853608	1.53785	0
GPRACR	0	0	0	2.99919	11.6961	16.6859	103.335	0	0.273363	5.23451	0	0.419642	1.96046	0	4.11844	28.3956	23.7826	0.28604	0.109893	0	0
ERVH48-1	0	0	0	1.21198	2.42831	1.92882	1.20691	1.02578	1.66211	1.09577	0	1.22082	0	0	1.14123	0	0	0	0	0	1.21356
AL162151.1	0	6.23263	0	3.17672	14.977	5.92137	10.5526	0	0.351777	3.52592	0	1.98506	0	0	3.49184	9.67216	3.86338	0.0553209	0.0558014	0	0
AL162171.4	0	3.13604	0	2.8947	7.19491	0	2.21821	0.762758	0.19588	1.64184	0	6.5632	3.95491	3.81336	9.98266	10.0443	0	6.32572	0	0	0
LINC02332	1.29974	1.28785	0	0.619243	0.11129	0.375952	1.39224	0	0.484145	0.186874	0.361551	0	1.51525	0.660531	0.701773	1.49856	1.38463	0	2.04219	0.574621	0
AC104777.2	0	0	0	0	0.0606389	0	2.57722	0	0	0	0	0	0	0.352129	0.20034	0.296348	0.257587	0.364759	0	0	0
AL391883.1	0	1.54421	0	1.49835	0	0.567486	2.0695	1.66154	0	0	0	0	1.29625	0	0	0	0	1.58257	2.59366	0	0
ARHGAP31-AS1	0	0.968619	0	0.586858	0.244956	0.237486	0.731009	0.478837	0.179056	0.140547	0.363522	0.978097	1.4063	0	1.06878	0	1.15313	1.21974	1.63251	0.715931	0.894583
LINC02241	0	1.25329	0	0	1.95913	0	1.64468	1.29562	1.92652	0.485994	0	1.10132	1.20706	0.721162	0	0	0	1.47943	1.58303	0	0
AC026770.1	18.8429	14.2318	0	5.1521	10.1849	5.20163	57.7458	2.55881	4.63724	5.82317	8.55271	2.06989	3.16823	3.03198	3.12191	4.27151	2.13203	0.314946	0.0651672	0	0
AC087477.5	0	1.42026	0	0	0	0.42394	10.4253	0	0	0	0	0	0	0.274109	0.142305	0.486691	0.0618788	1.5917	0	0	0
AL139385.1	0	0	0	0	2.1272	0	1.85098	1.76032	2.03467	1.23209	1.65442	0	0	0	0.769904	0	0	1.17689	1.68508	0	0
THRIL	0	1.46802	0	0	0	1.20963	1.08131	2.0652	2.17013	2.21795	0	1.16752	0	0	0	0	0	1.11558	1.36737	0	0
AC245100.1	0	0	0	1.64364	3.0036	1.78939	0.780822	2.28942	3.60648	1.36579	3.46037	1.34308	1.50588	1.31561	1.28061	1.72981	1.69459	0.245436	0.154872	0	0
POT1-AS1	0	1.38937	0	0	0	0.514602	0.745669	0.859244	0.832583	0.785116	0.753286	1.04743	0	0	0.863652	0	0	1.05582	0	0.72339	0
AC026741.1	0	1.15069	0	0.792173	1.852	1.34355	2.15802	1.34734	1.09681	0.420757	0	0	1.16568	1.0861	0	0.930125	1.09118	0.818555	1.13053	0	0
AC107918.5	0	0	0	0	0	0.125719	0	0.0492954	0.0280696	0.0290614	0	1.78192	2.54136	2.18659	0	15.4437	3.72308	0.231076	0.213087	0	0.40476
AC007038.1	0	0	0	1.27537	2.50546	1.89605	2.35503	1.40738	1.62554	1.48271	0	0	0	1.06511	1.11877	0	1.07859	0	0	0	0
AC021506.1	7.31364	5.95878	0	0	0	0.558416	0	0.664214	1.42929	1.38199	0	0.345312	0	2.76239	0.580758	30.5105	5.50171	0	0.353609	0	0
AL513348.1	22.5116	19.4834	0	0	0	0	222.88	0	0	0	0	0	23.7395	8.5077	35.7581	7.88729	6.68946	32.6703	40.4914	0	0
AL805961.1	2.13082	3.01842	0	0	3.74708	1.28937	2.88957	2.18238	3.59805	5.07956	0	1.61383	2.92635	0	0.53139	1.80078	0.198683	3.87359	1.50317	0	0
TSBP1-AS1	0	2.56228	0	0	0	0.145268	0.353629	0.495648	0	1.40918	0	1.91271	0	0	0	5.93319	0	0	0.505322	0	0
AC136431.1	0	2.24585	0	1.79804	3.03833	0	0	0.482751	0.393939	0	0	1.65566	2.84466	0.409485	0.235907	0	0.189625	2.41427	0	0	0
AC087623.2	0	1.25196	0	1.82625	2.75997	2.1549	2.70955	1.69031	1.88256	1.5157	0	0	1.17228	0	0.66523	0	0	0	0.702523	0	0
LINC01201	0	0	0	0	3.79263	0	4.17407	0.321148	0.272154	0.47534	0	0	0	0.378965	4.89985	5.61178	0.692402	0.0227376	0.025271	0	0.333982
AC002101.1	0	3.83936	0	0	0	0.133953	0	0.126606	2.54981	0	0	0	2.32376	0.341792	0	0	0	2.42871	0	0	0
MYCBP2-AS2	5.69966	3.27507	0	5.25838	13.1916	13.1712	56.7806	25.0006	0.467587	2.17002	0	10.4202	8.53693	0	0.454912	6.23824	0	14.097	14.862	0	0
AC092828.1	0	3.55274	0	0	15.0194	8.63617	31.3325	4.32497	3.67215	8.05474	11.6364	0	2.7893	2.96303	3.92208	12.5998	5.12074	5.01517	4.20669	0	0
AC016590.2	8.45093	0	0	2.46017	7.77214	2.41508	138.265	21.4671	22.3849	9.72671	28.3815	14.6197	0	3.62407	37.5793	49.8052	24.709	8.69175	0	0	0
PRICKLE2-AS3	0	0	0	0.68452	0	0.534315	1.68534	0	0.565545	0.534041	0.497103	1.47269	1.21971	0	1.20716	0	0	0.489829	0.6161	0	0
AL355922.3	0	0	0	0	0	0.0180668	0	0.0116624	0.00524427	0.00925208	0	0	0	0	0	0	0	0	0	0	0
AC090124.1	0	10.3939	0	6.34735	35.3835	60.5527	490.6	346.133	39.5262	6.62263	0	0	0	0	0	0	0	0	0	0	0
AC023906.5	0	0.976679	0	0	0	0.574907	1.47331	1.78405	2.06698	2.15705	1.39811	0	0.901796	0	0	0	0	1.05106	1.45134	0.653968	0.779195
LINC02178	1.47134	2.47729	0	0	0	0.754259	2.66197	1.22597	1.10367	0	0	1.73699	0	1.31097	1.87679	0	0	0	2.16723	0	0
AC138393.3	1.08668	1.35093	0	0.782007	1.62567	1.45568	2.30427	1.24973	1.34792	0	0	0.956724	1.28245	0	1.39674	0	0	0.895906	1.16167	0	0
AL161753.1	0	2.38195	0	2.2784	7.99273	3.61071	12.215	2.2993	0.584555	0.641964	0	0.153748	0	0.297575	0	0.223784	0.159206	0	0	0	0.36832
AC004466.1	0	1.02951	0	1.26413	2.00632	1.75676	3.54209	1.35947	0.678689	0.75457	0	1.10991	1.19244	1.1717	0	0	0	0.943631	0	1.58601	0
JPX	0	0	0	0	1.43601	1.91645	1.20915	1.21129	1.67206	1.80941	0	0	0	0	0	0.878598	0	0	0	0	0
ACTA2-AS1	0	1.54616	0	0	0	0.500661	2.22742	0	0.480967	0.180438	0	0	0	0	1.28833	0	0	1.2634	1.46905	0	0
AP006621.2	0	2.65758	0	1.51426	4.06168	6.9706	4.66929	1.32339	0.390699	0.269529	0	0	0	0	0	0	0	0	0	0	0
AC011603.2	0	0	0	0	1.64095	1.14446	1.621	1.49489	1.38326	0	0	0.96949	0.905722	0.879224	0	0	0	1.08353	1.08826	0	0
LINC02189	0	2.09337	0	0	2.66577	0	4.43498	4.63995	0	0.188223	0	0.0779756	0.256593	0.368758	0	0	0	0.0575025	0.124085	0	0.20651
AC097382.3	0	2.50546	0	0	0	0.283487	0	0.151592	0.106507	0.173753	0	1.86177	3.08337	0.514171	0.568179	0	0.223821	1.22525	0.551235	0	0
LINC01847	0	1.26942	0	0	2.02752	0	1.78655	1.18756	1.77941	0	0	0	1.28087	0	0.422992	0	0.598349	0.318289	0.314313	0	0
AC016598.2	3.22745	3.67573	0	0	0	0.0565931	0.221263	0.73024	1.40602	8.84137	0	0	0	0.691388	0.193326	14.1078	0	2.00562	0	0	0
AC103858.2	0	1.4761	0	0	0	0	4.43195	2.58822	0	0	0	0	0	0.61333	0.479876	0	0	0	0.105372	0	0
Z97198.1	2.32743	5.16872	0	0.496988	0.0171597	0.334083	1.31392	1.22642	0	0	0	2.01438	0.348907	0	1.62699	0	0	2.4172	2.34603	0.477523	0.44886
AC009019.2	15.8382	32.4939	0	5.07361	0	0.135026	0.483184	0.365521	0.501372	0.460351	0	2.3091	26.4541	0.399113	0	2.50282	0	9.48635	6.90943	0	0
AC120024.1	0	1.20427	0	0	2.54865	2.72095	3.63968	4.2353	2.27685	3.4148	2.53934	0	0	0	1.48111	0	0	1.03616	1.40711	0	0
AC106772.2	0	2.43436	0	0	0	0.224698	1.72901	0.626482	0.237026	0.0695888	0	0	0	0.47285	0	0	0	0.340317	0	0	0
AL441943.1	0	0	0	0	0	0.0674553	0	0.0096463	0.00660011	0.00751959	0	0	0	0	0	0	0	0	0	0	0
AC093865.1	0	2.30842	0	0	5.53358	0	0	0.317349	0.624754	0.247165	0	1.92553	2.52314	0	0.51084	1.68207	0.150624	1.30675	0	0	0
AP001178.3	0	0	0	0	2.55052	2.86936	5.25787	1.59268	2.67282	0.382346	0	0	0	0	0	0	0	0	0	0	0
AP002892.1	0.450237	0.362585	0	6.20248	21.3148	31.8762	200.519	159.932	39.1781	6.98459	26.0131	1.7932	2.70357	2.7385	12.7763	15.0855	7.73711	1.75426	1.78131	0	0
AC009432.2	7.48494	2.51058	0	6.0797	0	2.07772	41.2001	7.88496	0	0	0	10.5122	6.89605	2.45694	4.17421	9.23757	5.08477	1.8773	2.18225	0	0
AL353768.1	0	1.08047	0	0	3.00316	1.49129	2.77459	1.65395	2.97876	0	0	1.63619	0	0	0.808265	0	0	1.74597	2.60018	0	0
TTTY22	0	0.300516	0	0	0	0.275955	0.333545	2.00336	0.483109	0	0	1.67837	0	0	0	35.301	3.12316	0.439916	0.462934	0	0
AP003548.1	0	1.12919	0	0	2.31307	1.25674	1.79515	0	1.32786	0	0	1.33224	0	0.702552	0.660085	0	0	1.55322	1.55308	0	0
AC008250.2	0	2.62909	0	0	0	0.355249	6.36795	0	0.101164	0.00816458	0	0	0	0	0	0	0.402	0	0.4259	0	0.149281
AC003098.1	0	0	0	0.391277	0.14453	0.214317	1.57424	0	0	0	0	0	0	0.12867	0	0	0	0.345488	0	0	0.444465
AC006003.1	6.70873	3.3734	0	6.58049	20.5679	14.846	66.0654	17.6338	10.6549	1.37705	0	0	2.99229	2.85768	13.1292	1.91463	1.77689	8.05322	2.35831	0	0
AC092384.2	0	1.21154	0	0.701022	0	0.607244	1.82429	1.12394	0.843359	0	0.661397	1.15698	1.11293	0	0	0	0	0	1.34606	0.657986	0.6934
AC011586.2	1.93554	2.06225	0	0	4.53973	0	0	0	1.97303	0	0	1.88779	2.31412	0.408413	0.298097	1.61587	0.153866	0	0.323134	0	0
AC024475.1	0	0.969513	0	0.715693	0	0	3.02926	0	0.374844	0.21807	0.35322	0	1.20985	1.13386	1.05148	0	0	1.43406	2.19158	0	0
LINC02006	0	2.90007	0	1.77936	3.76357	0	0	0.616107	0.335466	0	0	1.89638	0	0.284635	0.337327	2.05202	0.38769	0.684012	0.297756	0	0
AL512598.2	2.47006	0	0	1.87727	3.58038	0.519214	0	1.60713	0	0	0	1.44676	2.63108	0.511434	0.319367	4.95499	2.71023	0	0.412251	0	0
AC025254.1	0	11.2943	0	4.23069	5.61094	22.043	113.059	5.52598	15.4551	4.57464	0	8.16143	0	0	9.13225	0	0	0	0	0	0
LINC02008	0	1.82482	0	1.58829	5.20008	2.80927	3.3225	0	0	0.564517	0	0	0	0.636875	0.666852	1.42535	0.502162	0.629649	0.342092	0	0.419645
MIR3945HG	0	0	0	2.18623	2.6974	1.91884	1.18408	6.10928	9.38828	3.92329	4.19112	1.45461	0.865697	0	0	0	0	0	0	0	0
AC008945.2	2.81371	1.82594	0	2.73205	15.248	3.32054	9.42598	1.95489	1.50111	4.19808	0	1.8736	2.85794	0.440114	0.569576	1.46402	0.0898985	4.20718	0	0	0.340502
LINC01139	0	1.53349	0	0	0	0.55393	0.707521	1.246	1.51992	1.81918	0	1.91078	0	0	0	0	0	0	0	0.67338	0
AC138207.7	0.794022	1.11955	0	1.88075	2.93144	2.09306	2.89312	2.6861	1.5784	0	0	0	1.24354	0	0	0	0	0	0	0	0
AL136102.1	0	7.66933	0	6.46708	18.3975	18.3164	59.2868	3.99532	1.68059	3.68829	11.4005	0	5.86442	2.7514	0	18.8917	14.6478	0.375827	0.177171	0	0
AC116348.1	1.41999	1.43422	0	0	0	0	4.79915	2.07782	0	0	0	0	1.6926	0	0	0	2.06387	1.67245	2.68124	0	0
AC245884.10	0	0	0	0	2.26199	1.77773	1.97501	2.82906	3.64396	1.80381	3.62676	0	0.869424	0	1.5442	0	1.38018	0.675092	0	0	0
AC093890.2	11.7457	11.3889	0	0	0	0	74.8883	8.25994	0	0	0	0	0	2.28561	4.72907	14.5519	13.5322	26.2026	27.6163	0	0
GNG12-AS1	0	0	0	0	1.17471	0.729767	0.779091	0.849887	1.12511	0.588891	0.703193	1.29868	0	0	0	0	0	0	1.19204	0.728199	0
AC092604.1	0	2.06752	0	0	7.03642	2.63923	12.0841	1.76468	7.52844	4.46469	0	0	0	0.0842422	0.125484	0.320129	0.0580227	0.0986192	0.212276	0	0.271056
SNHG18	0	1.22792	0	0	0	1.04387	0	1.1269	1.15506	1.57751	0	0	1.25095	1.11142	1.08425	0	1.102	1.13336	1.46484	0	1.21539
UVRAG-DT	0	2.81401	0	3.1355	4.91495	1.25507	2.23964	0.603399	0.718152	0.463941	0	0	0	0.467216	0	4.18012	0.200747	0.707069	0.256733	0	0
AC004917.1	2.94062	2.33088	0	2.4985	2.35358	0	2.18852	0.464457	0.392229	0.339459	0	2.09396	1.95396	0.587876	0.495383	3.33882	0	1.53325	0.757006	0	0
AL512427.2	0	2.54162	0	2.18449	6.75396	1.59747	3.73267	0.502346	0.355431	0.222085	0	0	2.54753	0.302338	0	3.5859	0.521695	0	0.37002	0	0
AC016866.1	0	0	0	0.793727	0	0.848178	1.98893	1.31062	1.15025	1.1389	0	1.11838	0.933174	1.07599	0.907994	0	1.12116	0.837731	0.874165	0	0
RAMP2-AS1	0	0.934274	0	0.735079	0	0.678276	0.478115	3.53882	8.09366	3.4714	0	0	1.24791	1.03935	0	0	0	0.660822	0.725987	0	1.44958
LINC01853	0	3.61164	0	0	5.14647	0.833888	2.201	0	0	1.37111	0	1.76119	3.88309	0	0	4.14696	0	3.74009	0	0	0
AL080312.2	0	2.39326	0	0	10.4993	1.93917	54.7419	71.7643	46.0721	17.3414	28.9338	0.178488	0	0	0.584395	7.57684	0.568226	3.61259	5.78818	0	0
AC061975.7	0	0	0	0	10.06	26.0695	12.7276	18.2563	0	0	0	0	0	0	0	0	0	3.34816	0	0	0
AC016687.3	1.91164	1.82462	0	0	2.62879	0.789552	0	0.479517	0.297684	0.347206	0	1.70807	2.72666	0.650163	0.277781	6.64583	0.617991	1.44667	0.470114	0	0
AL137230.2	0	2.32055	0	2.14869	3.3598	0	2.11713	0	0	0.645103	0	1.85515	2.57267	0.51373	0.252153	4.21662	0.463972	1.67558	0	0	0
AL606534.2	2.93361	2.94495	0	4.70986	7.3663	2.52587	6.7646	3.13686	2.15162	3.86701	0	4.57964	4.88561	0.545925	0.0307804	6.73133	0.255768	0.320963	0.0739354	0	0
AL133476.1	4.23253	2.87779	0	6.06809	10.4224	7.38524	32.7934	9.05849	5.11179	7.81569	0	1.98959	3.36466	0.618961	0.593028	5.29446	0.281511	3.561	3.59268	0	0
AC103831.1	0	2.02487	0	0	0	0	5.08531	0	0	0.279819	0	0.56987	2.89434	0	0	5.89589	3.65696	1.7965	0	0	0.195036
AP001972.3	0	1.09312	0	1.8402	4.57827	4.20459	3.79816	4.13256	4.8397	2.60501	3.10625	0	1.20612	0	1.27286	1.18898	1.29863	1.58565	0	0	0
CACNA1C-AS2	0	1.04011	0	0	0.465566	0.223089	0.429707	0.530629	0.241987	0.191293	0	1.13554	1.11761	0.911738	0.85981	0	1.21022	1.08268	1.42308	0	1.22338
AC082650.2	31.0115	16.5031	0	7.97627	0	4.32541	144.103	8.43296	0	0	0	0	0	4.04051	9.51561	7.13305	0	31.0324	29.8672	0	6.15626
AC091151.1	10.9697	18.3206	0	0	0	0	48.207	5.89306	0	0	0	0	0	0	8.97896	38	7.69985	32.8663	47.5492	0	0
AL033381.1	0	2.84625	0	0	5.03918	1.20748	2.14351	2.83316	0	0	0	0	0	0	0	0	0	0	0	0	0
AC007552.2	0	0	0	0	0	0	14.3578	5.62385	7.30198	0	0	0	0	0	0	1.79347	1.44234	0	0	0	0
DLG1-AS1	0	0	0	1.89247	2.76221	3.18113	2.42531	4.02184	4.85556	3.34304	3.51673	1.60703	1.3239	0	0	0	0	0	0	0	0
AC104458.1	0	0	0	0	0	0	4.35472	1.65743	0	0	0	0	0	0	1.68562	1.66348	2.15559	0.747875	1.26467	0	0
AC107419.1	0	0	0	0.797456	2.1572	1.14167	1.72751	1.37062	1.26845	0.83437	0	0	0.93371	0	1.12287	0	0	0	0	0	0
AL606491.1	0	0	0	0.691725	0	0.48422	1.6515	1.06913	0.584897	1.22349	0.506231	0.963889	1.16629	1.12864	1.16303	0	0	1.15755	1.37906	0	0
AP000779.1	2.43658	4.91797	0	1.64402	0	0.606513	3.0417	0.749405	0	0	0	2.21054	2.6929	0	6.65947	29.0593	2.49739	3.38264	1.39134	0	0
LINC01300	0	2.15032	0	0	0	3.77627	7.07036	9.12978	2.96152	0	0	0	1.54292	0	0	0	3.46863	5.34989	5.05728	0	3.50585
BX255923.1	0	0.929556	0	0.550982	0	2.5166	5.02444	11.2611	11.9241	3.64742	5.5922	0	0	0.864694	1.64326	0	0	0.63483	0	0	0
AC022167.3	0	0.966056	0	1.13865	0	0	2.26101	1.49219	1.60813	2.13057	0	0	0.941937	0	1.20151	0.955027	1.09515	0.61334	0.642408	0	0
AC063938.1	0	2.3966	0	1.69106	2.93285	0.53531	0	0.53003	1.37826	0.365215	0	0.642357	0	0.704801	0.292129	2.23233	0.228435	1.68192	0.605167	0	0
AC107396.1	0	8.68914	0	0	23.5928	33.407	59.2502	127.554	9.0286	6.33323	0	1.89053	0	0.310712	0	0	0	3.66689	0	0	0
LINC00426	0	1.28169	0	0.716115	0	0.691239	0.871584	0.844001	0	0.46321	0	0.967433	1.50749	1.20693	0	0	0	0	0	0	0
AC005828.4	0	0	0	0	4.14132	2.2346	1.98827	7.75162	3.51468	5.37213	4.1219	0	0	0	0	0	0	0	0	0	0
LINC01797	0	1.55994	0	2.51631	13.6244	16.5924	11.7	22.1269	13.945	12.7069	12.465	0	0	0	0	0.56647	0	1.29804	0.536687	0	0
AC073172.2	0	1.477	0	0	5.97644	2.71846	7.25688	18.2469	15.9931	5.97407	0	1.24508	0	0.274267	0.140689	0.531519	0.236682	0	0.46651	0	0
AC021785.1	5.16543	3.2023	0	2.65245	0	0	10.226	0	0	0	0	0	0	0.429451	0	0	0	1.30408	1.71946	0	0
AC132217.1	0	0	0	0	0	0	0	0	0	0	0	0	0	0.232978	0.0585541	0.0768	0.089845	0.0325534	0.131213	0	0
AL353740.1	0	1.61766	0	0	3.70346	1.78569	2.36129	6.04958	7.67554	8.10585	8.39637	0	0	1.64001	1.80341	1.91662	0	2.50472	3.57644	0	0
AL049541.1	0	2.31514	0	0	0	0.681028	2.6184	1.98012	0.289588	0	0	0	0	0	0	0	0	0	0	0	0
LINC02425	5.77704	2.44325	0	0	13.3568	0	101.734	58.5844	59.5355	53.7873	0	0	0	8.14808	21.9518	60.8409	14.7149	1.74642	0.239684	0	0
AF127577.4	0	0	0	0	1.79502	0	1.8439	1.32147	0	1.17586	0	1.1219	0.911969	0	0	0	1.12373	1.17719	1.59779	0	0
AC012358.3	0	0	0	0	2.11696	2.07479	2.05864	1.50154	1.21021	0	0	0.960095	0.95404	0	1.18836	0.916972	1.09488	0	1.18573	0	0
AC024560.3	0	1.04287	0	0	0	0.678509	1.81975	1.14475	0.449539	0.35792	0.645881	1.09507	1.18177	0	0.850732	0	0	0	0	0	0
AC011754.1	0	2.14735	0	0	0	1.32527	2.86967	0.215843	0.0768859	0.196	0	0	0	0.25849	0.174296	2.46335	0.251756	0.509658	0.230865	0	0
AC009088.3	2.12903	4.09506	0	0.348406	0.017482	0.268544	1.89076	0.870008	0.315774	0.162773	0.172884	2.0052	0	0	0	0	0	0	0	0.593478	0.451357
HMGN3-AS1	0	0	0	0	0	1.39382	1.09171	0.674657	0.646145	0.413533	0.601922	1.26232	0	0.884556	1.26331	0	0	0	1.47577	0	0
BX322562.1	0	0.90677	0	0	0	0	1.70545	1.47929	1.63582	1.2151	0	1.33294	1.20914	1.13993	1.23012	0	1.05167	1.165	1.35503	0	0
AC022613.3	0	2.77695	0	0	0	0.198172	0.366884	0.182701	0.147038	0.530978	0	0.330668	2.16153	0.2231	0.127089	0	0	0.78664	0.312437	0	0
AC108058.1	0	1.08894	0	0.658347	0	0.699071	1.58687	0	0.58153	0	0.486249	1.68293	0	1.06247	0	1.08793	1.28302	1.13317	1.57407	0.697254	0
AC012485.1	16.3173	18.5622	0	6.29638	14.1754	7.15279	0	164.583	80.8357	58.0291	0	0	17.2259	5.85108	14.6316	0	0	15.0521	23.8459	0	0
AC116351.1	0	0	0	0	0	0.846015	2.22602	0	1.57684	1.34852	0	1.34422	1.1704	1.19659	0	1.11968	0	0.609198	0.704828	0	0
AC147651.3	0	5.24482	0	2.34323	4.33757	1.33334	8.27715	4.27171	0.513078	0	0	3.01286	3.1535	0.195606	0.124062	0	0	0.173381	0.0849423	0	0
LBX2-AS1	0.83564	0.921929	0	0	1.63407	0.927007	0.84456	1.59913	1.09862	0	0	1.07895	0.942206	0	1.34049	0	0	1.08987	1.34212	1.59146	0
AC004828.2	0	0	0	0	0	0	11.3418	0	0	0	0	0	0	0	0	0	0	0.813607	5.33097	0	0
LINC02567	3.32444	1.95862	0	0.347582	0	0.0419758	0	0	0	0	0	0.28389	0.223268	0.654038	0.0822919	12.4748	0	0.548325	0.64075	0	0.214592
AL138921.1	0	1.23761	0	0	2.27727	1.83239	2.40639	1.38755	1.15724	0	0	0	1.15409	0	1.17483	0	0	0	0.899093	0	0
AC087284.1	2.16894	2.80174	0	0	3.09344	0.549877	0	1.32555	2.3796	0	0	1.73019	2.71659	0.345842	0.367607	0	0.263939	0	0.565116	0	0
AC021016.3	0	0	0	0	0	2.95558	6.55192	5.59507	4.70434	2.19046	4.47927	0	0	0	1.46651	0	1.22715	1.2376	0	0	1.42354
AL136961.1	1.45443	3.15203	0	0.482861	0	0.748401	1.80442	1.59335	0	0	0	0	0.773437	1.26297	0	1.12234	0	0	0	0	0.688051
AP001496.2	0	1.19037	0	0	0	0.543104	1.74045	0.830018	0.438177	0.278133	0	1.24158	0	0	0.741711	1.44462	0	0	0.58857	0	0
AC011500.3	0	2.39059	0	0	0	2.08429	6.94817	0	0	0	0	0	0	0	1.69243	0	1.54294	0.661514	0.644495	0	0
LINC01702	0	1.12893	0	2.71283	3.70801	3.843	4.69562	11.1218	11.9429	4.22358	9.40892	0	0	0	1.62984	1.38148	1.53723	0.799574	0	0	0
AC105941.1	8.51524	2.43595	0	0	0	0.0399604	0	0.0089489	0.00354707	0.00745346	0	0	0	0	0	0	0	5.36105	0.391971	0	0
AC013269.1	0	2.1419	0	0	0	0	13.8745	0	0	0	0	0	0	0	0	0	0	0	0	0	0
AC087427.1	1.83818	0.0924317	0	0	0	0.142759	0	0	0	0	0	0	0	0.102378	0.207361	0.195962	0.108947	0.0802209	0.0589162	0	0
AC015818.8	2.11058	3.52529	0	2.00646	3.12082	8.51113	7.45159	1.1721	2.8882	0.585642	0	1.95363	1.4396	1.505	0	0	0	0	0	0	0
AC104695.1	0	1.84794	0	0	3.45169	6.12646	7.01911	7.54125	6.48493	3.06937	5.5943	1.22164	1.53871	1.24836	0	1.43538	0	0	0	4.02028	1.70211
AL450311.1	0	1.28118	0	0	2.83174	0	1.73423	5.86231	4.08246	2.65427	0	0	1.59366	0	1.69271	1.57343	0	0	0	0	0
AC010531.6	0	1.29734	0	0	0	0.605231	1.45187	2.42293	4.32077	1.58522	1.95985	1.10289	1.29026	0	1.10001	0	1.13182	0.81852	0.76889	0.758403	0
AC009948.2	2.67942	2.66157	0	2.18918	0	0.311061	0	0	0	2.64076	0	3.56881	3.90461	0.609193	0	17.4912	5.99711	1.77496	0.637984	0	0
PAXIP1-AS2	0	0.937946	0	0	2.08138	1.79807	1.19108	1.48881	1.77374	1.61257	1.62287	0	0.893084	0	0	0	0	0.819281	0.803998	0	1.12215
AC108515.1	0.399185	2.23373	0	0	9.86079	10.2211	46.5231	0.0327239	0.0160127	0.0177743	0	1.88951	0	0.0275334	0.0334824	0.0504929	0.0144783	0.172767	0.106392	0	0.174774
LINC01583	0	1.16911	0	0	0	0	1.92048	0	0.726242	0.658143	0	0	0	0	1.29291	1.14143	0	0	0	0	0
AC009159.3	0	1.45553	0	0	1.81251	1.25054	3.09976	1.61166	1.42933	0	0	0.979396	0.832071	0	1.51051	0	1.05192	0	1.28076	0	0
SPAG5-AS1	2.06863	2.47246	0	1.87557	4.67129	1.96453	8.3621	0	0	0.728783	0	1.7864	2.57915	0.246886	0.118809	0	0.164585	0	0.547292	0	0
IL10RB-DT	0.788066	0	0	2.07653	1.78328	0	2.59145	3.04066	3.40492	2.12805	2.26331	0.90955	0	0	1.24842	0	0	0	0	0	0
AC108681.1	3.67888	19.6885	0	2.91203	6.70078	1.71123	6.34638	0.617833	0.170003	0.242566	0	2.70311	9.54676	0.294749	0.15896	0.135514	0.189361	2.37339	2.00173	0	0.384892
AL356379.2	0	2.548	0	0	6.15157	1.4353	0	0.338001	0.257426	0.29566	0	0	2.33257	0	0	5.0622	0.167883	0.68386	0.321848	0	0
RBMS3-AS2	0	1.12293	0	0	0	0	2.28448	2.13826	1.87969	0	0	1.30598	0	0	1.14932	0	0	1.3147	1.32134	0	0
AL353697.1	5.34354	0.649879	0	3.77144	7.59248	7.38662	39.5729	2.0097	2.66087	1.60472	0	0.170118	2.75474	2.391	5.07358	0	0.0965937	0.43349	1.747	0	0
AC008738.2	0	1.45908	0	0	0	0.444536	1.56964	0	0.721812	0.5629	0	0	1.2951	0	1.45567	0	0	0.524808	0.590552	0	0
RIC3-DT	0	0	0	0	0	0.0803519	0.30856	5.81542	7.43323	0	0	0	0	0.346348	0.51394	0.147988	0.0386069	0.360912	0	0	0
AC099522.2	0	0	0	0	2.31842	2.18783	2.328	1.87934	1.28442	0	1.49402	0	0	0	0	0	0	1.25492	1.45391	0	0
AC006026.3	0	12.0272	0	0	11.2281	15.0347	71.4628	24.5957	0	0	0	0	0	0	0	0	0	3.83188	0	0	0
LINC02647	0	2.8221	0	0	0	0.208557	0.412852	0.158284	0.187881	0.234815	0	2.59395	0	0	0.254848	0.535681	0.187656	0.209497	0.14775	0	0
AF001550.1	0	1.92838	0	0	0.0295517	0.146278	1.51964	0.634809	0.189455	0.0216266	0	0	0	0	0	0	0	0	0	0	0.590745
AC018816.1	0	1.0762	0	0	0	0.615896	1.61559	1.31514	0	0	0	0.953452	0	1.07143	1.07746	0	1.09351	1.09362	1.315	0	0
WAC-AS1	0	0	0	0	0	1.28906	0	0.759532	0.595724	0.664274	0.650264	0	0	0	0	0	0	1.10599	1.37185	0	0
AL035409.1	0	4.56752	0	0	3.57264	0.479314	0.526777	0	0.494201	1.49363	0	1.77463	0	0	0	13.9374	6.83583	11.65	23.4938	0	0
ZNF503-AS1	0	0	0	1.3676	3.3553	4.93924	2.52757	3.66305	2.80246	1.28476	2.13941	0	0	0	0	0	0	0	0	1.81346	0
AC104986.2	0	1.23478	0	0	0	0	1.80951	1.74427	1.80249	0	1.4695	0	0.917063	0	1.08168	0	1.13017	0.91265	1.24323	0	0
SCAANT1	0	0.95982	0	0	1.72648	6.44463	5.5106	4.09357	3.41484	0	2.66722	0.984662	1.05005	0	1.13389	0	1.38568	1.06861	1.52225	2.40707	1.33561
AC012360.2	0	0	0	0	3.51615	4.21822	4.66637	6.45716	4.98063	1.36177	5.37896	0	0.889169	0	1.67845	1.25809	0	0.388575	0	0	0
LINC02472	5.1494	1.48786	0	4.00682	5.59814	1.45776	11.0129	2.54248	1.59892	8.52706	0	1.83875	2.73395	0.263824	0.299226	17.7862	1.5196	3.20536	1.41598	0	0
AC090796.1	0	2.96292	0	1.60726	3.55642	0	0	1.60274	0.382945	0	0	0	4.31794	0.247524	0.068443	5.36577	0.209116	1.82013	0	0	0
AL445648.1	0	2.29763	0	0	0	0.248611	0	0.15328	0.180777	0	0	1.62036	0	0.525811	0.312404	4.9051	0	0	0.560539	0	0
AC082651.3	1.1898	0	0	1.95355	0	0	3.43815	1.56123	2.51042	1.33544	0	1.41116	0	0	0	0	0	0	0	0	0
AL162724.1	0	23.754	0	0	2.68939	0	3.90545	5.68409	0	0	0	1.47613	0	0.199519	0.402021	0	0	0.648264	0.387537	0	0
AC138331.1	0.790934	0.935061	0	0.562904	0.379395	0.371391	1.32288	1.30873	1.56386	0.429488	0	2.08475	0	1.12848	0.892694	0	0	0.576105	0	0.505069	0.732983
AC131902.1	0	1.82975	0	1.84756	4.48602	4.56393	11.6437	12.6744	10.6193	6.20462	7.65212	0	0	0	0	0	0	0	0.619011	0	0
AL355481.1	0	0	0	0	11.2074	1.59417	6.26591	0.113564	0.0424657	0.0377424	0	0.344111	0	0.0923859	0.129353	0	0	0	0.322495	0	0
AC092112.1	2.29242	5.26995	0	0.389744	0.0215575	0.427149	3.25677	0	0.346465	0.311586	0.208631	2.43379	0	0.672822	1.3495	0.76915	0	0	0	0	0
LINC01666	0	1.63198	0	1.83381	3.04455	4.66065	8.09371	8.97293	10.2383	3.20896	6.52462	0	0	0	1.53267	0	0	0	0	0	0
AC118344.1	16.0528	33.892	0	5.8931	9.5055	5.05035	20.9002	15.3065	4.079	0	0	0	11.15	0	0	0	0	2.93995	0	0	0
LINC02432	0	0.975125	0	0	1.64249	1.67963	3.01127	2.9897	5.70667	0	2.40902	0	0.789217	1.10389	1.1373	0	0	0.725104	0.824566	1.84575	0
AC084834.1	0	1.75442	0	0	2.86339	0.544318	0	0	0.738804	0.649357	0	0	2.80933	0	0.0926825	1.81225	0.221135	0.360061	0.181759	0	0
AP000911.1	0	1.08529	0	0.829548	0	0.720576	1.50566	1.15731	0.631466	0.613524	0	1.08906	0	1.0739	1.10073	0	1.13265	1.04616	0	0.776505	0
BACH1-IT2	0	0	0	0.777723	0	0.360984	0.644751	0.84806	0.897904	1.07748	0.734594	1.03328	0.92046	1.11967	1.11489	0.900385	0	1.12097	0	0.658012	0
LINC02428	0	0	0	0	1.75427	0.883755	1.64187	2.49487	4.78879	2.78386	2.46477	0	0.93107	1.10778	1.18416	0	0	1.26246	1.79412	0	0
AL365272.1	3.41213	2.93426	0	0	2.96788	0.32042	0.477216	0.682906	0	0.60526	0	1.88966	2.64544	0.357444	0.293105	0	0.25829	0.684993	0.182247	0	0
NAV2-IT1	3.61242	3.04634	0	3.30748	0	0	25.1776	0	0	0.0847058	0	0.228283	2.42697	6.51948	0	17.6336	6.62966	3.93044	0	0	0
LINC01365	0	85.2128	0	8.5145	6.08009	6.31654	67.364	19.7526	0	0	46.2822	1.7953	13.3883	0.164391	0.0782747	0.341388	0.065797	11.1489	4.95852	0	0
AC016766.1	0	1.80068	0	1.74883	4.37205	1.5245	1.75845	2.40378	1.87208	0	0	1.17013	1.58313	0	0.67787	3.0854	0	2.5211	0	0	0
AC010542.5	0	1.31743	0	0	2.40314	0	1.77795	1.20753	0	0.579803	0	0	0.877944	0	1.24869	0	1.25911	0	0	0	0
AC015802.3	0	0	0	7.03617	9.40228	5.3511	47.6082	12.6462	0	1.92692	0	0	12.8299	0	0	0	0	7.31484	0	0	0
AP000688.1	0	2.35073	0	2.26825	2.7251	0.578218	2.82328	1.67806	0	1.60425	0	1.93756	2.69168	0.595402	0.233633	1.99001	0.598084	1.88906	0	0	0
AC015631.1	3.58713	2.65584	0	1.71934	2.94453	0.578649	0	0	0.616469	0	0	1.78286	2.77457	0.372347	0.266527	0	0.240642	1.3079	1.32239	0	0
AL137002.1	0	0	0	0.408502	0.328304	0.480391	1.46016	1.36855	1.52833	3.19436	0	0	1.15783	0	0	1.25702	1.59433	0	0	0	0
AC019130.1	2.12126	2.36341	0	3.1124	15.9724	32.5504	135.158	3.33651	0.278017	0.0460163	0	0	0	0	0	0	0	0	0	0	0
LINC01079	0	9.79998	0	7.63279	23.3206	14.2492	245.61	233.848	48.1316	56.039	0	0	9.63979	0	0	0	0	13.8043	0	0	0
LINC00663	0	0	0	0	1.96194	1.511	2.54432	1.94787	2.10721	1.26456	1.71204	0	0	0	1.26732	0	0	0	1.14792	0	0
AC008759.3	0	2.32161	0	0	0	3.04319	4.11402	5.08471	6.69866	4.57345	3.59143	0	0.810066	1.33861	1.59827	1.77387	2.7298	0	0	0	0
PICART1	2.24551	2.14514	0	3.56538	6.23786	2.17049	7.60114	2.99501	0.191794	0.142204	0	3.01043	4.92324	0	0.629462	0.431212	0	0.732979	0.650908	0	0
AC040896.1	0	0	0	0	0	0.161895	0	0	0	0	0	0	0	0	0	0	0	0.216641	0.465422	0	0
LINC01992	0	1.26451	0	0	2.12684	0.805882	1.66611	0	0	0.578001	0	0	0	0	0.647396	0	0	0.839627	0.308026	0	0
AC084824.5	0	0.956443	0	0.706589	0	0.670317	1.90104	0	0.397349	0.304938	0.338714	0.967256	0.881525	1.13155	1.13383	0	0	0.764513	0	0	0
PHKA1-AS1	0	0	0	0	7.49428	3.41162	21.1856	4.2624	5.15264	27.7706	0	0	0	0.542267	8.51216	5.99819	15.8406	0.148255	0.401117	0	0
AC009113.1	0	0	0	0	0	0.856647	1.97015	0	0.436201	0.399515	0.440596	0	0.913093	0	0	0	0	0	0	0	0
LINC02311	0	2.39441	0	5.92006	4.96499	2.26284	4.36037	0.331222	0.562772	2.47177	0	2.34071	0	0	3.5944	3.98904	1.86238	2.2555	2.89762	0	0
AC117453.1	0	4.99616	0	0	2.37286	0.582975	0	0.521499	0.536476	0.468749	0	0	0	0.112195	0.0779313	1.49977	0.501164	0.296601	0.172085	0	0.214969
AC006305.2	2.66406	1.93992	0	0	0	0.383648	1.64741	0	0	0	0	0	0	0.203754	0	0	0	0.336002	0	0	0.409534
AC007262.2	0	0	0	1.1939	0	0.865139	1.67875	2.085	3.2402	2.47092	0	1.12513	0	1.07931	1.1915	0	0	0.943459	1.27417	0	0
LINC01398	12.7002	35.6776	0	5.58913	19.567	34.9788	236.43	29.9474	28.6911	34.8648	31.3897	2.06989	5.75801	3.06435	6.6593	9.2127	9.96516	6.45594	0	0	0
LINC02639	0	29.4656	0	0	0	0	11.3058	0	0	0	0	7.27049	2.66261	0	0	0	0	0	0	0	0
AC104825.1	0	0	0	0.807775	0	0.452914	1.45444	1.36214	1.60787	0.709934	0	0	0	0	1.11582	0	0	0.801277	0.741705	0.600028	0
AL133383.1	0	2.38898	0	0.724081	1.75343	0	1.86884	1.37075	0	0.498156	0	1.08495	0	0	0	0	0	0	0	0	0.651318
AL392172.2	0	1.43261	0	2.0044	3.79737	3.41311	17.6536	0	0	1.47167	0	2.57064	3.90803	0.443533	0	0	0.139021	0.516431	0.186465	0	0.474081
F10-AS1	0	1.13747	0	0	4.01371	9.40861	6.28369	7.08089	3.89265	5.32113	4.41048	1.55247	1.28895	0.745269	0	0	0	1.38296	2.58475	0	0
LINC02433	0	16.6221	0	2.29999	2.80289	2.20647	7.73596	0.325382	0.0962973	0	0	2.8928	7.4232	3.09482	19.8002	20.137	0	2.52072	6.83857	0	0
AC098817.1	0	2.24777	0	1.8178	3.64043	0.617734	0	1.80525	2.36433	12.1887	0	0.308391	2.61359	0	0.74353	4.08787	0.0688761	6.8317	2.92963	0	0
LINC02133	0	1.78569	0	1.835	4.28252	1.26561	3.84088	0.590258	0.739116	0	0	0	2.8952	0	0.39583	4.40607	0.342795	0.818781	0.369225	0	0
APOA1-AS	0	1.29499	0	0	0	0.861407	2.54463	1.23477	1.40802	1.51605	0	0	0	0.726403	0	0	0	0	0	0	0
AL050403.2	0	0	0	0	2.35988	1.85796	1.94423	1.42892	1.14554	0.591743	0	1.18354	0.91286	0	1.05952	0	1.11342	0	1.07924	0	0
AL162457.1	0	1.57403	0	2.92567	0	0.832665	2.78233	2.16256	9.17408	2.80383	3.62019	0	0.943258	0	1.12084	0	1.21171	0	0	0	0
AL691432.4	0	10.2346	0	3.25905	9.79473	3.76748	20.8492	1.77326	1.44799	3.2522	0	2.24813	3.21769	1.7882	3.44753	9.25662	0	8.10118	0	0	0
AC021660.4	0	0	0	0	0	0.173619	0	0.390201	0	4.72657	0	2.53906	2.60614	1.80866	2.23248	2.65597	0	0.365968	0.153769	0	0
AC034102.8	0	0	0	2.22913	5.88933	6.53985	8.68687	8.82301	9.18402	3.15572	4.30271	0	0.897537	0	0	0	0	0	0	0	0
AP001007.2	15.9955	2.553	0	0	0	0.0441902	0	0	13.92	33.1551	0	0	0	7.44801	23.2173	0	0	30.3339	34.2022	0	0
LINC00407	0	1.40551	0	0	0	0.276955	1.61638	0.814213	0	0	0	0	0	0	0.784269	1.6897	0.649777	0.487671	0.345668	0	0
AC008060.1	0	2.95305	0	3.08736	4.27558	6.59282	14.6617	16.6308	13.8512	6.25789	24.2177	1.69291	1.43999	0.285105	0.409679	0	0.542628	0.380197	0.465944	0	0
LINC01786	0	1.30046	0	0	0	0.305288	1.48423	0.728271	0.418036	0.687099	0	1.24783	0	0.624253	0.755308	0	0.566865	0	0	0	0.582304
AC125494.2	0	0.95357	0	0.832491	2.12268	1.12426	1.89642	1.41245	1.5348	1.32619	0	1.32667	0	0	1.23871	0	0	1.10455	1.34494	0	0
AC005746.2	0	1.374	0	0	0.0283938	0.219763	1.26979	0	0.56901	0	0	1.66094	0	0	0	0	0	1.6686	1.72863	0	0
LINC00184	0	1.41864	0	2.50564	2.51606	1.3218	1.60225	2.29245	3.5375	4.33123	0	0	0	0	0	0	0	1.22749	0	0	0
AC022509.2	0	1.09654	0	0	0	0	2.33482	1.97284	0	0	0	1.75455	1.38512	0.903989	0	0	0	0.772337	1.45329	0	0
AC053513.2	2.17475	2.30662	0	0	8.23059	1.26778	5.69568	1.34041	0	0	0	1.94153	2.77844	0	0	10.7789	0.520169	0.825096	0.424984	0	0
AC010655.4	2.60369	2.70411	0	0	0	0.249322	0.481182	0.441661	1.41514	0	0	0	2.76995	0.477292	0.223235	1.51282	0.345003	0	0.588377	0	0
AC115619.1	0	0	0	0.243455	0.144558	0.0528117	0.248603	0.0453889	0.0224885	0.0367214	0	0.116159	11.4629	0	0	8.92669	0.219326	0	0	0	0
AC004690.2	0	1.59429	0	0	0	0.38491	0	0.333404	0.152718	0.259632	0	0	2.80481	0	0.130929	0	0.509429	0.498055	0.183384	0	0
AC078842.2	3.07525	2.32638	0	0	0	3.45665	20.3626	3.7633	0	0	0	0	0	0.305019	0.713391	0.635569	0	1.44363	1.56153	0	0
AC244230.2	0	2.10099	0	0	0	0.160146	0.360179	0.0631146	0.0493562	0.177206	0	0	0	0.147311	0.0472375	5.15216	0	3.20551	0	0	0
LINC00678	1.66918	1.67589	0	0	0	0.27321	3.03904	0.443606	0.168574	0.0523239	0	0	0	0	0	0	0.655157	1.32998	0.699016	0	0
AL032819.1	0	1.44427	0	2.36135	2.66457	4.10127	4.22415	3.88152	4.41378	3.14335	3.77675	1.20176	1.15225	0	0	0	0	0	0	0	0
DNAJB5-DT	0	0	0	1.53976	2.45293	2.63938	4.35325	2.37603	2.82031	1.54423	2.1136	0	0	0	0	0	0	0	0	0	0
AC008556.1	0	0	0	0	0	0	2.80296	1.16846	0.854279	0.460543	0	1.58903	0	0	0	0	0	1.11817	0	0	0
AC079075.1	0	0	0	0	0	0	0	0	0	0	0	0	0	0	0.281607	0	0	0	0.152926	0	0
AC021546.1	0	2.7243	0	0	0	1.9991	4.28829	2.42673	0	0	0	1.76224	1.50282	1.05733	1.17112	0.934103	1.06979	0.545649	0	0	0
AC004771.2	0	1.31326	0	0.516608	0	0	4.2277	2.00809	0	0	0	0	1.77704	0	0	1.45126	0	0.508216	0.623365	0	0
AC079779.2	2.51236	2.48927	0	1.77463	2.16695	0.805603	0	0.505385	0.153777	0.253337	0	1.70475	2.60971	0.605424	0.461184	2.10343	0	1.89805	0.61217	0	0
AC119673.2	2.32598	2.44731	0	1.79113	2.2953	0	2.19139	0.464119	0.382332	0	0	1.98202	2.78961	0	0.41452	5.56495	0	0	0.686969	0	0
AL031779.1	0	0	0	0	6.14828	5.04365	9.70598	0.222907	0.128534	0.381298	0	0	0	0.101883	0.109836	0.664021	0.0390001	0.754586	0.637533	0	0
AC093627.7	0	1.27001	0	0	5.07583	4.01255	5.03601	2.31035	3.18609	5.62982	0	1.16241	1.24317	0	0.247567	0	0.369933	0	0	0	0
AC117435.1	0	0	0	0	0	0.0931829	0	0	0	0	0	0	0.412541	0	0	0	0	0.286039	0.521009	0	0
LINC00900	0	1.92484	0	0	0	0.779334	0	0.653611	0.474426	0.600712	0.511922	1.11077	0	0	0	0	0	0	0	0	0
AC121761.1	0	1.0658	0	0	0	0.723415	1.67912	1.36255	1.54833	0.799159	0	0	0.830022	0	1.12852	0	1.10183	1.10696	1.28506	0	0
LINC00903	0	0	0	0	0	0	0	0	0	0	0	0	0	0.0372843	0.00778396	0.0447134	0.0314119	0	0	0	0
AC026368.1	0	2.05425	0	0	2.82409	0.630416	4.53402	19.5458	22.9528	7.17719	16.7925	0	0	0	0	2.29559	5.23321	0.352263	0.15127	0	0
SNHG15	0	0	0	0	0.727702	1.45686	0	1.52215	1.98325	1.74209	0	1.15535	1.1715	0	1.19285	0	0	0	1.2858	0	0
MIMT1	0	1.6212	0	1.23862	2.66486	4.94806	3.58093	8.60242	4.50505	2.08798	2.85977	0	1.31224	0	0.630411	1.61324	0.808748	0.619625	0.461825	2.1624	0.766661
AC007998.3	0	0.945982	0	0	0	1.55805	3.85902	1.31932	1.25588	0	0	0	1.07741	0	1.23194	1.18519	1.76142	0	0	0	0
AC012103.1	0	1.68298	0	0	0	0	13.3608	2.87065	0	0	0	0	0	0	0	0	0	2.46787	3.62382	0	0
AC015795.1	0	0	0	0.448059	0	0	3.57344	1.76405	0	0	0	0	0	0.565691	1.75474	0	0	0.526417	0	0	0
AC020910.1	2.88498	2.57619	0	0	0	0.179227	0.422677	0.181988	0.292337	0.40059	0	1.42781	0	0.356069	0.0853592	0.276858	0.282376	0.240769	0.325731	0	0
AC073316.3	0	1.08414	0	0	2.30238	2.3666	2.61263	2.21636	2.01912	0.824185	1.97461	0	0.857965	0	1.08265	0.924135	1.10127	0.782525	0.799218	1.62158	0
AC124312.2	3.05115	2.41743	0	0	0	0.0497518	0	0	0	0	0	1.79381	0	0.143593	0.0878529	0.610304	0.1684	3.17593	5.31614	0	0
LINC00886	0	1.39187	0	1.38917	2.46319	3.97245	2.26701	1.77271	1.80762	1.97501	1.78492	0	1.2113	0	0	0	0	0	0	0	0
NDUFB2-AS1	0	1.79815	0	0	1.49007	1.11524	1.42278	0.855553	1.48993	0	0	0	0	1.13946	1.08595	0.909636	1.07251	0.63956	0.641937	0	0
AC010536.2	0	2.34999	0	0	4.74746	0.69087	0	0.136614	0.0286003	0.0467228	0	1.92725	0	6.10296	24.627	29.4537	21.8489	0	0	0	0
AC006111.1	0	0	0	7.25991	32.9585	58.4379	463.755	261.657	27.6137	11.8374	0	0	12.3442	0	0	0	0	15.0151	0	0	0
AC139100.1	0	1.05865	0	0.761378	0	0.529825	1.79024	0	0.750865	0.470158	0.488987	1.05861	0	0	1.23161	0	0	1.2376	1.79607	0	0
AC021915.2	3.72041	18.017	0	7.15403	0	0	34.1548	5.19951	0	0	0	9.31471	2.55193	0	2.73008	0	0	3.92238	0	0	0
AL031963.1	0	0	0	0	0	0.854567	1.63068	2.17762	2.51382	2.28311	2.41228	1.4543	0	0.793922	0	0	0	1.52129	1.93911	0	0
AP003354.1	0	1.36934	0	0.549736	0	0.296963	1.26999	2.87365	2.19427	4.31414	0	2.1169	0	0.472402	0.495346	0	0	1.37747	0	0	0
LINC01152	0	1.10855	0	1.3955	2.11406	1.98644	1.65284	1.98115	1.58151	1.52787	0	1.05271	1.30593	0	0	0	0	0	0	0	0
LNCOC1	0	2.65585	0	1.84672	16.8766	2.64405	4.50067	4.47637	0	2.51443	8.04035	0	2.72747	0.430001	0.210531	1.8037	0	1.98038	0	0	0
U73166.1	0	0	0	0.774705	0	0.677454	1.64171	0	0.389651	0.373317	0.333377	0	0	0	1.37728	0.925228	0	0.752876	0.738489	0.705505	0
AL355337.1	0	2.32265	0	2.14234	9.68191	0.722072	0	25.2852	7.41764	2.69206	0	0	0	0.414671	0.38967	0	0	0	0	0	0
AL353774.1	0	0	0	0	0	0.0586076	0	0	0	0	0	0	2.73212	0.0225663	0.0144838	0.0935703	0.0366851	0	0.126123	0	0
AC006525.1	0	2.34441	0	0	0	0.392508	0	1.53456	1.40943	2.61278	0	2.07403	2.62723	0.538807	0	9.17205	0	0	0.256174	0	0
AC244230.1	4.87077	8.79634	0	0	2.25669	0.330596	0	1.4395	0	1.51839	0	0	0	0	0	3.18414	0	0	0	0	0
AP002884.2	2.99492	3.50367	0	2.23996	5.62893	0	2.94859	0.729696	0.223432	0.281923	0	0	3.24913	5.82064	4.29506	25.6458	1.74247	6.36324	0.586072	0	0
AC136628.4	1.89321	3.5904	0	0	0	0.157383	0.342641	2.92979	7.36054	9.25659	0	2.01125	0	0.102421	0.0833572	0.306856	0.155269	5.56557	1.9206	0	0
AC010491.1	0	0	0	1.54178	2.27386	1.95288	3.19988	1.54098	1.71704	2.1315	1.4304	0	1.1764	0	1.24443	0	0	0.778671	0	0	0
AC090338.1	0	0	0	0	0	0	20.8197	0	0	0	0	0	0	0.635768	0.389947	0	0	14.9966	0.155586	0	0
GASAL1	0	0.955479	0	0	0	0.634634	1.81661	1.26595	1.49381	1.39536	0	1.06909	0.834981	0	0.831943	0	0	1.06983	1.08804	0	0
AC108174.1	0	2.59677	0	0	3.39227	2.92821	3.26662	3.28024	3.39443	0.535678	0	1.35044	1.24583	0	0	0	0	0	0	0	0
AC012065.4	0	0.957852	0	0.739171	1.76548	1.50272	2.65728	1.15438	0.672316	0.285185	0.63948	0	0	0	1.47712	0	1.08838	0.907249	0.937228	0	0
LINC00987	0.798889	0.938166	0	0	2.06059	1.96091	1.37064	1.11743	1.28141	0	0	1.11929	1.15713	0	1.21297	0	0	0.854786	0	0	0
AC133919.2	0.767489	0	0	2.32243	3.4865	4.13763	3.50992	7.93183	8.25407	3.61643	4.8093	0	0	0	0	0	0	0	0	0	0
LINC00839	0	0.94324	0	1.15464	2.09345	2.01946	1.22527	1.43399	1.49071	2.82658	1.49062	1.11339	1.07629	1.06537	1.28239	0	1.07403	1.11138	1.1699	1.44169	0.896794
AP001363.2	0	0	0	0	1.80017	2.10538	2.65651	2.09068	1.7127	0.636927	1.62561	0.975848	1.23318	0.880595	0.87724	0	0	1.22087	1.4318	1.50299	0
AP000547.3	0	1.05836	0	0	0	0	2.38781	1.39035	1.32146	0	0	1.11402	0	0	0	0	0	0.789841	0	0	0
AC113383.1	0	0	0	0.623594	0.472317	0.392559	1.41462	0	0.617891	0.55294	0.433531	1.33152	0	0.841776	0	0	0	0	0	0.517261	0.735696
LINC01550	0	0	0	0	0.625961	0	0	0.59029	0.368547	0.437629	0.416407	0	0	0.852724	0	0	0	0.724218	0.711221	0	0
LINC00349	3.96527	2.58959	0	0	3.15986	0.289007	0.374239	3.49854	0	0	0	0.233756	3.3558	0.381873	0.101752	0.283458	0.185195	1.41003	0	0	0
LINC01770	0.879907	0.941207	0	0	2.26507	1.23105	1.96703	3.96651	5.73395	3.45231	3.76062	0	0.907202	0	0	0	0	0.899278	0	0	0
AC007365.1	0	0	0	0	0.0772629	0.380279	1.34464	1.29591	0	0	0	0	1.62846	1.16062	0	0	0	0.469757	0	0.632115	0
AC007598.1	3.30251	0	0	0	18.5732	12.7482	67.2177	0	7.53699	15.3573	0	0	2.30635	0.562162	0.595081	4.75952	1.69149	11.2663	32.0392	0	0
LINC00366	0	1.87085	0	1.7677	3.37841	0.676465	2.67349	0.49995	0	0.223155	0	0	0	0.0725352	0.133115	1.90893	0.107738	1.76844	2.65175	0	0.426149
AC133106.1	0	2.55642	0	0	0	0	9.25586	3.90055	3.31197	0	0	0	1.54895	1.4427	2.42103	1.80435	2.15721	0	0	0	0
FAM41C	0	0	0	0	0	0	1.24971	2.09214	2.61194	0	1.63424	1.10638	0	1.09164	1.28032	0	0	0.760838	0	0	0
AL356756.1	0	2.06086	0	0	0	3.40627	8.97887	3.836	0	0	0	0	1.44025	1.24044	0	1.24566	0	0	1.80785	0	1.6178
AC112503.1	0	1.14914	0	0.803524	0	0.444963	1.38666	2.48228	8.7706	4.07368	0	0	1.09169	0	1.55473	1.12382	1.26487	0.75935	0.64773	0.649825	0.743226
AC004908.1	0	1.11252	0	0.787599	2.28391	1.58091	2.25129	1.78578	2.10866	1.14258	1.61753	0.970649	0.872761	1.11488	0	0.905991	0	0.689749	0.584725	0	0
AL355303.1	0	1.59202	0	2.03445	2.62205	1.22512	1.89042	1.8331	2.88308	0	3.75431	1.18713	1.23012	0	0	1.88244	1.39384	1.152	0	0	0
AC005515.2	0	0	0	0	0	0.165387	0	0.475224	0.571746	1.81568	0	0	0	0	0.67771	0	0	0.820929	0.448266	0	0
AC105362.1	0	1.64356	0	0	0	0.113281	0	0.421759	2.46636	2.22864	0	0	0	0.0912273	0.0499755	0.139452	0.0481189	0.0219634	0.0255711	0	0
AC092119.2	0.819357	0.963072	0	1.49551	2.70544	2.45143	3.13338	2.57901	3.36463	0	2.00734	0.949843	0	0	1.40048	0	0	0.653848	0.583018	1.69064	0
AC113423.2	0	2.42551	0	4.0758	5.8733	4.82498	11.596	16.8873	4.96297	8.81639	9.68171	0	0	0	0	0	0	2.22509	0	0	0
FAM155A-IT1	2.75551	3.07996	0	4.84897	0	2.4292	40.7821	5.64813	0	0	0	36.101	13.5053	2.11883	12.9427	30.2484	0	6.08616	0	0	0
LINC01495	0	0	0	0	0	0.162617	0	0.296763	0.494612	0.212494	0	1.84884	3.67291	0.136963	0.583965	1.56207	0.329872	0.362363	0.19738	0	0
AP006216.1	0	0	0	6.92468	10.8281	5.49219	21.6381	15.9095	13.0256	4.36657	15.2733	1.64714	1.3287	1.61657	2.09551	0	0	0	0	0	0
AL121872.1	2.07755	2.75936	0	0	8.07496	0	5.00654	6.95209	1.55084	0	0	1.91208	2.44778	0.436247	0.382937	2.10533	0.367023	2.08417	3.16639	0	0
HOXA10-AS	0	1.55805	0	1.35895	2.00111	4.00557	2.83803	1.6003	2.00976	1.8796	1.73605	1.39155	0	0	0	0	0	0.973725	0.877443	1.74668	1.25867
AC004854.2	0	0	0	0	2.87622	3.96676	3.87416	3.53189	2.83957	1.54073	2.43517	0	0	0	0	0	0	0	0	0	0
AC009831.1	0	1.25132	0	0	2.00111	0	2.13172	1.61136	2.36455	0.782987	0	0	0	0	0	0	0	0.582887	0.766752	0	0
AC016721.1	2.3414	2.87369	0	1.89859	6.0189	1.28642	0	0.667631	0.355223	1.90865	0	1.73264	2.79433	0	0.190754	4.39083	0	1.78931	0	0	0
AC068112.1	0	2.40183	0	2.88118	14.712	6.0893	24.1001	0.560669	0.221069	0.0283509	0	2.07827	0	0	3.03459	12.0384	0	1.4874	0.314333	0	0
AL132800.1	0	1.11843	0	0	2.06186	1.48206	2.51043	1.6022	1.74162	0	0	0	1.16458	0.919434	0	0	1.12654	0.809755	0.796224	0	0
AC084759.2	3.18857	5.73019	0	1.82308	3.0273	0	9.46324	0	0	0	0	2.46798	2.18701	0	0	2.33911	0.17748	0	0	0	0.500267
AL355990.2	0	0	0	0	0	0.223732	0.53631	6.19326	8.41117	0.22447	0	0	0	0	4.29269	0	0	0.254087	0.309732	0	0.44144
AC138466.3	0	4.77342	0	0	2.7018	1.3956	9.98212	14.2899	2.58439	4.13952	0	0	0	2.33218	15.2226	7.82027	5.27211	29.5552	33.6964	0	0
AC005833.2	0	2.57669	0	7.85919	29.7324	23.8752	251.115	233.057	35.0706	15.8501	24.4883	7.95987	2.91547	3.13852	0	26.6703	6.17039	21.2826	8.59273	0	0
AL355816.1	0.826272	0.953197	0	0	2.03489	1.69635	2.8248	1.2184	0.926949	0	0	0.966992	1.42311	0	1.58771	1.68711	2.83103	0	1.78895	0	0
KRT7-AS	0	1.43559	0	3.95455	2.72611	1.63409	3.14593	2.71162	0	0	0	0	0	0	0	1.40947	0	2.41833	3.44244	0	0
AC022039.1	0	0	0	0	0.0590284	0.307181	0	0	0	0	0	0	0	0.467894	0.753962	0.33743	0.516377	0.153872	0.444005	0	0.452092
LINC02328	0	1.10635	0	0.69361	2.4764	2.32269	2.80835	3.08173	4.16806	1.79613	0	0.960852	0.866481	0	0	0	0	1.12413	1.36341	1.67942	0
AL023754.1	0	1.30499	0	1.32904	2.70678	3.56678	3.00244	4.91126	2.86168	3.16102	2.41797	0	0	0	0	0	0	0	0	0	0
LINC00518	0	2.09142	0	0	2.70254	7.93923	5.28153	7.08175	6.3163	1.61531	2.7087	0	1.08814	1.2047	1.16446	0	0	0	0	0	1.08603
AC072061.1	0	0	0	1.20208	2.17938	1.97389	2.42155	1.89027	1.94874	1.64718	1.55816	0	0.897793	0	0	0	0	0.907334	1.29991	0	0
AC245187.2	0	1.33005	0	0	0	0.437563	1.55207	0.706898	0.268176	0.111995	0	1.49715	0	0.559802	0.389681	0	0.437758	0.704089	0.675619	0	0
AC020658.5	2.35018	11.3274	0	5.83125	3.27963	5.06599	30.9006	20.54	0	0	24.1199	1.96164	3.69042	1.83323	0.543718	2.59643	0	7.91228	9.90752	0	0
AC092801.1	1.96124	1.71681	0	0.584114	0	0	2.33138	0.831367	0	2.63831	0	1.27541	1.21848	0	0.471981	0	0.546955	1.49858	0.607117	0	0
LINC02678	0	0	0	3.98009	13.7255	9.30829	158.509	160.788	54.7762	35.2142	32.2839	0	0	0	2.15379	18.5097	7.6548	0.532082	0.286121	0	0
AP005137.1	0	0	0	0	0	0.477357	0	0.0172798	0.00863299	0.0100284	0	0	0	0	27.2637	58.0552	32.4514	0	3.85177	0	0
AC087473.1	0	0	0	0.628223	0.39257	0.417214	1.36325	1.34259	2.10828	1.9673	0	0	0	0	0	0	0	0	0	0.510369	0
AC093726.2	0	0.957531	0	0	1.78482	0.811638	2.38052	1.5236	2.20569	1.87423	0	1.34771	0.904021	1.13991	0	0.905355	1.08446	1.0637	1.28167	0	0
AC117462.1	0	10.0026	0	6.3685	35.0293	60.7469	494.482	453.214	0	0	0	0	0	0	0	0	0	0	0	0	0
LINC02494	0	0	0	0	0	0.0174384	0.224382	24.0529	36.1497	15.2315	0	0	12.0117	2.45242	15.6279	27.7278	13.121	0.094441	0.135895	0	0
AC090809.1	0	3.40879	0	3.25641	6.94921	1.73531	3.25372	2.59968	0	2.42732	0	0	0	0	0	4.02438	0	4.49151	2.14952	0	0
CERNA1	0	0.947135	0	0.834446	0	0.607234	1.61604	1.1652	0.854564	0	0	0	0	1.15073	1.1116	0	0	0.752692	0.937963	0	0
STXBP5-AS1	0	0.963225	0	0	2.30093	2.75108	1.64948	1.77803	2.16575	1.79081	0	0.984669	1.10488	0	1.08891	0	1.12487	0.932121	1.18746	1.52474	0
SLC25A25-AS1	0	0	0	1.40455	2.433	2.43074	1.64556	1.30327	1.64276	2.06595	1.24361	0	0	0	0	0	0	0.66512	0.659314	0	0
LINC02091	0	0.934168	0	0.637127	0.523872	0.400159	1.37005	0	0.858127	0.332931	0.482073	1.31361	0.850678	0	0	0	0	0.574106	0.682617	0.52459	0.618693
LINC02268	0	0	0	0	2.14822	1.78574	2.59924	1.12125	0.626884	0	0	0	0.914152	0	0	1.14946	0	0	0	0	0
AC004593.2	2.75856	2.23025	0	0.424847	0	0.0768289	2.50326	6.89615	0	0.221458	0	0	3.63277	0.118139	0	0	0	0	0	0	0
AC234917.3	0	22.0631	0	3.25533	3.36977	1.42092	4.90776	0.664056	0	1.34037	0	0.400236	6.42412	0	2.84351	29.4973	6.72137	4.63548	3.2071	0	0
AC026782.2	14.0034	42.4159	0	5.2108	0	0.177316	0.374661	0	0	0	0	14.5501	7.39665	5.26669	35.7327	51.4699	21.4915	15.2048	12.0298	0	0
AF186192.1	0	1.11128	0	1.30817	3.84965	16.7356	16.3547	13.0496	3.92578	0	3.12945	1.57848	1.28838	1.11527	1.18789	0	0	0.891832	1.14898	4.30556	1.36068
AC008149.1	0	0.953889	0	0.703544	1.74488	1.98462	2.66848	1.95339	1.8141	2.84736	1.58529	0.961747	1.05467	0	1.37146	0	1.20249	0	0.769327	1.74907	0
AL391261.4	2.30166	2.72782	0	2.98462	10.1875	2.36347	95.1736	29.9452	24.4372	26.993	0	0	2.67636	0.0413167	0.0136449	0.190651	0.100124	0.0373843	0.355966	0	0
AC022973.4	0	0	0	1.62901	1.95668	0	1.98308	1.79894	2.08716	1.80849	0	0	0.862555	0	1.29105	0	0	0.86367	0.758531	0	0
LINC00844	0	1.39463	0	0.606021	1.24211	1.3737	1.26871	0.815497	0.578457	0.271064	0	1.07901	0.971911	1.07933	1.13596	0	1.11726	0.760946	0.668162	0	0
AC006504.2	10.8131	1.63027	0	4.73053	0	0	35.887	0	0	0	0	41.8958	0	3.10704	7.37143	0	0	9.18873	0	0	0
AC005387.1	1.99939	0	0	0	0	0.205827	2.92934	0.458723	0.140334	0.0838547	0	0	0	0	2.32504	3.26093	2.36795	0	0	0	0
AC018558.7	5.2091	3.35573	0	3.34358	0	0	2.42714	0.0894229	0.0654552	0.151702	0	0	3.56044	0	0	2.85601	0	7.76655	7.07712	0	0.484216
AC243972.1	2.60778	2.3847	0	0	0	0.363745	0	0.347455	2.45644	0	0	1.83257	0	0.221615	0.444957	0	0	8.88986	9.24634	0	0
ARMC2-AS1	0	1.95228	0	0	3.4631	4.1739	5.01415	3.53085	3.90586	2.74986	0	0	1.64728	1.1837	1.32956	0	0	1.71007	2.87625	0	0
NOP14-AS1	0	0	0	0	0	0.632705	0.812306	1.28123	1.4965	1.7466	0	0	1.17587	0	1.18262	0	0	1.1572	1.55695	0.826534	0
AL023882.1	0	0	0	0	2.20129	0.356141	0.537646	0	0.642733	0	0	3.18625	2.75548	0.36163	0.0774756	0	0.380568	0.144324	0.133497	0	0.353276
AC009315.1	0	2.18765	0	0	2.47694	0.563753	0	0.498698	0	0.766406	0	0	2.71331	0.396749	0.237959	2.00621	0	2.16201	1.43052	0	0
AL031123.4	0	0	0	0	5.56791	1.48619	6.49471	11.7193	1.85605	0	0	1.94056	0	0	0.099244	0.408296	0.0955558	15.4056	21.5347	0	0
LINC00940	0	1.66591	0	0	0	0	3.22047	0	0	0	0	0	0	0	0	2.06383	1.61308	0	0.724421	0	0
LINC01247	0	1.24555	0	1.67758	6.29906	15.3607	9.06758	4.72534	2.87668	0.765998	0	0.813314	0	0	0	0	0	0	0	0	0
AC009145.2	0	0	0	2.49563	0	0.248396	0	12.0652	7.3477	16.4173	0	0.371417	2.21951	0	0	0	0	2.4689	1.66014	0	0
LINC02238	0	2.14126	0	1.70001	0	0.243578	0.553389	0.295987	0.427367	0.390945	0	1.79188	0	0.498685	0	8.85809	0	0	0.306055	0	0
AC007861.1	4.63745	3.61912	0	0	2.49001	0.391313	0.530706	1.53889	0.603955	2.05579	0	0.559002	14.7709	4.61508	0	54.076	8.16492	13.8267	23.7362	0	0
AC245452.5	8.0161	99.4807	0	4.41833	15.1204	10.6427	433.3	212.86	75.5275	40.6871	0	0	19.6145	0.340767	0	0	0	0	0	0	0
LINC02623	0	0.409525	0	0.417665	0.152178	0.0407526	0	0.0641365	0.18973	0.0541415	0	0.11435	0.177972	3.57228	0	37.2455	10.8921	0.088161	0.308541	0	0.128558
AC005921.2	0	0.737413	0	0.75069	2.11124	1.18532	1.63875	1.36995	0.907085	0	0	0.941687	0.841168	1.07887	1.08851	0.911543	0	0.649939	0.659086	0	0
AC002383.1	4.81505	4.35088	0	2.76831	7.23101	1.30143	0	2.20917	1.57997	0.599312	0	0	2.98136	0	1.52747	9.21272	2.62539	4.71418	9.15489	0	0
UBL7-AS1	0	0.94444	0	1.40633	0	1.29009	0	1.19273	1.22814	1.16367	0	0	0	0	0	0	0	1.22984	1.49867	0	1.34847
AC093849.2	0	2.64293	0	0	4.70366	0	24.3716	16.9899	6.11366	5.739	0	0	0	0.444602	0.319724	4.6837	0.661364	0.44552	0.242886	0	0
AL356124.1	0	0	0	0.698774	0	0.577317	1.61298	1.4517	1.70735	2.28317	0	0.966198	0.911737	0	0	0	1.09062	0.829404	0.832599	0	0
AC026471.5	0	1.20595	0	0	0	1.58866	3.62336	2.02081	0	0	0	0	1.67275	0	0	0	0	0.366365	0.384294	0	0
AC105393.1	0	0	0	0	0	0	0	0	0	0	0	1.87941	0	0	0	0	0	0	0	0	0
PARD6G-AS1	0	1.101	0	1.19653	2.30696	3.15859	2.18836	1.47468	1.45735	0	0	1.02509	1.04614	0	0	0	0	1.06643	0	1.45305	1.32366
AL390957.1	0	1.0875	0	0.716932	0	0.727164	1.61785	1.08113	0.738418	0.691151	0.576926	0.962564	0	0.939647	0	0	0	0.753486	0.82449	0	0
LINC01304	0	1.43537	0	0	3.02128	0.842013	1.86815	0	0.614161	0.611735	0	0	0	0	0	0	0.811814	1.34875	1.35647	0	0
AC105345.2	0	1.19434	0	2.15292	3.54136	4.74517	2.85239	3.8128	2.84888	1.983	3.88988	0	0	0	0	0	0	0.86973	0.85543	0	0
AC026391.1	4.10462	2.22569	0	0	0	0.461108	0	1.4001	0	2.47928	0	1.55876	0	0	0.31338	4.54297	0	0.455169	0.198156	0	0
AC092667.1	0	1.60784	0	0	0	0	3.6682	0	0	0	0	0	0	0	0	0	0	0	1.31944	0	0
AL133243.3	0	2.5243	0	0	0	0.162891	0.328761	0.149076	0.0731732	0.218828	0	2.03646	0	0	0.352721	4.03194	0	2.69006	0	0	0
AC068858.1	3.01273	4.16323	0	0	3.01323	0.484808	0	0	1.6826	2.97729	0	0	2.56563	0	0	16.2533	0	2.06587	0	0	0
LINC00707	0	1.07173	0	0.584972	1.09638	0.641009	0.827043	0.456165	0.202743	0.199455	0.236589	2.14415	0	1.1497	1.37448	0	0	0.691126	0	0.738212	0
AC120049.1	0	0	0	0	2.0064	0	1.82603	1.28743	0.807476	0.304318	0	0.972585	1.16051	0	1.31098	0	1.09397	0	1.23562	0	0
AC025300.1	0	0	0	0	2.18775	0.521411	0	0.0813897	0.571461	0.114984	0	0.289175	2.45001	0	0.192516	0	0	0.024617	0.0242144	0	0.354418
AC093535.1	0	1.08182	0	0.776533	0	1.19728	2.10967	1.20306	0.832929	0	0.727199	1.07271	0.823977	1.05964	1.25181	0.925123	0	0.967182	0.789197	0	0
AL592182.1	0	0	0	0	0	0.688454	2.62716	3.59837	0	0	0	0	0	0	0	0	0	0	0	0	0
LINC00955	20.1931	21.4169	0	0	0	0	177.009	0	0	0	0	0	20.612	7.38945	23.4744	6.45352	0	22.6725	38.393	0	0
AC083862.3	2.757	2.43326	0	2.39089	9.00042	2.1693	7.16944	4.04733	3.73962	4.71107	0	1.82749	2.59613	0	0.349417	3.35972	0.357209	0.762136	0.287186	0	0
AL159156.1	0	2.75634	0	1.93052	9.14793	0	2.26188	0	0	0	0	1.62354	2.30484	2.65118	0	13.204	0	2.39505	0	0	0
AL031686.1	0	1.86961	0	0	0	0.0831788	0.16496	1.71423	0	8.51121	0	0.352771	31.296	0.468756	0	0	0	0	0.196172	0	0.222789
AL590006.1	0	0	0	0.643831	0.379357	0.415889	1.43949	0	0.415997	0.540945	0.437036	0	1.09844	0	0	1.12937	0	1.18284	1.3548	0.567821	0.74149
LINC00336	0	0	0	0.336824	0.0410845	0.304672	2.10983	0.924126	0.348184	0.299833	0.221025	1.26053	0	0	0.71343	1.8133	2.32317	0.550836	1.60233	0	0.730443
AC010967.1	0	1.08117	0	0.747169	0	0.756104	1.71305	1.09168	0.775749	0.630947	0	0	1.14679	0	1.10035	1.12728	0	1.07092	1.16384	0	0
SMYD3-IT1	0	3.98666	0	7.96796	10.9659	7.42336	35.0673	21.731	31.0356	33.3773	34.1954	1.76656	2.65251	2.85801	0.0664528	0.580211	0	5.91665	0.391644	0	0
AC016877.1	0	2.73957	0	0	0.0872442	0	2.03642	1.59637	0	0	0	0	0	0.415821	0.287602	0	0.480383	0	0	0	0
AC023403.1	0	0	0	0.767456	0.417019	0.447211	1.39832	0	0.36062	0.251634	0.434831	0.961641	0.883385	1.12993	1.27064	0	0	0.534268	0.549235	0.72122	0
AL161618.1	1.50071	1.94872	0	0.349298	0	0	7.83594	1.74118	0	0	0	0	0.783212	1.98536	2.09928	2.42016	3.58287	0	0	0	0
LINC01956	0	1.05848	0	1.63164	2.25711	1.62439	2.48137	2.05947	2.39271	1.61443	0	1.07626	1.17957	0	0	0	0	0	0	0	0
AC128709.3	0	1.86954	0	0	0	0.270438	0	2.35353	6.16226	1.72035	0	0	1.43675	0	0	2.2869	1.54623	4.2992	5.35336	0	0
AL353719.1	0	0	0	1.21962	2.58057	3.50475	3.95296	3.28357	3.72318	2.3177	2.63772	0	0	0	1.276	0	1.16599	0.76303	0.849964	1.9283	0
AL122034.1	0	1.04078	0	0	1.87111	1.20975	2.36688	1.82615	3.213	2.21618	1.6115	0	0.94929	0	1.28003	1.06758	0	1.06091	1.42219	0	0
AC006019.3	0	91.0155	0	5.50961	30.1098	41.9746	90.9547	15.9179	19.7134	7.19211	24.5661	0	8.48082	0	5.36847	11.2974	8.1696	5.92185	0	0	0
AP006216.2	7.08504	17.715	0	2.61749	0	1.68187	43.9177	3.46632	0	0	0	0	6.05121	2.16495	4.78725	4.30932	3.43139	0.207219	2.4859	0	0
LINC02042	0	1.08494	0	0	2.3131	1.60496	2.43497	1.44473	1.60394	2.6057	0	0	0	0.92268	1.37785	0	0	1.3552	2.15564	0	0
LINC02369	0	2.28798	0	0	0	0.415781	0	0.29605	0.329844	0.493449	0	2.10016	2.56665	0	0	4.0189	0	1.84407	0	0	0
AC116345.4	9.06366	7.2655	0	2.34442	0	0.490075	2.42524	6.02177	16.9282	0	0	0	0	4.18344	22.8873	19.7882	5.84264	3.9882	0	0	0
AC122685.1	0	1.30226	0	0	2.6137	0	2.39072	0.862642	0.676893	0.531721	0	1.21155	0	0	0.400261	2.34526	0	1.29795	0.75901	0	0
LINC02093	0	0.573535	0	0	17.6424	5.38672	20.7019	0.256062	0.0379532	0.340713	0	0	0	0	0.454946	6.8186	0	0.0634541	0.0606439	0	0
AP000459.2	2.12791	2.82678	0	2.80075	4.72449	0.728536	0	0.710092	0.364744	0.566737	0	1.77488	2.60931	0.479477	0.473034	1.97353	0.604091	0	0.319523	0	0
AC015660.2	0	0.944713	0	0.608984	0.26472	0.369849	1.34803	1.11512	0.875495	0	0	1.22114	0	1.23571	1.28914	0	0	0.791243	0.94133	0.520744	0.642332
AC055855.2	0	1.35649	0	0	4.63122	0.794701	1.71254	0	0	2.01325	0	1.2932	0	0	0.451847	2.11979	0	0.407052	0.141525	0	0
AC025171.3	0.867622	0.93844	0	0.502313	0	0.517571	3.13973	0	0.376774	0.336324	0.303926	0.952967	1.46455	1.11297	1.24501	0	0	0.817405	0.825792	0	0
FALEC	0	0	0	1.20119	2.69311	4.70527	2.66068	2.94493	2.33595	1.55956	1.88028	0	0	0	0	0	0	0.681022	0.708664	1.76484	0
LUADT1	0	0	0	2.47835	4.73209	2.91787	8.29537	7.32146	4.36343	4.52558	3.57959	0	0	0	0	0	0	0.354098	0.415349	0	0
AL513185.1	2.5624	2.38897	0	5.27038	16.2953	5.39412	8.65584	0.574065	0	0.157119	0	1.95601	2.68973	0.636667	2.61967	12.5707	0.515626	4.53378	2.06856	0	0
AL161652.1	2.06328	2.14257	0	0	4.87027	0.471464	0	0.459895	0.464751	1.54584	0	2.22227	2.5561	0.534851	0.531064	2.59681	0	3.15604	1.60777	0	0
AC106739.1	0	0	0	0	0	1.58827	2.79375	2.17799	0	0	0	0	0	0	0.864291	0	0	1.07446	1.10516	0	0
AC012313.2	0	1.75692	0	1.49367	2.76845	8.43241	6.47222	6.2995	4.04895	3.41564	3.03098	0	0	0	0	0	0	0	0	0	0
AL096828.2	0	3.11259	0	3.10482	10.9674	19.5619	12.2184	15.3458	6.79972	0	0	0	0	0	0	0	0	2.34294	0	0	0
AC104785.1	0	2.37813	0	0	5.06273	2.35059	2.86796	3.73626	5.60068	0	4.42864	0	0	1.47197	0	1.5535	0	1.30651	0.353556	0	0
LINC00824	0	2.38277	0	2.25123	2.68135	0.628399	0	0	0	0	0	0	2.44209	0.349323	0.229336	0.466017	0.109444	2.19199	0	0	0
ZNF528-AS1	0	2.30928	0	2.81741	5.18603	0	2.31258	0.639115	0.486406	0	0	2.04646	2.69372	0	0.400344	5.45337	0.615159	1.80573	0.683018	0	0
AL049820.1	0	1.07453	0	1.213	2.63	3.11147	3.65656	1.4975	0.853307	0	0	1.20974	1.27477	0	1.4481	1.1096	0	1.10036	1.44092	0	0
LINC02340	0	0	0	0	1.78623	0	1.58784	2.26962	2.59976	1.51039	1.54542	1.10007	0.821049	0	0	0	0	0.744107	0.726315	0.759514	0
RPP38-DT	0.274491	2.6481	0	0	5.98766	0	3.01746	2.84003	2.28867	5.77775	0	0	0.383834	0.148078	0	6.02342	2.80154	0.54684	0.118915	0	0
AC078880.1	0	1.73288	0	0	4.29693	2.15681	18.4153	0.173429	0.0731668	0.299451	0	0.397347	0	0.435221	0.18563	3.99692	0.523986	1.25037	0.618057	0	0
AC023886.1	0	0	0	0	2.3864	2.51709	3.06397	3.48688	5.44222	2.83545	3.08137	1.31961	0.829076	0	0.864654	0	0	0.639398	0.564081	0	0
AP001527.1	0	1.09532	0	0	0	2.26985	2.64257	1.69439	3.40814	2.43452	0	0.947362	1.76044	0	0	0	0	0	1.59922	0	0
LNCOG	0	2.77642	0	2.61971	5.6756	0	4.80898	2.02787	1.3779	2.11394	0	2.06863	2.65305	0.352862	0	8.40751	0	4.18547	4.77621	0	0
AC073270.1	0	0	0	0	0	0.0111298	0.249571	7.19083	16.0925	32.0765	0	1.82615	0	0	0	0	0	0	0	0	0.188887
AC016252.1	0	0	0	0	0	0	2.0177	0	0.347567	0.262295	0	1.53716	1.23208	0	0.695167	0	0	1.25707	1.24804	0	0
LINC00237	0	1.24455	0	1.34997	2.85059	5.04553	2.35131	2.85278	3.10053	1.74852	2.31523	1.05366	0.946312	1.09757	1.13022	0	0	0	1.05511	1.93289	0
AC005523.2	0	0.964317	0	0	0.794703	0.535349	0.831432	0.601514	0.437276	0.595942	0.482046	1.09375	0	0	0	0	0	1.08332	1.48563	0.775133	0
AL109955.1	0	1.07175	0	0	2.57443	2.50548	2.30854	4.50386	7.66175	3.57774	3.4154	0.960198	1.22292	1.0764	0	0	0	0.649385	0.846476	0	0
AL592295.5	0	2.29735	0	0	3.16475	0.831069	0	0.511583	1.43372	0.267185	0	0	3.81179	0.555083	0.0745741	0	0.0691464	0.145565	0.0738935	0	0
AC002375.1	0	2.08156	0	0	0	0.239138	0	0.286904	0	1.53653	0	0	0	0	0	0	0	0.657114	0.310528	0	0
AC005355.1	0	0	0	0	1.97227	1.83416	2.03721	1.39378	0	1.54736	0	1.06603	0	0.883177	0.777135	0	0	1.51772	1.69421	0	0
AC146944.4	0	0.980566	0	0.722719	0	0.576734	1.68692	1.12441	0.797903	0.674197	0.646925	0.979635	1.08873	0	1.261	0.95521	0	1.09886	1.41693	0.745016	0
FRY-AS1	0	0	0	1.74446	0	8.21786	17.8948	34.9538	18.3133	4.4861	16.0458	0	0.930565	0	1.29959	0	0	1.13923	1.67923	0	0
AC018845.1	0	1.7082	0	2.2368	7.73855	3.30994	4.1116	1.96548	2.88719	0	0	1.21871	0	1.44211	0.748773	0	0.458686	0.766814	0.389119	0	0
Z95114.2	0	1.09383	0	0.836219	1.62652	0.704104	1.7018	1.36387	1.53797	0.702788	0	0	0.805956	0	1.14139	0	0	0	1.08035	0.759004	0
AL603910.1	0.825866	0.943049	0	0.665499	0.553694	0.580008	1.68779	0	0.579666	0.292126	0.489269	0.976618	1.3076	1.09173	0	0	1.30273	0.782542	1.05146	0	0
AC092810.3	0	2.66313	0	2.06183	3.23128	0.66879	0	4.34585	4.74499	3.52035	0	1.97856	2.56835	0.588558	0.204475	4.88661	0.366711	2.46443	1.62061	0	0.376647
AL135978.2	0	0.803765	0	0	3.67162	0.747231	2.75559	0.320362	0.0935615	0	0	0	2.18453	0	0.745736	3.60211	0	1.23829	0	0	0
AC090200.1	5.64482	0.184978	0	0	0	0.66813	11.1886	0	0	0.248845	0	0.713967	0.196295	0.576449	0.146818	0	0	0.6379	0.562869	0	0
AC097381.1	0	0	0	0	0	0.453334	1.36322	2.9226	3.67448	2.01754	0	0.967473	1.48556	0	1.37936	0	1.56504	0.578842	0.545287	0.617225	0
TTTY10	0	1.78598	0	0	0	0.156561	0	0.56988	0.484474	0.348192	0	1.37809	0	0.452094	0.497634	0	0.52693	1.24245	0.56716	0	0
AL512303.1	1.41853	3.17904	0	0.468331	0.0672322	0.394002	2.96459	0.892002	0.2848	0.144016	0.220661	1.90239	0	0	0	0	1.49929	0.602407	0	0	0
FP565171.1	0	0	0	0	4.59406	0.371046	0	0.221744	0	0.0496327	0	0	0	0.0419128	0.0149605	0.0482771	0.0242491	0.238513	0	0	0
AC109492.1	0	1.57029	0	2.48914	3.69901	1.71369	1.90839	0.808215	0.543436	0.238154	0	1.17703	1.40079	0.615273	0	1.34983	0	0.710132	0.509563	0	0
AC078795.2	0	0	0	0	2.42668	3.75917	3.5447	3.00157	1.61842	0	0	1.56275	1.24224	1.10515	1.24631	0	1.06379	0.952211	0	1.88827	0
AC060834.2	0	1.58726	0	2.08656	0	0.530387	2.11592	2.70046	4.98731	4.04882	0	1.88155	0	0.310329	0.216989	0	0.338669	0	0.424945	0	0
AC068533.3	0	2.23691	0	0	3.48913	0	2.49797	0	0.321313	0	0	1.84454	2.52374	0.245446	0.115017	0	0.143706	1.45872	0.500657	0	0
AL357033.3	0	0.96067	0	0.605541	0	0.556528	1.43908	1.1425	0.487664	0.407566	0.535893	0.977232	0.868036	0	1.44936	0	0	1.33693	1.52946	0.613629	0.668959
AL590640.1	0	1.94932	0	2.3352	5.33556	0.771936	0	0.443425	0.172957	0	0	0	2.43037	0.24694	0.223066	2.64685	0.363793	1.21859	0.655561	0	0
AL627443.2	3.75936	2.01308	0	4.22597	18.6956	4.54389	23.7705	26.6743	11.8166	12.7142	20.5014	0	26.7748	0	0.323493	2.56126	0.374142	1.57096	0.538367	0	0
AC005225.3	1.51429	1.39244	0	0.387584	3.09074	1.86611	3.24081	0.575827	0.222765	0.192479	0	0	0	0.359575	0	0	0	0.184341	0	0	0
AC103996.3	0	2.65677	0	0	0	0	0	3.10079	0	0	0	0	0	0.46308	0	0	0	0	0	0	0
MIR3936HG	0	2.43533	0	1.90294	2.62015	0.709345	0	0	0	1.69244	0	0	0	0.553072	0.272514	1.78536	0.487408	0.559233	0.227215	0	0
AC020911.3	20.4696	33.9975	0	0	15.4323	6.17716	0	189.136	75.7006	50.8257	0	1.88069	2.95033	0	0	0	0	7.32698	0	0	0
AL139082.1	0	3.59949	0	0	3.16467	5.8343	4.3288	3.15936	2.32775	0	0	2.03969	1.37228	0	0	0	0	0	0	0	0
AC244100.2	0	0	0	0	0	0	2.84055	1.39155	0	0	0	0	0	0	0	1.48302	0	1.26577	1.51943	0	0
AC000099.1	0	12.7253	0	6.67926	33.8281	59.1902	419.761	323.159	27.5289	0	0	0	0	0	0	0	0	22.4586	0	0	0
AC008011.2	0	1.24503	0	0	2.04316	1.77224	2.81095	2.92292	2.18083	0	0	0	1.15036	0	0.853545	0	1.40184	0.861852	0.913843	0	0
TRMT2B-AS1	0	6.49362	0	0	0	0.484436	2.59802	0	0.627576	1.69356	0	0.699388	2.4996	0.313497	0	3.41407	0.312263	1.38858	0	0	0
AC012150.1	0	0	0	0	1.8508	1.55472	3.2879	3.5278	5.44263	3.84457	3.10048	0	0	0.823851	0.837001	0	0	0.746709	0.806009	0	0
LINC02020	2.3526	1.48441	0	2.71999	4.94216	1.93981	4.2655	2.51311	0.675599	0.330821	0	1.85771	2.35108	0.501335	0.314508	17.6929	10.9358	0.372884	0.396492	0	0
AL136115.3	0	1.72705	0	0	4.95476	0.760648	0	4.66929	7.78198	5.49795	0	0.767266	0	0.718956	0.285665	0.410706	0.354424	4.47721	1.74858	0	0
AL359881.2	0	1.22949	0	1.42614	3.50899	2.3751	2.99243	1.51016	0	1.72845	0	1.25516	0	0.615278	0.694208	0	0.746625	1.21336	1.54125	0	0
AC004803.1	0	0.959101	0	0	0	1.1381	2.07999	2.11226	3.35482	2.17055	1.77428	0	0.825977	1.05024	1.07944	0.936673	1.07614	0.83132	0.859377	0	0
AC012339.1	0	0.159005	0	2.32605	4.61943	1.82326	4.83023	0.425833	0.146756	0.120402	0	1.83923	0	0.302964	3.02741	9.68503	1.96393	0.668488	0.272662	0	0
AL035412.1	0	2.32186	0	0	9.67779	2.22284	2.95686	0.355643	0.141779	0.109768	0	1.94581	4.65295	0	0.250406	0	0	0	0	0	0
AC109992.2	10.7117	2.47704	0	0	13.1944	1.35121	3.71414	1.59622	0	3.04875	0	0	0	5.7939	18.4573	43.0473	5.3392	9.57912	6.86624	0	0
AL022157.1	0	0.964097	0	0	0	0.67591	1.48488	2.37285	4.79256	3.07089	1.90244	0	0.834261	1.07812	1.16496	0	0	0	1.54534	0.704095	0
Z97056.3	0	0	0	0	0	0.667952	2.5356	3.44248	0	0	0	0	0	0.0274662	0	0.143409	0.128233	0	0	0	0.437056
UBE2D3-AS1	3.07988	0	0	0	0	0.3636	0	0.158298	0.219575	0.173513	0	0	0	0.452543	0.261243	0	0.254953	0	0.327084	0	0
PVT1	0	0.960558	0	0	2.02825	2.00909	1.50658	1.42674	1.64014	1.67934	0	0	0	1.13284	1.2284	0	1.13143	0	0	0	0
AL121944.1	0	0	0	0	0	0.630923	1.63464	1.21405	0	1.43646	0	0	0	1.23356	0	0	0	1.12414	1.19881	0	0
LINC01659	0	1.06187	0	0.626525	0	0.4333	1.39289	1.09939	0.699471	1.16729	0.541634	1.03942	0.821486	0.906806	1.20376	0	1.57224	0	1.53933	0.5956	0.797332
AC010285.1	0	1.17086	0	1.34593	0	0.821836	1.35855	0.863252	0.523577	0.44819	0	0	0.860046	0	1.44488	1.29533	0	1.9192	3.1295	0	0
LINC02669	2.13176	1.89295	0	2.67875	0	0.510075	0	0.33507	0.222904	0	0	2.03342	2.24835	0.633172	0.226022	2.31941	0	1.79085	1.33061	0	0
LINC00863	0	2.44291	0	2.5909	2.2013	3.03419	1.46489	2.663	2.89117	1.64746	0	2.51226	4.59924	0.48044	0.324106	2.47853	0.529666	0.570104	0.185607	0	0
AC020661.2	0	2.28444	0	0	3.03172	0.2951	0	0	0	2.41856	0	0	0	0.178928	0.113068	0	0.154839	0.268122	0.495243	0	0.416198
AL451164.1	0	2.76265	0	5.72466	13.1378	17.6931	13.2065	12.5164	4.89846	2.31197	10.2236	0	0	0	0	0	0	0.0739196	0.102667	0	0
AC092053.2	0	1.05973	0	0.871478	1.89219	1.37171	2.55176	3.72445	6.68317	2.31173	2.30764	0.963124	0.881116	0	1.32954	0	1.30122	1.12359	1.54455	0	0
AC114971.1	0	2.40862	0	0	0	0.728318	0	0.318005	0.203386	0.497117	0	1.49788	0	0.304195	0.531405	2.65273	0	0.712263	0.370154	0	0.252541
AL050338.2	2.65352	3.28285	0	1.9553	4.3367	0	3.58832	0.672794	0.29879	3.01682	0	0.545046	0	0	1.41539	3.06057	0	0	0.723584	0	0
LINC02247	2.06171	0	0	0.50069	0.135014	0.514257	2.62797	0	0.424362	0.245337	0.326728	2.19922	0	0	0	0	0	0	0	0	0
AL731571.1	0	0	0	0	2.22266	0	2.79696	1.97119	2.40501	0	0	0	0	0	0	0	0	1.19033	1.72327	0	0
AC009163.3	4.31676	2.73229	0	0	23.1966	6.29103	25.9864	63.5326	7.61278	3.47384	0	1.93806	2.71007	0	0.341635	0	0	0	0	0	0
AC003982.1	0	2.47629	0	3.72851	6.91438	2.37876	9.28327	0	0.317528	1.7862	0	1.9884	2.45072	4.90044	4.03536	23.2892	2.99642	3.64178	3.45694	0	0
AL445668.1	0	2.77781	0	0	0	0.406722	0	0.494467	0.306041	0.45128	0	0	0	0	0.554825	2.36027	0	2.66504	0	0	0
AL050309.1	0	3.08435	0	0	3.7781	0	4.53824	0.343373	0.158868	0.517379	0	2.24003	4.03616	0.380408	0.331696	1.53154	0.379566	0.787782	0.213638	0	0
AL139021.2	0	1.69343	0	0	2.69587	0.797845	1.55498	0	0.746812	0.332418	0	0	0	0.6904	0.557181	0	0.502235	1.39765	0	0	0.639364
AL031430.1	0	0	0	0	0	0.373332	1.80964	0.521893	0.396031	0	0	0	0	0.60112	0.686751	3.17338	2.49443	0	0	0	0
AL121768.2	2.53785	2.42564	0	2.15182	7.12832	1.6437	2.194	14.8345	17.9875	4.77513	10.8714	3.27358	3.95052	0.154708	0.0271609	0	0.0237959	2.89666	0	0	0
AL662791.2	0	1.59889	0	0	0	0.409839	0	0	0	0	0	0	1.37603	0.355596	0.321518	1.67194	0.503936	0.497161	0.30519	0	0
AL021918.3	2.5403	2.24413	0	2.25487	0	0.202955	0	1.47991	3.16407	4.3022	0	1.55812	2.73548	0	0.157	2.8019	0.387272	0.340049	0.135622	0	0.390386
AC093495.1	0	0	0	0.687465	0	0.480784	1.40386	1.28449	0	0.736832	0	0	1.54685	1.08971	1.22862	0	0	1.07643	1.21867	0.586752	0
KCTD21-AS1	0.901961	0.934405	0	0.837841	2.41173	1.58439	1.17	0.949764	0.582146	0.737343	0.816029	0	1.15663	0.965504	1.12111	0	1.15414	1.15934	1.78706	0	0
AC093798.1	5.95382	2.45028	0	2.45285	0	0	13.077	0	1.45351	1.90435	0	2.61509	12.0394	0.100379	0.0157438	0.0309497	0.221825	0.358648	0.105904	0	0.398651
AC025428.1	0	0	0	0	0	0.357228	23.3046	0	0	0	0	0	0	0.344226	0	0	0	0	0	0	0
FAM242A	2.16316	2.47271	0	0	0	0.334891	0	0.0778612	0.0433441	0.107776	0	1.94179	2.74998	0.474892	0.581519	1.8053	0.301767	3.08463	2.18195	0	0.473363
AL355974.2	0	0	0	1.49187	3.12869	1.22084	3.27961	2.5553	3.63728	5.00649	0	0	0.884338	0	1.69144	0	0	1.48682	1.59235	0	0
Z69720.1	0	0.946951	0	0.831572	0	0.420819	1.81658	2.38477	4.69234	2.60938	1.893	1.16702	0	0	0.69969	0.862265	0	1.22021	1.40058	0.703995	0.800579
AL590705.2	2.83436	3.67262	0	1.61072	12.5583	2.21333	9.7391	12.3061	0	0	0	1.9723	0	0.200563	6.02827	5.17448	0	1.21405	0.51269	0	0
AC002558.2	0	1.18018	0	0	0	0.725686	1.92133	1.16958	1.35644	0	0	0	1.20465	0.723594	0.459149	0	0.561665	0.583878	0.464817	0	0
AL031289.1	0	2.03048	0	3.31326	5.0554	1.60079	2.52073	4.13708	0	1.93339	0	0	0	0.312714	0.193685	1.88836	0.278605	0.48547	0.244396	0	0
AP001189.6	0	1.27424	0	0	0	4.219	13.427	14.1093	12.33	3.80094	0	0	0.746639	0	1.44771	0	0	1.44493	2.34061	0	1.50242
AC005774.1	2.18366	0	0	0.384857	0	0.298527	0	0	0	0	0	0	0	0.329629	0	0	0	0.451422	0	0	0
AC092821.3	0	2.67662	0	2.03601	3.77464	1.28003	3.3715	0.588417	0.240028	0.554188	0	2.15578	2.68638	0.153564	0.129993	0	0.223971	0	0.559181	0	0
LINC02166	0.884282	0.909756	0	0	1.97022	1.35035	1.65804	1.71256	1.62278	0.830643	1.50302	1.17643	0	0	1.46203	0	0	1.18994	1.47482	0	0
AC100774.1	0.389715	0	0	0	0	0.421894	2.40678	0.634083	0	2.25014	0	1.72607	2.47771	0.519635	0.100783	0	0.310102	7.95601	6.02512	0	0
AP001029.2	0	1.06806	0	0.845032	0	0.795869	1.65574	1.645	1.34099	0	0	0.973854	0	1.07044	1.13922	0	0	0	1.25897	0	0
PAPPA-AS1	0	1.29552	0	0	0	3.29546	4.00848	2.12081	1.65145	0	0	1.08982	0	1.14029	0	0.876793	0	0.668449	0	0	0
LINC02604	0	3.10797	0	1.63048	7.42914	2.30958	6.12167	0.715936	0.373295	0.308757	0	1.72173	2.84628	0.648192	1.65653	9.5344	1.82354	1.80171	1.69008	0	0
AC104260.1	0	1.20922	0	0	0	0	4.22432	1.8367	0	0	0	0	0	0	0	0	1.62573	1.18769	1.3764	0	0
LINC00958	0	1.25231	0	1.52246	0	1.91533	1.57016	1.46717	1.32824	1.66006	0	1.29358	0	0	0	0	0	0	0	0	0
AP003783.1	0	0	0	0	0	0.671443	4.80488	12.5026	2.22622	0.327516	0	0	5.32285	0.180055	0.0622627	0.134137	0.0944106	0	0	0	0.195848
AC120114.2	3.74729	2.27086	0	3.18543	10.718	2.45772	6.67037	4.88632	0	0.403508	0	2.05785	0	0	0	2.73062	0	13.1819	11.2076	0	0
FRMD6-AS1	0	0	0	0	2.54436	2.9708	1.58751	1.03343	0.623106	0.654497	0	0	0	0	0	0	0	0	0	0	0
AC010889.1	0	1.11862	0	0	0	0.782592	2.36305	1.22494	0.833151	1.13997	0	0	1.26192	1.1156	0	1.12381	0	0.809162	0.700511	0	0
LINC01432	0	6.11634	0	0	10.8948	4.55164	4.68423	0.306734	0.0269819	0.0495911	0	0	0	0	0.0995824	0	0	0	0	0	0
AL357033.1	0.778152	0.939749	0	0	1.63002	0.80596	1.67809	2.50403	3.08389	0	1.70828	0	0	1.15746	1.31877	0	0	0.785585	0	0	0
U62631.1	0	0	0	5.20911	18.7402	19.2359	77.1096	3.4991	0.289557	0	0	0	0	3.4375	0	0	0	0	0	0	0
AC091906.1	0	0	0	0	0	0.19217	1.59342	3.9548	5.93363	1.41462	0	0.702887	0.693767	0.588928	0.693029	0.194729	0.405979	1.92572	3.1378	0	0.510703
AC005332.2	0	2.43778	0	3.14458	0	0.0197122	0.154032	3.77284	1.76485	0	0	1.84205	4.41224	0.565044	0.268183	2.67758	0.195332	4.54966	8.35112	0	0
AC021755.3	0	1.36171	0	0	1.89263	1.99832	3.44304	2.27798	1.32426	0	0	0	0.797451	1.17197	0.836423	0	0	0.459638	0	0	0
AC069120.1	0	1.931	0	0	0	1.4689	2.21034	2.55147	2.92219	3.23789	0	1.13874	1.30781	0	1.38398	1.40408	2.28993	0.794681	0	0	0
AL445430.2	4.76269	9.36144	0	2.46184	0	0.510747	0	0.486509	0.353325	4.22113	0	1.71154	2.93743	0.664133	0.172798	4.33448	0.470163	1.35504	0	0	0
AC064807.2	0	1.43768	0	0	0	0.51701	2.57817	0	0	0.588748	0	0	0	0	0.511908	1.36861	0	0	0	0	0
AC092608.1	0	0	0	0	0.0282128	0.0108778	0.115975	0.0383167	0.012945	0.0623625	0	0	0	0	0	0	0.330778	0.326872	0.185183	0	0
AC079790.2	0	3.02629	0	1.88384	5.16296	1.24968	2.24983	1.69613	0.646667	0	0	1.92738	2.41349	0	0.338774	6.39851	0	3.43755	1.72266	0	0
AP002001.3	15.0011	39.9212	0	5.69408	26.1202	43.7379	287.489	186.802	22.3013	7.19417	0	11.4033	11.1426	4.59608	3.48909	7.77498	5.46979	2.10778	2.15178	0	0
LINC00239	1.4804	1.52242	0	0	0	0.630227	0.737012	2.19641	2.61833	2.55624	1.66861	0.948036	1.77686	1.65943	2.01573	2.20508	0	1.44806	2.03815	0	0
AC105402.3	0	1.29446	0	1.82164	4.56622	3.36521	3.91865	1.40394	0	0	0	0	0	0	0.346341	0	0.424599	1.19122	0.555324	0	0
AC012467.1	0	2.03847	0	4.67624	0	0	3.02533	3.30767	2.27785	0	0	0	1.3211	0	0	0	0	2.58794	0.71829	0	0
SMC2-AS1	0	0	0	1.5796	3.79245	5.02474	2.96893	6.42571	5.64342	3.08581	2.59956	1.14187	1.18661	0	0	0	0	0	1.51671	1.86501	0
AC009041.2	0	0	0	1.23439	0	0.826555	1.99675	2.14102	2.61484	1.4688	0	0.968234	1.30797	1.06507	1.11624	0	0	0	1.50371	0	0
ALDH1L1-AS1	0	1.13203	0	1.6736	0	0.494407	1.49159	1.51345	2.72077	0.820858	0	0	1.69673	1.20465	0	0	1.51383	1.42526	0	0	0
AL031767.1	2.42086	2.58167	0	2.89972	4.59769	12.6002	12.6199	3.48424	2.74552	0	0	1.60451	1.51171	2.02086	2.409	4.69422	2.7873	5.4215	3.56525	0	0
AL050320.1	0	2.66525	0	2.34975	6.42141	9.98817	8.76815	10.3023	2.50394	5.7497	4.53854	0	0	0	0	0	0	0	0	0	0
AC105389.3	0	2.18342	0	2.66339	2.36335	0	2.27468	0	0	2.41991	0	4.03703	3.83244	0.508488	0	3.18233	0.371278	1.94776	4.07681	0	0
AC106053.1	0	0	0	0	6.66785	2.65712	9.75642	0.584897	1.77985	0.311209	0	0	0	0.0871695	0.0896557	0.0313587	0.0293056	0	0.127262	0	0
AC026689.1	0	2.76342	0	0	9.82844	2.59575	13.1895	0.362454	0.357191	1.72823	0	0.265105	2.4131	0	0.0559011	0.175672	0.325571	0.299116	0	0	0
AL122008.3	0	2.817	0	0	0	4.80828	22.0226	21.5088	16.1613	7.812	0	0	0	0	2.17246	2.13089	0	0	0	0	0
AC010528.1	0	4.06982	0	7.11353	4.72676	0	4.94691	0.360883	0.141596	1.90344	0	7.54824	6.75366	2.28152	6.91061	9.22658	0.395046	3.85603	1.52763	0	0
AC027128.1	0	2.17279	0	0	0	0.310353	0	5.32213	5.80186	0	0	1.79169	0	2.44968	0	9.80662	0.37687	2.81943	0	0	0
LINC02149	0	2.27617	0	3.79383	6.38472	2.64356	8.92584	1.37099	4.4418	0	0	1.5774	2.32186	0.439006	0.486102	3.22328	0.297914	0.792341	0.294249	0	0
AL021917.1	0	1.86349	0	2.20286	9.67873	3.06831	11.4292	7.23538	7.48274	7.45964	11.6903	1.52469	2.72363	0.269851	0.405275	0	0	2.26749	0.31836	0	0.431881
AC093307.1	0	2.44305	0	3.46724	7.90361	5.43458	21.7932	19.2917	6.30163	27.7616	17.6728	3.65773	2.89772	0	1.5481	0	0.611488	0.357539	0.138066	0	0
ADAMTS9-AS2	0	1.05802	0	0	0	0.829441	0.507607	0.793678	0.775836	0	0	1.29952	1.32443	0	0.885973	0.88053	0.901265	0	0.894596	0	0
PSMD6-AS1	0	1.07417	0	0	0	0.797546	1.71319	1.06376	0.5329	0.706695	0.503082	0	0.905587	1.17435	1.09842	0.91407	0	0.81973	0.784094	0	0
AP001610.1	0	0	0	2.16431	3.15858	5.57668	7.83635	7.93777	8.6553	3.69343	4.79121	0	0	0	0	0	0	0	0	0	0
AC020658.2	0	1.45009	0	0	6.72481	16.8554	8.35382	1.60224	0.286163	0.0684218	0	0	1.64473	0.405075	0	0.592622	0	0.636632	0.360288	0	0
AL354794.1	0	0	0	1.8973	6.25636	2.73935	17.7385	11.0337	0	0	0	0	0	0	0	0	0	1.82456	0	0	0
C8orf87	0	2.25527	0	0	0	0.345217	0	0.518533	0.304047	0.613208	0	1.90002	3.70646	0.468516	0.356979	6.63874	0	0.758064	0.438268	0	0
AC105339.3	0	1.09219	0	1.45602	2.44541	1.58675	2.79258	2.18286	3.26534	1.57889	2.3221	0	0.920099	0	0.919222	0	0	0	1.10467	0	0
LINC02679	4.42613	2.96374	0	3.78277	7.60977	0	139.463	172.303	70.4869	21.6806	0	0	0	0	0.496088	2.46288	2.96277	2.30184	3.01366	0	0
AC012615.2	0	0	0	0	0	0.550816	1.72865	1.69091	2.25379	0	0	0	0	0	1.5062	0.649899	0	1.57926	2.38311	0	0
FAM30A	1.61316	3.02972	0	0.588113	0	0.759363	1.61666	2.19833	2.07599	2.30924	0	0.956233	1.12599	1.47671	1.32704	1.50154	0	0	0	0	0
AC114757.1	0	1.98441	0	3.22477	8.01543	0	2.25701	1.64565	0	0	0	1.7544	2.94069	0	0.418855	5.69212	8.42812	0.259467	0.149739	0	0
AL109659.2	0	1.24911	0	0	0	2.44535	4.15865	1.61224	0.550048	0.456467	0	1.15225	1.22086	0	1.25473	0	0	0.756738	1.43642	0	0
AC013439.2	0	0	0	0	0	0.544206	0.534799	0.247116	0.250784	0.0342189	0	0	0	0.101502	0.0116792	0.0206927	0.0118214	11.1861	25.5005	0	0
AC121761.2	2.62255	3.36703	0	1.87213	0	0.0870165	0	0.263637	0.200068	0.553697	0	0	2.34537	0.298452	0.42533	3.44847	0.620283	0	0.396791	0	0.374512
LINC02251	0	1.11587	0	1.78544	2.8982	1.27715	1.62411	2.86899	2.9527	1.9935	3.11653	1.2318	0	0	0	0	0	1.43916	0	0	0
BASP1-AS1	0	0.911894	0	0	2.00735	1.24404	2.21807	2.49133	4.10649	1.94359	1.74047	1.22845	0.834323	0.761004	0.774987	0	1.22226	1.07945	1.06939	0	0
AL445307.1	0	0.394624	0	0	4.47736	4.06836	35.8228	4.37247	0	0	0	0.154466	0	0.0765021	0.139005	0.563193	0.0456626	0.114481	0.101381	0	0.312457
SIDT1-AS1	1.6778	3.96196	0	0.493343	0	2.43679	3.45467	2.06927	0	0	0	0.958381	1.81106	2.102	2.59674	3.07663	4.20538	0	2.13276	0	0
AL355997.1	0	0	0	0	0	0.0887679	0.396959	0.333942	5.43646	8.18735	0	0.364529	0	0.148307	0.0693159	2.05201	0.264639	0.81779	0.286786	0	0
AC055716.3	0	2.66602	0	0	0	0.633436	2.26202	0.597499	0.204883	0.250296	0	1.18444	1.43979	0	0	0	0.407247	0.460826	0	0	0
LINC00630	0	0	0	0	1.23014	1.05583	0	1.76658	2.73733	1.80521	1.69219	0	1.15017	1.06505	1.22035	0	1.07179	0	1.17057	0	1.18346
AC105924.1	0	13.0395	0	5.85782	18.3013	44.8174	303.915	195.922	16.275	9.82497	0	0	10.7899	3.67526	0	0	0	14.9964	0	0	0
AC112242.2	15.8628	15.5496	0	4.56604	11.0293	18.0291	100.699	2.41126	0	15.1376	0	0	5.84425	0	0	0	0	5.32533	0	0	0
AL109615.3	0	0.971809	0	1.63539	2.40787	1.84266	3.49024	2.52599	5.55295	2.1628	3.17468	0.964539	0.786029	0	1.20279	0	0	0	1.15216	0	0
AC112693.1	0	3.12562	0	0	0	0	6.0235	4.10793	6.01734	0	0	0	1.85696	0.559283	0.324322	0	0.592417	0	0	0	0
AC069209.2	0	2.68588	0	2.04064	2.54204	0	2.53041	0.637467	0.49397	0.625012	0	1.74198	0	0.221755	0.255618	0	0.155496	2.25467	0.698967	0	0
APOBEC3B-AS1	0	2.1291	0	1.63725	2.40574	2.62713	3.29281	2.32521	3.8251	1.7979	2.42568	1.59123	0.811104	0	0	0	0	0	0	0	0
C18orf65	0	1.34804	0	0.793736	0.699108	0.43345	0.501384	0.76241	1.27969	0	0	1.05639	1.10177	1.10879	0	0	0	0.617634	0.62732	0.723411	0
LINC01108	0	1.0694	0	0	1.69183	0	2.24946	1.18404	1.79112	0.514315	0	0	0.813752	0	1.50668	1.3588	0	1.1422	1.94283	0	0
AC011593.1	0	3.00514	0	3.24818	4.4853	2.69199	7.28127	0	0.478368	0.718839	0	1.99842	0	0	10.3023	9.54215	0	1.31766	0.669735	0	0
AC046158.1	0	1.23971	0	0	3.06661	2.33898	2.67075	2.71243	2.56698	2.49893	2.11141	0	0	0	0	0	0	0	1.15098	0	0
LINC01267	0	1.08502	0	0	0	0.73198	1.774	1.34608	2.64633	0.505228	0	1.18525	0.871739	0	0	1.36957	0	0	0.766407	0	0
AC021851.2	0	2.53653	0	0	0	0.205285	0	1.32337	2.68651	1.74463	0	1.74862	2.59877	0.355585	0.558369	3.04738	0.471582	0.609555	0.295825	0	0
AP005242.1	0	2.40382	0	0	3.83271	0.633937	0	0.573322	0.506323	0	0	1.40621	2.77409	0.399076	0.252196	5.12078	0	1.96602	0	0	0.262565
FAM138D	0	3.29191	0	3.59846	23.0307	22.4619	13.9775	21.1679	6.67787	13.022	9.40042	0	0	0	0	0	0	0	0	0	0
AC020661.1	0	0	0	0	2.84641	2.02091	2.59855	1.8566	2.31827	1.70468	0	0	0.862043	0	0	0	0	1.12466	1.24482	0	0
AL139002.1	0	1.63923	0	0	4.98511	2.12954	2.23627	1.57104	3.29381	0	0	1.11614	0.875953	0.490713	0.645925	0	0	1.1892	0.846805	0	0
AL035691.1	0	1.60602	0	0	2.45533	2.26818	2.713	0	0.364722	0.279667	0	0	0	0	1.2958	0	0	0	0	0	0
AL590666.5	0	2.11477	0	2.51958	3.90118	2.17382	11.8795	6.31431	4.82324	8.46826	9.87584	2.18804	2.8629	0	0.268449	4.71005	0.254328	3.02694	0.789088	0	0
UBR5-AS1	0	1.13795	0	0	0	0.722393	0.790143	0.751818	0.447471	0.616433	0.636608	0	0	0	0	0	0	1.10736	1.24205	0.767915	0
AC016394.1	0	1.20743	0	0	2.03067	1.45069	1.71729	1.62668	1.1603	0	0	0	0	0	1.13765	0	0	0.871921	0	0	0
AP001007.3	6.77181	18.8269	0	0	0	0.339373	0	0	0	0	0	0	0	3.55566	22.3488	31.1332	8.34242	20.2375	2.0109	0	0.492001
AC007563.4	0	1.86905	0	1.68656	2.17791	0.656349	0	0.673335	0.260725	0.243286	0	0	0	0.137292	0.0880929	0	0	0	0	0	0
AL353626.1	2.26974	0	0	2.27312	4.92619	2.39166	7.38694	0	0.397226	0.194481	0	0	5.82463	0.215403	0.0932697	0	0	0	0.615825	0	0
AC245140.2	0	1.38046	0	0	2.74396	5.59735	6.36573	6.21545	8.42136	3.41564	3.38233	0.953718	1.54361	0	0	0	0	0.468495	0.604219	2.33748	0
AC009495.1	0	0	0	0	1.87012	0	1.70812	1.13403	0.649232	0.286855	0	0	0	0	0	1.10488	0	0	1.24525	0	0
AL122020.2	5.37455	14.839	0	5.14559	12.2631	5.31962	155.968	213.653	51.1141	53.6909	0	0	0	0.61187	8.60159	16.0476	0	1.98437	15.5678	0	0
LINC01168	0	1.93544	0	0	3.4606	0	3.01166	2.64865	2.61389	3.00125	0	1.21271	0	0	2.36026	1.33413	0	3.2436	4.51996	0	0
AC000035.1	0	1.74611	0	0	0	1.54686	5.33934	1.60254	1.12196	0	0	0	0	0	0	0	0	1.4472	2.32834	0	0
AC060765.2	0	2.42011	0	0	0	0.586194	0	0.681452	0.310764	0.492514	0	1.8485	2.85407	0.486926	0.35848	2.27488	0.459193	1.67738	0.599289	0	0
INKA2-AS1	0	2.98628	0	0	0	0.0948381	0.221423	0.0529499	0.0350832	0.102974	0	0.211103	0	0	0.267808	2.02997	0	6.26995	5.98269	0	0
AC019330.1	0	1.32775	0	0	2.26842	0.575403	1.71482	0.875075	0.5145	0.422177	0	1.24964	0	0.64799	0.534453	0	1.30925	1.27738	0	0	0
LINC01143	0	1.22894	0	0	0	0	2.02368	0	0.534702	0.160169	0	1.08861	1.29995	0	0	0	2.20802	0.666983	0	0	0
AL445209.1	0	6.02328	0	2.40372	12.8244	6.57593	30.6719	1.53026	0.407617	0.240358	0	0	0	0	0	0	0	0	0	0	0
LINC01303	0	0.854526	0	0	3.05471	5.93698	5.76273	5.91154	4.76861	3.263	3.05462	1.1591	0	0	1.2716	0	1.15165	1.28135	1.95354	0	0
AC079035.1	0	1.42978	0	0	3.3891	1.70258	2.23654	2.22387	2.05539	1.85104	2.92836	0	0	0	1.25179	1.30102	0	1.64736	1.56844	0	0
AP001095.1	6.34419	24.7736	0	0.213969	0	0.324153	8.80761	0	0	0	0	0	0	0.245136	0	0.290462	0	21.8083	30.4123	0	0.478973
AP003500.1	0	1.72727	0	1.41547	2.00367	0	2.17186	1.22394	0.683546	0.428823	0	0	1.30111	0	0	0	2.33169	0	0	0	0
AC244517.8	0	3.30281	0	2.37414	0	3.01045	29.3545	11.6504	0	14.5444	0	40.4794	3.55002	0.51379	2.87545	2.64234	0	13.039	9.81659	0	0
AP003086.2	0	1.30602	0	0	3.55537	1.72269	2.70804	1.20027	0.494367	0.396794	0	0	0	0	0	1.51793	0	0	0.5168	0	0
AC107027.3	0	0	0	0	0	0.112557	0.234624	0.0606256	0.0473486	0.0331255	0	0.159579	2.23094	0.34799	0.177141	0	0	0.546476	0.268722	0	0
MACROD2-IT1	0	0	0	0	0.0176651	0.00833606	0.261024	0.0330202	0.646856	0.328958	0	0	0	0	0	0	0	0	0	0	0
AC000061.1	12.9899	9.14559	0	6.60761	3.70052	1.3928	8.07108	20.3578	54.9336	15.2598	21.3436	3.30495	16.6345	0.124444	0.0107367	0.164434	0.013544	0	0	0	0
ACVR2B-AS1	0	1.06463	0	0	1.49995	2.84251	2.43663	2.47253	1.22635	1.72198	0	0	1.57971	0	1.35116	0	1.14998	0.907245	1.31849	2.28075	0
AP003115.1	0	1.52491	0	0	0	0	0	0	0	0	0	0	0	0	0	0	0	0	0	0	0
AC079799.1	0	0	0	0	0	0	0	0	0	0	0	0	0	0	0.346221	0	0	0.0306165	0.126961	0	0
AL592182.2	0	0	0	0.358386	0.0155203	0.0775258	0	0.63117	0.200521	0.0846528	0	0	0	0	0	0	0	0	0.586877	0	0
AP000866.2	0.811653	0.938851	0	0	0	0	1.92069	1.52069	3.86725	1.99911	0	0	0.845804	1.10465	1.08124	1.06736	0	1.10976	1.37211	0	0
AC084198.2	0	2.10209	0	0	0	0.0845357	0.196403	0.276988	0.276818	0.430117	0	2.04147	3.50768	0.240089	0.122381	0	0.254625	0.598298	0.246785	0	0
AC023644.1	0	0	0	3.97866	11.8887	19.2484	20.5728	24.5914	20.2517	13.602	0	0	0	0	0	0	0	3.21014	0.298516	0	0
AL157413.1	0	1.98826	0	0	0	0	8.70086	0	0	0	0	0	0	0	2.23333	1.87641	2.2688	2.60967	3.87756	0	0
AL034405.1	0	0	0	0.656587	0	0.472582	1.4306	0	0.484376	0.29285	0.499645	1.13053	0.921257	0	0	0	0	0	0	0.611795	0
AL512625.2	0	0.958411	0	1.61292	3.05041	2.32099	5.60992	2.24702	1.55352	3.11152	1.90538	0	0.832028	0	0	0	0	0	1.38416	0	0
LINC02059	0	0.428888	0	0	0.0909058	0.2508	2.50183	0.668252	0.375328	0.0926739	0	0	0	0.320995	0.264779	0	0	0.104093	0	0	0
AP005328.1	1.28577	0	0	0.798328	0	0.611314	1.52917	1.14852	0.709803	0.524838	0.624289	1.64434	0	0.754454	0	0	0	0.378668	0.498847	0.710332	0.705357
LINC01816	0	0	0	0	2.57762	2.72503	2.78624	2.75512	3.02014	1.58866	2.10089	0	0.861931	0	0.822888	0	0	0	0	0	0
AL627309.5	0	7.97917	0	2.25587	9.39301	4.29594	11.5773	2.62645	1.3621	3.18073	0	0	3.3624	0.444788	0.47195	1.92565	0.375004	2.06966	1.66807	0	0
CDKN2A-DT	0	2.24815	0	0	5.28259	13.9458	8.61288	10.0751	3.28668	5.46899	0	0	0	0	0	0	0	0	0	0	0
AL132996.1	0	1.39129	0	1.3349	0	0	1.84485	1.58558	1.83907	0.695876	0	0.950125	0.933123	0	0	0	1.10458	0.845249	0.828143	0	0
AP003059.1	0	0	0	0	0	0.574743	1.66856	1.50208	1.64653	2.58494	0	1.35491	0	0	0.901941	1.21456	0	1.39956	1.8077	0	0
Z80897.2	0	0	0	0	17.8639	2.39242	0	0	0.35329	0.198789	0	1.91783	3.28626	0.0588036	0.0179319	0.0280542	0.021155	0	0	0	0
AL078604.4	0	1.90682	0	2.1353	2.28938	0.518781	0	0.743718	0	0	0	1.36249	2.24572	0.322659	0.198229	1.65402	0.259355	2.83932	0	0	0
LINC02454	1.09529	0	0	0	0	1.45938	2.39685	2.17057	0	0	0	1.56283	0	0.861775	0.798815	0	1.11147	1.19901	2.04494	0	0
AC105445.1	11.9754	6.43045	0	4.99682	15.6432	19.4354	228.969	156.344	16.1191	5.66559	24.8321	10.9386	0	0	5.10519	20.8381	3.64379	25.5128	20.6603	0	6.7358
LINC01481	0	0	0	0.70519	0.737272	0.45379	0.678428	0.669498	0.690775	0.476554	0.505611	1.15159	1.40732	0	1.30852	0	0	0.941127	0	0.626849	0
LINC01570	2.20674	1.86405	0	3.57178	0	0.187152	0	14.5615	23.7893	2.2496	0	0	2.71584	0.205484	0.188684	0.502915	0.0696972	0.294004	0.38771	0	0
AC104024.3	0	2.03487	0	3.6112	18.9115	26.1968	84.8845	9.6	0	0.629589	12.0589	4.10073	2.76514	0	0.379808	5.61658	0.337506	0.786044	0.438614	0	0
AC015971.1	0	0.969547	0	0	0	0	2.22525	1.35368	1.48752	0	0	1.04215	0.843224	1.04053	0.906365	0	0	0.801434	0.850644	0	0
AC112512.1	5.30111	3.40687	0	0	0	0.717393	0	2.82256	1.82113	0	0	1.6137	3.05439	0.279513	0.355451	0	0.448046	0.458305	0.103849	0	0
AC004951.4	0	2.21275	0	0	0	0.0886099	0.219184	1.63153	3.03833	2.88284	0	1.82342	3.05142	0	0.481964	8.47711	1.65153	0.38308	0.186682	0	0
AL590422.1	15.8933	44.1544	0	0	0	0.110007	0	0.0181487	0.00693015	0.0157857	0	2.19639	4.31111	4.75683	6.18326	5.90812	0	24.3886	34.2058	0	0
AC005042.2	0	0.961304	0	0	2.35738	1.57635	2.85384	1.35182	1.287	0	0	0.932719	1.43672	1.10029	1.23129	0	1.13585	0.738444	0	0	0
AC034206.1	0	1.91497	0	0	1.83628	1.30728	1.76807	1.29578	0.840676	0.660421	0	1.1971	1.13652	0	0	0	0	0.66345	0	0	0
AC022730.4	0	0.963642	0	0.393278	0	0	3.0795	0	0	0	0	0	0.776773	1.47458	0.750431	0	0	0	0	0	0
AC087501.3	0	3.20737	0	0	7.13474	1.68808	6.06129	16.1204	2.89547	8.50416	0	0	0	0.193765	0	0	0	0	0	0	0
AC092343.1	0	1.91416	0	0	0.317474	0.462264	1.36475	1.92198	2.00148	0	0	0	0.838936	1.17006	1.31762	0	0	0.748414	1.38772	0.666282	0
AC068724.3	1.27333	1.33437	0	0	0	0.686137	1.57706	1.15631	0	0	0	0	0	0.662288	0.715651	0	0	0.59166	0.572196	0	0
AC025165.1	0	2.07707	0	0	4.54846	4.64287	5.01443	8.30187	3.91839	3.19461	0	2.20689	0	0.510489	0.814633	1.63062	0.647821	0	0.783818	0	0
AC138470.2	11.2112	2.47016	0	8.30268	25.1012	47.0782	401.235	216.146	68.1681	33.5786	39.068	10.6685	18.9071	5.26927	20.2421	0	0	6.82488	0	0	0
AC005757.1	0	3.64344	0	0	0.0208325	0	2.56794	1.60669	0	0	0	0	0	0.387581	0.318452	0.563599	0	0.631527	0	0	0
LINC02185	0.904632	0.942371	0	0	0	0.71279	1.79098	1.13449	0.73748	0	0	0	0.81377	1.12901	0	0	0	1.13083	1.30234	0	0
LINC01075	0	2.27907	0	0	3.31806	0.622151	0	0.390365	0.261841	0.513354	0	0	0	0.401894	0.370398	2.58246	0.281508	0.689786	0.245508	0	0.211914
AL355497.2	0	14.6171	0	5.70428	15.8193	10.9736	0	186.33	74.5487	56.2275	0	0	16.3973	6.35769	0	0	0	11.7107	0	0	0
AC093240.1	0	0	0	0	2.40793	0	2.56937	0.116601	0.0746246	0.0923533	0	1.91692	0	0	0.331196	0	0.0329935	0.505623	0.119887	0	0
AC134312.6	0	1.30495	0	0	2.39341	3.67233	2.849	2.76727	0	0	0	1.36362	0.808365	1.07158	1.06892	0	0	0.510718	0	0	0
AL158141.1	0	0	0	0.157818	0.00605628	0.00664246	0.0671639	0.108988	0.0573201	0	0	0	0	0.109415	0	0.037635	0.0565755	0.0717766	0	0	0
AC069234.1	0	1.19507	0	0	0	0	1.7905	1.32529	0	1.74311	0	1.2567	0	0	0	0	0	0	0	0	0
AL078602.1	0	1.64933	0	2.11981	2.9096	0.384671	0	0.465621	0.648575	0.65859	0	1.5957	1.79068	0.397842	0.611215	2.97318	0.190153	0.780736	0.517237	0	0.407807
AC092894.1	0	1.26206	0	0	2.38463	1.52339	2.36622	1.83421	0	0.712056	0	1.23181	0	0	0	0	0	1.46791	1.5918	0	0
AC026402.2	2.36936	4.44099	0	2.34434	6.11502	0	3.54127	1.54545	3.92316	24.9332	0	0	0	0.501617	1.49105	3.12534	0.613198	0.477601	0.424998	0	0
AL359076.1	0	0	0	0	2.22064	2.1574	2.90217	2.36508	3.88896	2.43153	2.76223	0	0	1.20938	0.837509	1.19079	0	0	0.890321	0	0
GNAS-AS1	0	1.07418	0	0	2.29141	1.21553	0.853258	0.961096	1.08709	1.21871	0	1.25141	0	0	0	0	0	0.855743	0.885152	0	0
AC024563.1	0	2.27072	0	2.11003	6.08662	1.44965	3.76534	0.543331	0.247895	0.328559	0	1.9474	2.67776	0.518165	0	2.27109	0.270441	0	0.55776	0	0
AC016931.1	0	0	0	0	0	0.0744909	0	0.0652936	0.0256062	0	0	0	0	0	0	0	0	0	0	0	0
AP005131.4	3.8178	2.40072	0	2.60097	10.2815	9.53633	37.9247	0.221698	0.0247279	0.0103369	0	1.74384	3.02646	0.439624	5.61933	2.11199	0	3.51321	14.1517	0	0
AP005121.2	0	0.280282	0	0	0	0.24303	2.57186	0	0	0	0	0	0	0.319698	0.297122	0	0	0.129307	0	0	0.580498
AC114321.1	0	2.07941	0	0	4.30975	0.691822	0	0.296693	0.158448	0	0	1.88031	2.69883	0.38335	0.528085	2.58799	0	5.43101	2.19581	0	0
AC100810.1	0	1.09982	0	0.772274	0	0.73034	1.6756	1.32657	1.36978	0	0	0.953669	0.893831	1.09572	1.14455	0	0	1.09585	1.28002	0	0
AC092617.1	13.6852	27.632	0	5.16064	17.018	14.2646	434.923	217.649	74.0975	26.4901	0	0	0	0	0	0	0	27.8542	15.351	0	0
AC009093.6	0	0	0	0	0	2.185	5.16846	0	0	0	0	0.973336	0	1.11171	1.15124	0	1.13528	1.30005	1.88274	0	0
AL033384.2	0	1.07828	0	0.559887	2.26415	0.649926	1.43856	0	0	0.22475	0	1.39422	0	0	1.5172	1.37331	1.97882	0	0	0	0.672143
AC079384.2	0	2.20253	0	0	0	0	20.321	8.10502	45.4271	20.135	0	0.372496	2.91339	4.81484	3.35557	15.3406	7.07178	3.83148	12.1588	0	0.392249
AL138479.2	0	2.3187	0	5.21837	5.15179	0.248328	0	0.595286	0	0.359937	0	5.1433	0	0.314694	0.166642	4.55648	0.190233	0	1.9968	0	0
LINC01299	0	1.16585	0	1.666	0	0.552999	1.52088	0	0.632943	0.340437	0	0	0	0	1.17314	1.35311	0	1.40531	1.84219	0	0
AC138409.3	0	4.48274	0	1.74946	6.98185	2.10946	5.72386	6.52559	0	0	0	0	0	0.63318	0.315791	8.45157	0	4.09409	6.3338	0	0
LINC01486	0	0	0	0.131829	0.0198462	0.0770147	1.57434	0.599065	0.393998	0.0992479	0	0.550952	0	0.198943	0.156403	0	0	0.287595	0	0	0.407418
AC073336.1	0	14.5509	0	5.39852	22.1841	40.1278	409.112	226.589	71.6749	25.1418	0	0	0	0	0	0	0	0	0	0	0
AL009181.1	0	1.386	0	0.663244	0	0.453681	1.35149	1.1043	0	0	0	1.61699	0	1.26192	0	1.45197	0	0.55635	0.569627	0	0
AC093879.1	5.86971	80.7816	0	2.21235	0	0	29.3074	53.6609	39.8103	5.68396	0	4.02238	2.65058	1.97575	2.69883	2.5485	4.96456	1.619	7.38983	0	0
CT70	0	1.30321	0	2.27069	4.55674	1.27528	2.85783	1.75464	0	1.51697	0	2.8665	2.06462	0.132242	0.201579	2.40517	0.411164	0	0.409385	0	0
AC009318.3	0	0	0	0	0	0.873181	1.8182	1.56821	1.99707	2.22391	0	0	1.20173	0.852934	0.86583	0	0	0.726422	0.820918	0	0
AC018695.2	0	1.12582	0	0	4.97938	2.33472	9.55481	3.96827	4.81789	0	0	0	0	0	2.10127	2.28236	0	0	0	0	0
ZSCAN16-AS1	0	0	0	0	1.45657	1.48134	1.06729	1.24001	1.14078	1.15702	0	0	1.1103	1.16668	1.1143	1.1216	1.23532	1.10313	1.49075	0	1.29103
AC112487.1	0.847952	0.939454	0	0.825454	1.63206	0.788735	1.51754	1.4488	1.15876	1.30393	0	0.972863	0.884406	1.06654	0	1.06506	1.13797	0.868157	0	0.77519	0
AC020611.2	4.26947	3.46883	0	0	0	0.136195	0	0	0	0.144708	0	0	0	0.438116	0.1885	0.187951	0.180812	1.59172	0	0	0
LPGAT1-AS1	2.02122	4.17908	0	2.50266	4.25913	0.799499	0	0	0.594257	0.574564	0	1.74064	0	0	0	12.5764	2.27843	2.88713	1.31813	0	0.404836
AC016700.3	0	1.34	0	0	3.19097	2.77878	3.74611	4.57742	2.91168	3.00751	2.82522	0	0.8906	0	0.683905	0	0	0.610968	2.17479	0	0
LINC02062	0	1.30424	0	0.81652	0	0.764024	1.55667	1.43765	1.69306	1.46355	0	0	1.2148	0	1.13102	0	0	1.26616	1.65966	0.7522	0
AP001781.1	0	1.14845	0	0	0	0	2.2559	0	0.671965	0.543059	0	1.2924	0	0	0.549146	0	0.71632	1.68334	1.47931	0	0
AC104462.2	3.30777	5.53186	0	2.77437	5.68588	11.0037	146.695	25.6329	6.08799	0	0	15.7101	8.70459	0.340904	0	0	0	0	0	0	0
LINC00622	0	2.29432	0	0	5.14405	0.492401	0	0.206016	0.228305	0.151534	0	0	0	0	0	5.50413	0	1.35755	0.506183	0	0
AC080005.1	0	2.26099	0	0	2.48935	0	3.85212	0.28393	0.130992	0.129635	0	0.28059	0	0	0.246228	0	0	0.287964	0	0	0.216963
AC027277.2	0	12.05	0	4.22565	21.143	9.13058	44.2249	3.1915	4.95801	0	8.97054	5.41161	0	0	0	8.26117	0	3.08851	1.75264	0	0
LINC02337	0	0.417046	0	0	0	0.722154	3.02717	0.264553	0.186594	0	0	0.350276	0.230311	0	0	0	0	0.224651	0.712054	0	0.32581
AC116456.1	0	3.15342	0	0	0	0	2.62599	0	0	0	0	0	0	0.333664	0.153068	0.275212	0.21396	0	0	0	0
AC092810.4	3.39462	2.33943	0	0	0	0	22.85	0	0	0	0	0	0	0	0	0	0	0	6.74972	0	0
AL353616.2	1.61509	1.45562	0	0	0	0.344612	0	0	0	0.387875	0	0	0	0	0.428364	0	0.595691	0.677058	0.519514	0	0
AC016682.1	0	1.52452	0	1.90571	0	0.301521	0	0.710298	0.509638	0.380389	0	0.433327	0	0	0	5.72261	2.54943	0.64075	0.343498	0	0
AC132938.2	0	2.44127	0	0	5.0645	2.01946	8.70433	0.1956	0.111053	0	0	2.1707	0	0.6105	0.317792	1.46914	0.0364586	1.60569	3.14282	0	0
AC138356.3	0	1.41805	0	0	0	0	1.49484	2.32184	1.1714	0	0	1.24438	0	0	0	0	0	0.530345	0.574846	0.697078	0.667973
AC139887.2	0	0	0	1.23556	2.59339	2.0885	2.20536	2.40461	3.58302	2.44519	1.7646	0	0.899087	0	0	0	0	0.832427	0.896404	0	0
AL358232.2	1.90578	2.25804	0	0	0	0.147305	0.554845	0.307726	0.601633	0.640034	0	0	1.95913	0.467549	0.19332	1.65306	0.365127	3.60762	0	0	0
TSC22D1-AS1	0	0.973037	0	0	1.72742	1.88463	1.5007	1.56622	3.83717	2.91894	1.86069	1.02307	1.07491	1.08212	1.2119	0.891962	0	0.851631	0.739339	1.63123	1.5303
AC022679.1	0	0	0	0	0	0.122908	0	0	0	0	0	0	0	0.0250762	0.139281	0.0889113	0.117301	0.0283172	0.117686	0	0.425226
AC002074.2	0	4.99775	0	0	0	0.303341	7.86335	0	0	0	0	0	0	0.182675	0.331004	4.0169	0	5.76859	4.02307	0	0
AL161430.1	2.77155	2.5734	0	1.7195	2.76803	0.685247	0	4.0459	2.51533	3.79507	0	1.9071	2.63686	0.340718	0	0	0.297678	0.679176	0.785169	0	0
AC020636.1	0	0	0	0	0	0.317715	3.29872	0.698415	0.234825	0.147536	0	2.4648	0	0	0	0	0	0	0	0	0
AC092809.4	0	0	0	0	0	0.617492	2.38505	0	0.576863	0.5909	0.495601	1.29617	0	0	0	0	0	0	0	0	0
AC106799.3	0	2.37542	0	0	15.8793	13.3591	164.049	71.8091	75.3846	24.4172	0	0	0	0	6.53768	10.5896	8.13153	4.24673	5.83669	0	0
LINC01346	0	1.548	0	0	3.23111	0.54614	1.95107	0	0.467631	1.40418	0	0	0	0.748592	0.579645	0	0.549067	0.75288	0.436332	0	0
AL353704.2	2.37133	2.75586	0	3.2103	4.38059	0.6852	2.49968	0.371201	0.26597	0.0719703	0	0	0	0	0.344823	4.76692	0	1.85717	0	0	0
AC105254.1	0	0	0	0	0	0	4.17132	1.96231	0	0	0	0	1.24155	0	0	1.80413	2.18288	0.359875	0	0	0
AC021028.1	0	0.951977	0	0.733608	1.64992	0	1.62134	1.23582	0	0.537407	0	0	0	0	1.17676	0	0	0.889637	0.901621	0.794087	0
PLBD1-AS1	0	1.11527	0	1.3919	2.69198	3.69398	2.38045	3.22068	4.05525	2.47425	2.37693	1.02347	0	0	1.14388	0	0	0	1.32442	1.63961	0
AC097505.1	0.810857	0	0	1.32625	0	0	3.39378	0.917855	0.337908	0.305415	0.311282	1.48582	1.24715	0	0	1.1488	0	0.881534	0.783106	0	1.33881
AP005205.2	0	1.08534	0	0	0	0.518	1.64476	1.39451	2.42921	1.2113	0	1.42475	1.1616	1.18048	1.12076	0	0	0	1.52541	0.703146	0.781824
AC005096.1	0	1.04973	0	0	2.54619	1.632	1.66465	2.06888	1.14232	1.88592	1.8157	1.18911	0.807821	1.11644	1.29971	0	0	1.43932	2.15735	0	0
AC091182.1	0	8.37878	0	0	0	0.229505	0.33312	0.140581	0.0396757	0	0	0	0	0	0	0	0	1.37526	0	0	0
AC114752.1	0	1.12691	0	0	7.94889	3.59878	15.4262	14.5479	12.4882	5.33801	8.66243	0	0	0	0	0	0	0.626122	0.580587	0	0
AC098936.1	0	0	0	0.777248	1.90917	0.738847	2.10369	1.30558	1.9057	1.99476	0	0	0.838549	1.2082	1.47345	0	0	1.49617	2.09713	0	0
AL354733.1	0	1.75781	0	4.42967	6.77667	2.76691	3.26072	0	0.7517	0.306023	0	1.37071	1.34055	0.609434	0.515402	1.74202	0	1.39143	0	0	0
AL162713.2	0	3.04042	0	0	5.02975	1.63161	8.81985	1.91467	2.42147	1.3931	0	0	16.8228	0.107145	0.101338	0	0.19498	0	0.389887	0	0.350421
AC018926.1	0	1.47244	0	0	0	0.0509264	0.365907	3.13992	2.95062	9.20332	0	0	0	0.305716	0	0	0.325028	17.4321	7.98541	0	0
AC092941.1	5.34917	3.44539	0	0	0	0.107539	0	0.0110728	0.00593728	0.00902213	0	0	0	4.44749	3.83932	33.6171	14.4403	0.665938	0	0	0
AC006112.1	0	0	0	0	0	0	38.4685	0	0	0	0	0	0	2.21479	1.98895	0.433199	0.412222	0	0	0	0.123026
TAB3-AS2	0	0.952505	0	0	2.24936	1.4636	1.70375	1.60397	1.60252	1.23937	1.28161	0.973166	1.32761	1.23381	1.22691	0	1.04918	1.06188	1.25384	0	0
LINC00645	0	2.03626	0	0.209989	0	0.417348	0	0.129397	0.0127837	0.0451772	0	0.168996	0	0.108309	0.0277249	0.402204	0.322331	0.0283125	0.0970215	0	0.216996
AC110609.1	0	1.34865	0	1.49956	4.24957	3.85871	5.19971	7.22732	10.6533	3.3981	5.89504	1.29773	1.24759	0	0.632011	1.24753	0.704381	1.32557	1.28431	0	0
AL162741.1	0	1.70024	0	0	0	0.490175	1.38676	1.22088	0.727599	0.640574	0	1.51181	1.14759	0	1.16898	0	0	0.690774	0.762211	0.588688	0
AC118469.2	2.79273	0.830681	0	3.67165	0	0.112302	0.464376	8.15305	34.6926	10.9722	0	0.0830125	0	0.378769	1.96554	1.77261	0.120836	0.0840244	0.0726493	0	0
AC079145.1	0	1.24183	0	1.47328	0	0.620344	1.6319	0	0.428068	0.255885	0	0	0.808645	1.20979	1.27209	0.882466	0	0.859859	1.07201	0	0
AC159540.2	0	1.36433	0	0.507126	0	0.291519	1.30259	0	0.458774	0.319352	0	0	0	0.760444	0.632488	1.55232	0	1.68045	2.71803	0	0
TMC3-AS1	1.1526	1.31309	0	0	0	2.02671	1.79833	1.38354	1.83849	2.08993	1.40053	1.17622	1.09343	0	0	1.06786	1.12302	0.65635	0.768644	1.61895	0
AC022816.1	0.873875	0.947398	0	0	0	0	2.10907	1.43906	1.83191	1.44698	0	0.986888	0.955655	0	1.23685	0	0	0.929348	0.871987	0	0
AL451105.2	0	0	0	1.72268	16.6577	1.74875	9.39769	2.98979	0.487913	2.18308	0	1.8284	2.68818	0.469532	6.9795	4.02657	2.66112	5.6672	0.32274	0	0
AC005786.3	0	2.27448	0	0	0	0	1.66453	1.34552	0	0	0	1.09377	0	1.18231	0	0	0	0	1.57976	0	0
AC005083.1	0	2.46159	0	0	0	0.590801	2.45905	0.238563	0.376935	0.679118	0	0	2.73329	0	1.74126	6.13581	2.59482	0	0.324033	0	0
AL139274.2	0	1.14569	0	0.756335	0	0.669162	1.71263	1.35902	1.94932	1.79709	0	0	0	1.07416	1.29336	0	1.09964	0.813203	0	0	0
AC025171.2	0	0.965975	0	0	1.66709	0	1.59086	1.50622	1.50385	0.70012	0	0	0.890842	0	1.11056	0	0	1.17404	1.55207	0.828527	0
AL391832.1	0	1.75181	0	0	0	1.60007	4.48354	2.26372	1.53059	0.561499	0	0	1.25681	0	0	1.12077	0	0.48411	0.613625	0	0
AC120498.4	0	0	0	1.30678	2.82921	2.90709	2.63332	1.68201	1.2719	0.842488	1.54694	1.29308	0	0	0	0	0	0	0	0	0
MEG3	0	1.36395	0	0	0	0	0	0.38244	0.375739	0	0	0	1.4571	0	0	0.914707	0	0.724746	0	0	1.6289
AC100778.1	0	0	0	6.33832	30.2854	26.9144	136.05	13.6051	12.6507	29.8743	23.9743	0	0	9.67146	36.7629	58.5317	5.77825	1.80658	4.6543	0	0
AC093525.7	0	0	0	0	2.76941	3.27243	3.76474	2.76562	3.51198	2.1069	3.12377	0.96617	0.857261	1.12295	1.29093	0	0	0.900363	1.45135	1.96365	0
AC004943.2	0	1.037	0	0.783573	0	0.564691	1.45193	1.28557	1.24958	0.765897	0	0.981833	0	0	1.15657	0	0	0.74981	0.794886	0.667521	0
AC012070.1	0	0	0	0.157221	0.00461643	0.00618008	0.0631225	0.125649	0.0597301	0	0	0	0	0	0	0	0	0	0	0	0
AL158800.1	0	2.87996	0	2.23363	0	0.471002	0	1.53894	0	0.32481	0	1.73025	2.82167	0.294451	0.3375	1.91281	0.315245	0.816255	0.308624	0	0
ZNF667-AS1	0	0	0	0.844611	0.633467	0.770103	0.815624	0.877781	0.63777	0.42794	0	0	1.14932	1.11006	0	0	1.1422	0	0	0	0
AC025470.2	0	1.46522	0	1.64694	2.00709	0	2.3875	0.744523	0.725626	0.53174	0	1.20062	0	0.457438	0.707373	0	0.436679	1.71114	2.27895	0	0
LINC01264	0	3.00696	0	6.23465	0	3.36468	13.8002	4.42267	0	0	34.8179	1.42874	1.49164	0	0	0	0	5.49599	3.40704	0	0
PYCARD-AS1	0	1.58077	0	1.58335	0	1.19717	1.07176	0	1.7243	0.900198	0	1.70268	1.3681	0	0	0	0	0.888088	0	0	0
AC021979.2	0	0	0	0	0	0.267483	3.07261	0.466397	0.182392	0.0523632	0	0	0	0	0	0	0	0.248442	0	0	0
SMIM25	0	1.35258	0	0	2.17605	1.47524	3.17506	2.62275	5.30873	2.00862	2.70802	0.95515	0.771842	1.17098	1.20969	0	0	0.674889	0	2.12015	0
AC079313.1	0	0.969716	0	1.28919	0.418731	0.761382	2.26716	0	0.36479	0.280399	0.422862	0	0.906393	0	1.28454	0	0	1.13527	0.878956	0	0
ACTN1-AS1	0	0.950954	0	0	1.47303	1.19283	1.0674	0.707727	0.740304	1.3389	0.633418	1.22108	0	1.09572	1.13341	0	0	0.883089	0.820067	0	1.12718
AL391645.1	3.19506	1.37016	0	2.46226	0	2.38356	36.9566	5.31703	0	0	0	3.93081	0	0.365685	0	0	0.108256	0	0	0	0
DENND6A-AS1	0	0.951829	0	0.906124	1.37394	0.587502	0.729264	1.34432	0.816523	1.60444	0	1.01858	1.04883	1.13442	0	1.06251	1.06891	0	1.48024	0.76373	0
AL391704.1	10.8537	17.9034	0	5.37437	22.4062	30.6199	285.112	236.785	44.0474	16.0887	0	0	2.99144	0	0	0	0	10.152	0	0	0
AC004687.1	0	1.13051	0	0.58378	0	0	2.85262	1.50377	0	0.471162	0	0.947311	0.824157	1.33877	1.39884	0	0	0	0	0	0
CASC2	0	1.06332	0	0.867889	1.26252	0.933456	0.868147	2.64249	2.96494	2.22565	1.43276	1.21516	1.09745	0	1.28259	0	1.08341	0.826744	0	0.839049	0.925163
AC011476.3	0	1.86083	0	1.34396	2.58862	2.38	2.40645	1.55304	1.51536	0	1.35526	0.957786	1.12268	1.15614	0.814024	1.55362	0	0.420857	0.539724	0	0.837744
AL451069.3	0	0	0	0.766525	2.44701	1.13257	2.02579	1.24872	0.426015	0.289198	0	0	0	0	0	0	0	0	0	0	0
AC010896.1	0	2.29925	0	0	4.5817	0	0	0	0	3.43001	0	1.31059	2.86988	0.487284	0.742827	4.82765	0.448177	0.482934	0.280338	0	0
AC104076.1	0	1.84814	0	2.18874	2.64969	0.487421	2.12447	0.469905	0.132469	0.1323	0	0	1.43309	0.409533	0	1.56452	0	4.72256	0	0	0
AC092944.1	3.74473	2.38758	0	2.82153	0	0.233527	0	0.40416	0.2636	0.624794	0	2.03848	3.73531	0	0	3.15616	0	0	0.337712	0	0
AC119403.1	0	0.963268	0	0.711839	0	0.701143	2.07848	0	0.563559	0.5045	0.400153	1.40462	0.877045	1.10186	1.18628	0	0	0	0	0	0
AL161912.2	0	19.6163	0	4.99665	17.0178	36.9701	177.546	191.697	16.172	10.1712	0	0	14.224	8.5273	21.4171	12.2838	7.63726	35.6551	57.3279	0	0
AL049869.2	0	4.67789	0	2.28205	4.18357	0.771083	0	1.56703	0.23557	0	0	1.92942	14.1976	0.383668	0.0692981	0	0.103953	3.1327	0	0	0.186138
AC011246.1	0	2.3537	0	0	0	0.689676	0	0	0	0	0	1.70761	2.25398	0.534228	0.253426	1.95583	0.447834	1.62636	0.602916	0	0.343208
AL445255.1	3.35862	2.48348	0	1.7422	8.09174	0	2.60734	1.80023	0	0.401002	0	0	2.65852	0.656696	0.28182	0.576324	0.0816748	0.785793	0.36321	0	0
LINC01122	0	1.08694	0	0.824523	0.591151	0.332453	0.572502	0	1.99985	0	0	0	1.07221	0	0.845349	0	0	0	0.865929	0	0
LINC00971	0	0	0	0	0	1.24881	2.03842	1.50331	1.60256	0.628744	0	1.05314	0	0	0.87938	0	0	0.874368	0.811376	0	0
AP003557.2	2.53842	2.39167	0	2.07097	0	1.6029	3.89272	0.118012	0.023611	0.068121	0	2.00177	2.70069	0.149195	0.0250129	0.443313	0.311292	0	0.114971	0	0
AC116903.1	0	0	0	0	3.16605	0.205161	0.198237	0	0	0	0	0	0	0	0	0	0	2.7297	6.82952	0	0
TET2-AS1	0	0	0	0	2.17907	1.65385	2.42505	2.39126	4.31871	1.14169	2.00353	1.0361	0.795294	1.21787	0.755364	0	1.19718	0.907579	1.33207	0	0
AC026471.1	0	0	0	0	0	0.640397	1.83381	1.49966	2.29144	1.51636	0	0	0	1.12546	0	0	0	1.09147	1.58361	0	0
AC025062.3	0	2.28936	0	6.62973	12.3861	5.9822	17.1498	38.1479	15.0457	2.15789	24.635	0	2.77951	0.327048	0	0.12624	0	0.196333	0.133063	0	0
AC096540.1	2.88595	2.51103	0	0	4.46767	0	5.92105	1.47679	2.19437	2.38858	0	0	0	0	0	3.2501	0.24064	1.40596	1.57772	0	0
AC015922.3	0	1.30299	0	0	0	0.667253	1.71667	0	0.73048	0	0	0	0	0	0.652107	1.29898	0	1.60646	1.83986	0	0
AL137157.1	10.0764	3.24767	0	3.9153	11.1838	14.1136	57.038	0.258416	0.0736113	0.0190182	0	0	0	0	6.32359	18.2499	1.74931	2.93454	0	0	0
AC009716.1	0	1.12701	0	0	3.90042	2.0911	1.85839	0	0	0	0	0	0.868756	0	0	0	1.67161	1.25393	0.771678	0	0
AC011363.1	0	1.46781	0	3.62513	4.41391	6.04103	9.6013	5.06243	5.38611	2.42672	7.37788	0	0	0	0	1.621	0	1.59519	0	0	0
AL118523.1	17.1916	18.7099	0	0	0	0.189939	0	0.588087	0	0	0	0	1.84166	3.65382	0	8.00409	6.80351	0.442588	0	0	0.31252
AC017048.2	2.53948	1.91283	0	0	6.00961	0.281306	2.75732	0	1.70499	0	0	0	0	0.504144	0	0	0	0	0	0	0
AC007671.1	0	0	0	0	0	0.0737671	0	0.0126465	0.00816325	0.0178858	0	1.9775	0	0.334501	0.0350815	10.0624	0.399134	0.225505	0.231568	0	0.215552
AL031595.2	0	0.959682	0	0.738211	0.44789	0.479944	1.39367	1.41122	0.703414	0.217562	0	0.960369	0.818029	0	0	0	0	1.43271	2.31117	0.640767	0
AP005062.1	0	0	0	3.90459	5.90682	3.67267	4.8818	5.23069	0	0	0	0.676348	0	2.01508	2.16898	0	2.18829	3.89188	6.46469	0	0
AC008464.1	0	7.83454	0	5.72289	29.1194	10.0866	10.68	137.87	48.9241	12.0436	0	0	9.5362	3.39487	0	0	0	6.72834	0	0	0
PTCSC2	0	1.60812	0	1.52205	4.41595	1.97827	3.25004	2.96913	5.03768	2.90168	5.4568	1.17407	0	0	0.608928	1.80563	0.678454	1.60824	0	0	0
AC068025.1	0	0	0	0.357409	0	0.311436	1.38587	0	1.36207	2.50785	0	1.83304	0	0	0	0	0	1.30732	2.77315	0.559602	0.682575
AC046168.2	0	1.3042	0	0.42242	0	0.499015	1.51099	1.31805	1.46317	0.361743	0	0	1.21174	0	0	1.17267	0	0.706809	0.735943	0	0
AL590822.3	0	0.154407	0	2.94061	11.7054	2.21999	2.71368	21.9387	6.2183	7.66897	0	1.91947	9.96041	0	2.80201	5.37878	0.379429	2.00282	0	0	0
THUMPD3-AS1	0	0.920617	0	0	1.13325	0.8119	0.797312	0.904246	1.17814	0	0	0.959816	0	0	0.86619	0	0	0.794215	0.877665	0	0
AC008667.3	0	0	0	0	0	0.266456	0	0	0	0	0	1.44492	2.43294	0.153683	0	0.0626331	0.210416	1.21289	0	0	0
AP000532.2	0	0	0	0.141323	0.0057119	0.00665375	0.0791517	0.00730195	0.00818632	0.0094409	0	0.0852132	0	0	0.0632907	0	0	0.0484997	0.0322925	0	0.103008
AC067773.1	0	0	0	0	0	0	23.2989	0	0	0	0	0	0	0.342416	0	0	0	3.44646	5.10438	0	0
AC139795.3	0	0	0	0	1.75375	0.84392	1.65671	2.1238	2.75442	2.20363	2.0183	1.21576	0	0	0	0	0	0	1.23239	0	0
AF235103.1	0	2.21579	0	4.48327	7.33542	8.81357	9.17287	2.94367	2.17285	3.55461	5.94408	0	0	0	0	0	3.95496	0	0	0	0
AC015908.3	0	0	0	0	0	6.2153	4.40449	5.93445	2.31569	0	3.81924	0	1.27894	0.574903	0.547789	0	0.621561	0.685298	0.794358	0	0
ZKSCAN2-DT	0	3.85801	0	4.19248	8.93462	2.7755	3.93724	5.16496	2.20807	1.43201	9.22403	2.10421	2.5768	0	1.60522	6.91211	0	0	0.276908	0	0
FAM225B	0	1.11757	0	0	0	0	2.45259	1.92444	0	0.315006	0	1.55817	0	0	1.23412	0	1.20955	0.832481	0	0	0
PANCR	0.529519	1.33978	0	4.84238	3.55246	0	2.1606	0.800066	0	0.568769	0	4.20675	0	0.192716	0.278881	0.223693	0.0444249	1.41968	0.522944	0	0
AC022118.1	0	13.5828	0	6.20732	30.137	58.8429	447.492	347.884	0	0	0	0	0	0	0	0	0	13.6291	0	0	0
AC008403.4	0	0	0	1.80598	7.40214	1.4515	4.65359	5.91416	3.95621	11.1187	10.4406	0	2.22789	0	0	11.04	0	4.07701	2.37871	0	0
AL441992.1	0	0.93839	0	0	0	1.36889	1.82635	1.887	2.77486	1.75286	1.54381	0.935159	0.831741	0	0	0	0	0	0	0	0
NRG1-IT3	0	0	0	0.163983	0.00423719	0.00647642	0.0573172	0.00740083	0.00472613	0.00861896	0	0	0	0	0	0	0	0	0	0	0
BRWD1-IT1	0	1.62386	0	0	0	0.467162	0	0	0.731664	4.94189	0	1.86632	2.5313	0.213483	0.0636125	0.14303	0.0899691	0.342276	0.0985058	0	0
LINC02550	0	1.07026	0	0	2.06621	1.99957	2.05995	2.20514	1.47727	0.423227	1.84039	0	0	1.11715	0	0.910167	0	0.801914	0.670595	0	0
AL078644.2	0	0	0	0	2.02774	1.60513	1.90332	1.49092	1.28072	0.845162	0	0	0.804168	1.13151	0	0	0	0	1.26532	0	0
AC010327.6	0	0	0	0	11.9236	2.73375	24.2389	149.108	44.9224	52.9303	0	1.89761	0	0	0	0	0	0	0	0	0
AL035071.2	0	1.6959	0	1.78594	2.67105	0.767358	1.66314	3.4082	4.27448	1.95863	4.75168	1.16906	1.26577	0.633034	0.486358	1.81566	0.488577	2.61155	1.66148	0	0
AC068338.3	0	0	0	0	0	0.437634	1.45741	0	0	0	0.570506	0	1.20121	0	0	0	0	0.841949	0.690973	0.613429	0
AC246680.1	0	0	0	0	0	0.731204	2.09273	0.694778	0.415069	0.259371	0	0	0	0.417489	0.428387	0	0.554064	0.168835	0.165368	0	0
AC107032.2	0	0.971756	0	0.703522	0	0.67782	2.16444	1.06802	0.788004	0.607432	0.557632	0.985562	0.928244	0	0	0	0	0	0.931629	0	0
LINC00370	0	1.66204	0	1.90497	4.81326	9.41636	7.39925	5.86711	8.6816	5.46135	6.69865	0	0.900351	1.24391	1.3035	0	0	0	0	0	0
AC018931.1	0	29.0624	0	7.72232	30.0008	50.6702	352.544	246.503	22.3988	12.1871	0	0	12.0323	4.27229	0	9.75154	0	31.8476	23.117	0	0
AC010980.1	4.58657	1.57882	0	0	5.38544	3.59027	10.3842	0	0.536667	5.49842	0	1.86363	4.94802	0	0	3.28192	0	1.54778	0	0	0
AL353747.4	0	1.68116	0	0	10.2598	6.67558	7.29431	1.88111	0.668129	0.454197	0	1.18672	1.28507	0	0.593922	2.43737	0	2.28373	2.10196	0	0.58043
AC008966.3	0	0	0	0	3.7465	0.329735	0.417165	0	0.229708	3.14172	0	0	0	0.118498	0	0	0.18033	0.0912268	0.0464373	0	0
AC138123.1	0	1.04918	0	0	0	0.568395	1.60375	0	0.686897	0.807404	0.581172	0	0.900737	0	0	0	0	0	1.26798	0	0
AC113348.3	0	3.39672	0	1.99183	9.62652	6.41914	31.3379	0.428785	0	0.204704	0	1.77235	6.08274	3.31964	2.85374	9.44374	3.6655	5.9971	10.947	0	0
NOL4L-DT	0	1.27582	0	0	0.0983652	0.162102	2.02895	0.636164	0.742613	2.12635	0	0	0	0	0	0	0	0.129362	0.250599	0	0
AP003973.2	0.314054	0.233157	0	0	0	0.0901009	0	0	0	0	0	0	0	0.0752944	0.1004	0.125866	0.0162146	0	0	0	0.211611
AL121935.2	0	1.20962	0	0.651076	0	0.77548	1.61723	1.26743	1.09944	0.513373	0	0.975971	0	1.06597	1.21498	1.06659	1.09986	0.770855	0.845604	0.7542	0
AC007179.1	0	0	0	0	0	0.257603	4.5391	6.80857	0	0	0	0.272618	0	0	0	0	0	0	0	0	0
AC009403.1	0	0	0	0	0	0.791644	2.35213	1.11752	0.717326	0.675212	0.61355	0	0	0	0	0	0	0	0	0	0
AL137782.1	0	2.35718	0	0	0	0.624388	2.8784	0.1577	0.0618578	0.140383	0	0	0	0.655152	0	17.5196	6.66411	0	0.418333	0	0
AL136418.1	0	1.09434	0	0	0	0.534854	1.53536	1.09542	0.629203	0	0.593156	0	0.892458	0	0	0	0	0	1.10022	0.713563	0
AC104257.1	2.14834	0	0	2.05464	5.49121	0.370359	0	2.17315	1.39152	7.05408	0	1.83265	0	2.23221	0	29.5671	19.101	0.0779367	0.0775893	0	0
AL158055.1	0	0	0	0	2.00675	0.775006	1.7659	0	0.500453	0.676735	0	1.34886	0	0	0.518383	0	0.809322	1.26165	0	0	0
LINC02142	0	0	0	0	0	0.231593	1.45231	10.7273	3.97446	10.218	0	0	0	0	0	0	0	3.21029	0	0	0.512238
ADAMTSL4-AS1	0	2.70784	0	1.97226	2.7833	0.80036	2.39763	1.72925	0	0	0	1.72343	2.58454	0.277588	0.267498	0	0.221973	0.607579	0.390822	0	0
AC141930.1	0	0	0	1.37034	0	0.551972	1.37021	3.52872	8.47977	4.47596	0	1.32533	0	0	1.30949	1.32605	1.3504	1.63074	2.09458	0	0
ATG10-IT1	0	0	0	0.434029	0	0.358578	0	0.307326	0.150491	0.199001	0	0	0	0.113138	0.232711	0	0	0.39473	0.159544	0	0
AC005062.1	0	2.20015	0	0	0	0.534931	0	0.464478	0.345765	0.406589	0	2.14258	2.72377	0.460906	0.489856	2.94607	0.316142	1.49037	0.501043	0	0
LINC00882	0	1.13786	0	0	0.699427	0.460349	0.685137	0.812075	1.05456	0.651196	0.699736	1.59233	0	0	0	0	0	1.25442	1.44768	0.680983	0
AC034154.1	0	0.686295	0	0	5.35118	2.52387	3.50832	0.564085	0	0	0	1.90569	2.44522	2.39816	0.568822	0	0.147801	0	0.573176	0	0
AC007950.1	0	2.27514	0	2.84761	16.9177	12.8914	63.2494	1.64196	2.51689	0.229893	0	2.04592	0	0.118212	0.0452305	0.143288	0.123692	0.219725	0.065929	0	0
AC138207.4	0	3.12501	0	2.97911	7.9598	4.93141	13.9869	2.74508	0	1.60255	0	0	3.16744	0.37874	0	0	0.3153	2.09854	2.41727	0	0
AP003168.2	4.41529	2.4578	0	2.46455	3.70668	0.628858	0	1.54855	0	2.85687	0	2.58851	2.69075	0	0.44332	2.10394	0.437181	2.62853	2.0178	0	0
AC013270.1	0.824588	0.94235	0	0.804725	2.4095	1.69217	2.34905	2.98142	1.69501	0	0	0	0.819103	0	0	0	1.06877	0.48568	0.55851	0	0
SOX21-AS1	0	1.09704	0	0	1.26199	1.09225	0.898784	0.679639	0.596241	0.892692	0.620446	1.74916	0	0	0	0	0	0	0	0	0
AP002768.1	0	10.6078	0	4.63324	19.743	45.3899	233.351	83.9446	40.135	28.4659	37.2259	1.91251	0	8.11889	34.3773	25.2581	11.4337	13.5769	0	0	0
AC019209.3	0	5.47939	0	0	2.67601	0.547457	0	0.51785	0	0.502422	0	1.86221	2.67065	0.207576	0.252134	2.10517	0.271472	1.86581	0.743396	0	0
AC073657.1	0	0	0	2.14445	2.50781	7.41082	4.80544	6.45709	2.89068	3.87435	2.64343	1.0711	1.11938	1.20365	0.647188	1.388	0	0	0	2.71225	1.36036
LINC02686	18.9363	0	0	7.21627	29.7229	36.9018	322.956	218.462	50.9775	16.4419	0	23.4152	13.0055	9.54658	38.3291	69.3164	23.777	35.9084	57.575	0	0
AL160237.1	3.09725	1.80511	0	0	8.15715	0	3.17233	0.390284	0.09284	0	0	0	0	0.437626	0.164552	0.375082	0.0723107	10.2724	5.2854	0	0
AC018398.1	0	2.55671	0	3.27826	5.82255	3.95333	17.28	4.66934	21.4525	18.3108	11.5146	0	3.17488	0.255395	0.265978	0	0.062346	1.52117	0	0	0
AC103874.1	11.0892	3.05787	0	0	0	0	4.61147	0.59102	0.410456	0	0	2.03313	3.11826	0.340693	0.228973	0	0	1.43753	0.515021	0	0
LINC01297	2.04449	1.96584	0	3.57911	3.61302	3.09553	8.75984	0.661044	0.577608	0	0	0.575472	0.422489	0.192184	0.181955	0.402212	0.283671	1.26664	0	0	0
AP001627.1	0	0	0	0	0	1.26807	3.57654	2.0194	0	0	0	0	1.3236	0	1.41967	1.57551	0	0	0	0	0
LINC01653	0	3.22276	0	2.02346	5.12713	2.47844	6.27729	0	0	6.98604	0	0	0	0	2.90116	0.117902	0.0230811	1.87646	0.616338	0	0
Z95118.2	0	0	0	2.48402	4.19172	0	3.34948	1.70286	2.19187	3.829	0	0	2.89106	0	0.736988	4.15767	0.678409	2.45621	0.737701	0	0
AC109495.1	5.08986	2.38749	0	0	0	0	23.9865	0	0	0	0	0	0	0	0	0	0	0	0	0	0
AC090409.1	0	1.12149	0	0	2.9339	3.34582	3.04845	2.52863	3.27129	1.89266	2.32137	1.53014	1.19467	1.13477	1.21727	0	0	1.33714	1.79216	2.13497	0
AUXG01000058.1	0	0	0	0	0	0.314912	0	0.216514	0.288288	0.366459	0	0	0	0.465308	0.71073	10.3487	0	0.620877	0.486169	0	0
AC013652.1	0	1.37439	0	0.79896	0	0.494619	1.46489	1.23545	0.890878	0	0	0	0	0	0	0	0	1.24931	1.7333	0.592001	0.747932
RSF1-IT2	3.22325	2.30403	0	0	0	0.623653	2.67613	0.619294	1.4058	0	0	0	0	5.04346	6.53276	8.99426	1.95023	28.7602	36.6732	0	0
AL356295.1	0	2.30037	0	0	0	0.253602	0.397318	0.641611	0	0.544544	0	0	2.48611	0.530471	0.396366	2.99768	0.217376	1.38066	0.619703	0	0
AL157395.1	0	2.09527	0	0	0	3.17036	7.09276	2.63206	0	0	0	0	0.778175	0	1.9512	0	0	0	0	0	0
AC092145.1	0	1.2063	0	0	0	3.27274	11.5073	3.38882	0	0	0	0	1.60748	1.13385	1.44798	0	1.473	1.23338	2.13915	0	1.55571
AL009177.1	3.98196	4.52817	0	1.66993	3.2059	0.58242	0	1.59707	0	0	0	1.98609	2.4396	0.193539	0.226515	0	0.277987	0	0.490229	0	0
AC011193.1	0	7.09954	0	6.25692	31.1762	17.0961	244.233	244.355	23.3368	14.6384	0	0	0	0	0	0	0	0	0	0	0
LINC01184	0	0	0	1.23178	0	1.66257	1.22287	0.963622	0.878675	1.09804	0	0	1.14393	0	1.1721	0	0	1.18965	1.4808	0	0
AC132216.1	0	9.0404	0	3.4539	24.5706	8.16864	51.4434	52.0304	0	0	0	0	6.95191	2.9385	0	0	0	0	0	0	0
AC011825.3	2.70698	4.39565	0	2.97244	6.70322	2.70295	9.38846	2.60722	2.1331	2.94622	0	1.80062	2.90095	0.420566	0.281409	0	0.344164	1.57953	0.4446	0	0
AC024075.2	2.28999	2.17731	0	0	0	0.440858	0	0.711602	0.510937	0	0	1.64189	3.18898	0.295932	0.378138	1.66712	0.278621	1.90772	0	0	0
AL391839.3	0	2.05442	0	1.7321	3.50507	0.412446	0	0.350907	0.243325	0.380415	0	0	2.23918	0.333126	0.38322	1.84088	0	0.129109	0.0961855	0	0
LINC02299	0	1.12282	0	0	2.91015	1.59735	2.11319	1.12791	1.32445	0.23825	0	1.17327	0	0	0.771647	0	0	1.27778	1.39355	0	0
LPP-AS1	0	2.42829	0	0	0	0.462359	1.51736	0.509225	0.223756	0.175562	0	1.29908	0	0	0	0.650884	0.352174	4.06784	4.30461	0	1.99443
LINC01414	0	2.5755	0	0	0	0.799749	3.56664	1.63515	0	2.04871	0	1.70349	2.2629	0.51722	0.342011	2.34746	0.381107	0.798375	0.348459	0	0.421467
AC010776.2	0	1.40674	0	0.806934	0.134163	0.340092	1.41896	1.39003	0	0	0	1.49708	0	1.12315	0.947933	0.897275	0	0.483426	0	0.604911	0
AC006013.1	0	1.80241	0	0.507261	0	0.500682	1.99216	0.59837	0.479773	0	0	1.22212	0	0.52071	0.511179	2.16077	0	1.68397	0.764583	0	0
AC009097.1	0	0	0	0	0.0816422	0.0829684	1.73807	1.24774	5.12602	2.13824	0	0	0	0.317109	0	0	0	0	0	0	0
AC005597.1	0	2.89641	0	0	0.103272	0.112563	0	0	0	0	0	0	0	0	2.80702	3.14805	0	0.1432	0.220223	0	0
AC245100.7	0	1.26585	0	1.63241	2.57566	1.58811	2.55012	2.09827	2.7676	3.17593	2.36545	1.2321	1.17359	1.16625	1.32657	0	0	0.786181	0	0	0
CCDC18-AS1	0	2.25893	0	0	0	0.222652	0.472282	0.28276	0.227602	0.282424	0	2.04222	2.58365	0.415043	0.257854	0	0.247311	1.35608	0	0	0
AC010359.2	4.12326	2.81875	0	0	2.39065	0	0	0.783095	0.363254	0	0	1.96081	2.15693	0.311542	0.522705	0	0.157567	0	0.384199	0	0
AC233992.3	0	1.0323	0	0	1.7414	1.41137	3.36444	1.24738	1.08731	0	0	1.17275	1.27181	1.22403	0.823842	0	0	1.38914	2.07885	0	0
AP006333.1	0	0	0	1.96574	2.85055	5.4709	5.67218	7.68781	8.82226	3.53211	4.82946	0	0	1.48778	1.77344	0	0	0	0	0	0
AC099535.2	16.3324	7.30175	0	1.94095	2.85099	0.724007	0	2.00079	2.73551	3.76406	0	1.95253	2.4334	0.18489	0.0966551	0.329085	0.0643368	0.351976	0.174055	0	0
LINC02217	0	1.13515	0	1.7542	3.01247	1.49557	2.21855	2.64108	3.74557	3.39263	0	1.17569	0	0	1.17753	1.13885	0	0.835844	1.27157	0	0
AL121972.1	0	0.951294	0	0.893871	0	0.873613	1.96292	1.2032	1.12699	0.786624	0	0	1.0952	1.0372	1.19754	0.917032	0	0.650057	0.747929	0	0
AL078600.1	0	2.21048	0	2.79579	5.21287	1.45593	3.9426	11.1057	28.3533	30.3252	14.8066	2.08998	3.37163	0	0.36471	6.09603	0.6653	2.15767	1.59395	0	0
AL157786.1	0.815525	0.937145	0	0.647237	0.404132	0.404397	1.52724	0	0.525344	0.584709	0.394464	0	0	0	0	0	0	0.773558	0.768419	0.612432	0.726746
CAMTA1-DT	0	0	0	0	2.31958	1.74638	1.94165	1.97103	1.86885	0	1.54961	0	0.905965	0	0	0.900916	0	0.665123	0.655886	0	0
AL662884.5	0	2.26597	0	2.41065	2.83157	0.668575	0	0	0.37525	1.62312	0	0	3.05306	0.219532	0.103567	0.583403	0.0573919	0.422813	0.112899	0	0
AC093639.2	0	0	0	0.141145	0.00921939	0.00863989	0.0761458	0.00689774	0.00484026	0.00852724	0	0.104331	0	0	0	0	0	0.0764384	0	0	0.0938654
AC132872.1	0	0.950904	0	0	2.00087	1.76475	2.57754	1.49741	1.35077	1.14418	0	0	0.825505	0	1.08827	0	0	0.848805	0.862534	0	0
AC078883.1	0.586482	0.907599	0	0	0	0.693601	1.43379	1.41619	1.11222	0	0	0	0	0	0	0	0	0	1.3955	0.636271	0.731062
AC124045.1	0	0.957207	0	0.788872	0	0.7081	2.19523	1.11514	0.636548	0	0.581887	1.60548	0.871074	0	1.30595	0	0	1.10658	1.42851	0	0
LINC01507	0	3.5268	0	0	0.0404603	0.193685	1.31269	2.70124	11.9802	5.16488	0	0	1.68725	0	1.78496	0.555655	0.579423	0	0	0	0
AL450468.2	1.38711	1.32225	0	0	0	2.5527	8.4898	2.37724	0	0.347867	0	0	0	1.2686	1.35921	1.54639	1.83333	0	2.77834	0	1.48047
AC091563.1	0.961961	0.959231	0	0	0	0.758006	1.79408	1.14139	0.612781	0.433494	0	0	0.902306	1.0485	0.931416	0	0	1.04552	0.889071	0	0
AC068389.3	0	2.33515	0	0	4.327	0	0	0.476764	0.490894	1.59292	0	1.77604	2.8036	0.470691	0.527031	2.87509	0.37001	0	0.442595	0	0
AC011491.2	19.2596	56.8253	0	7.37069	20.4057	29.7545	280.125	184.958	75.7563	48.4001	59.6189	8.45258	28.0372	6.22459	10.7772	20.1988	0	15.3126	17.3245	0	3.48766
AL591845.1	0	1.2348	0	0	0	0.774289	1.82832	1.3804	1.33061	1.33774	0	1.28164	0	0	0	0	0	0	0	0	0
LINC02635	0	2.23263	0	3.19754	2.76636	0.597145	0	1.32611	0	1.80624	0	0	0	0	0	0	0	0	0	0	0
AC005014.3	0	0	0	0	0	0.360741	1.42475	1.10189	0	1.46998	0	1.76426	1.23077	0	0	0	0	0.449896	0.448313	0.610393	0
LINC00381	6.10362	3.76299	0	1.87297	3.80214	0	3.11145	3.04092	10.2818	2.93351	0	3.15133	3.25941	0.118956	0.299318	0.323528	0.0171911	1.9836	3.24002	0	0
C20orf78	0	2.13244	0	0	4.64149	6.56395	26.8045	0.233139	0.211245	0.0198995	0	0.516842	0.376215	0	0.486474	0.452272	0.207652	0.177224	0.456276	0	0
AL513493.1	0	1.3922	0	0	0	0.455335	1.35498	0.785519	0.290154	0.521948	0	0	0	0	0	0	0	0	0.485361	0	0
AC096711.1	0	3.11276	0	0	0	2.45311	4.54242	3.0643	0	0	0	0	1.49912	0	1.61356	1.15578	1.48683	0.515418	0	0	0
AC140125.2	0	1.11177	0	2.82183	3.17588	5.15845	5.47977	2.77737	4.27559	3.83342	3.90152	0	0	0	0	0	0	1.64381	2.41922	2.66185	0
LINC00701	4.29168	2.39356	0	0	3.97386	0.661388	0	0.248299	0.0343226	0.0102713	0	0	84.3726	1.60778	2.49271	17.7691	12.8579	0.52115	0.161613	0	0
AL354861.2	0	1.46544	0	0	0	0	1.99349	1.26505	0	0	0	1.03233	0.86523	0	1.08667	0	1.07612	0	1.65212	0	0
ZNF350-AS1	0	0	0	0	1.78483	1.40855	1.9117	1.19329	0	0.41825	0	1.06775	0	1.1572	0	0	0	0.820414	0	0	0
AC027335.1	5.56144	22.1008	0	0	13.1803	1.67906	6.15771	46.3172	12.6051	5.93273	0	1.91192	0	0.533439	0.643904	10.9518	10.4613	16.0205	3.7533	0	0
AC069023.1	0	7.65801	0	0	0	0	9.67442	0	0	0	0	2.73023	2.70021	0	0	0	0	3.26794	0	0	0
BANCR	0	1.12281	0	0.760188	0	0.430268	1.36993	1.31122	1.75886	1.77588	0	1.08443	0	1.15984	1.24239	0	0	0	1.20927	0.603088	0
AL136097.2	0	3.94149	0	5.43137	19.3255	9.42911	43.5766	10.7111	2.83231	2.47689	0	0	0	0	0.0714935	0	0.0246691	0	0	0	0
AL354766.2	0	2.70015	0	1.40064	0	0	2.36201	1.76197	3.75207	1.15971	0	1.29694	1.18613	0	0	0	0	1.33877	0	0	0
AC125603.3	0	0	0	0	0	0.773174	1.44687	3.58588	1.92619	0	0	1.28223	0	0	0.641924	0.81094	0	0	0.587435	0	0
AC234781.1	0	1.49269	0	0	3.13651	0.609838	3.19379	0	0.303446	0.242244	0	0	0.882081	0.572862	0.421885	1.44638	1.42863	0	0	0	0
AC023158.2	0	38.9222	0	4.8311	3.90833	11.5712	47.8103	11.2038	0	0	0	0	6.82127	0.32565	0	2.11569	0	0	0	0	0
AC108868.2	0	15.8247	0	0	0	0	9.52587	0	0	0	0	0	2.69914	0	0	0	0	0	0	0	0
AC112907.1	0	3.54094	0	0	2.80276	0.494188	2.03895	2.13918	0	0.205786	0	0.573605	1.54188	0	0	0	0	0.072482	0.108106	0	0
AL109615.2	0	0	0	0.594068	0	0.683999	2.25268	0	0.524229	0.351829	0.355905	0	0	0	1.22134	0	0	0	1.50005	0	0.740125
AC099793.1	0	1.5274	0	1.96196	2.71921	0.774382	2.55826	14.8522	16.963	8.41846	0	0	0	0	0	0	0	0	0	0	0
AL596330.1	0	2.11646	0	0	0	1.97318	5.59007	2.63151	0	0	0	1.70599	0	1.37063	1.56602	0.814119	0	0.505769	0	0	0
LINC02058	1.49928	0	0	0	0	0	4.61062	2.24704	0	0	0	0	0	0.353951	0	0	0	0	0.719245	0	0
AC127540.2	0	0	0	0	2.37797	0	3.04534	0	0	0	0	0	2.30269	0.037613	0.0237343	0.022359	0.0569589	0.434081	0.134381	0	0
MAGEA4-AS1	0	1.24889	0	0	0	0	6.12957	0	0	0	0	0	0	1.69722	0	1.96299	1.87894	0	0	0	0
AL031587.2	0	1.98173	0	0.619975	0	0.316442	1.62349	2.83714	1.70009	0	0	1.34539	0	0	0	0	0	2.11288	0.392627	0	0
AP001599.1	0	1.75586	0	0	0	0	2.10067	0.746125	0.589016	0	0	0	0	0.553256	0	1.77831	0	1.47448	0	0	0
AL353581.1	0	0	0	5.51224	19.3243	18.7478	133.828	12.5241	7.47674	15.4779	17.377	0	9.5438	0	0	0	0	0	0	0	0
AL590822.2	0	1.14547	0	0.546846	0	0.442174	1.74584	0.931715	0.430295	0.347338	0.286872	0.965208	0.882666	0	0	0	0	1.16011	1.27289	0	0
AC097375.3	0	0	0	2.65437	21.0691	22.9956	67.0033	0.0799271	0.0122241	0.0234196	0	0	0	0	0	0	0	0	0	0	0
LINC01989	0	2.00936	0	2.37497	6.72767	6.96184	5.33817	6.75396	7.38795	2.35744	6.47089	0	0	0	0.397133	0	0	0	0	0	0
AL138720.1	0	1.3525	0	0.809409	0	0.842213	1.94491	1.18154	0.775531	0.84505	0.673127	0	0	0	1.16904	0	0	0	0	0	0
MCTP1-AS1	3.27386	2.49885	0	0	0	0	2.7901	20.6177	29.6983	3.64708	0	1.93131	2.63752	0.184229	0	0	0.403563	2.13818	3.55818	0	0
AC078923.1	0	0	0	1.42703	1.60763	1.28204	2.58747	1.28446	0.754019	0	0	0	1.075	0	0	0	0	0.886777	0	0	0
ILF3-DT	0	0	0	0	0	0	1.81281	1.24748	0	0.781238	0	0	0	1.09045	0	0	0	0.724065	0.804864	0	0
AL121721.1	0	2.98753	0	0	0	0	5.89971	1.83455	0	0	0	0	0.792994	0	2.13963	0	0	0	0	0	0
AL031658.1	0	0	0	1.40807	4.28547	4.6831	3.81902	3.84068	5.77547	3.91504	3.98165	0	0	0	0.652975	0.816294	0	0	0	0	0
PTENP1-AS	0	2.71227	0	3.34509	2.76978	2.2882	0.704014	2.49297	2.44859	4.35602	0	2.52832	4.06666	0	0	2.04698	0	4.90997	2.48107	0	1.78352
AC104237.2	0	11.6589	0	0	0	0.0444824	0	0.0347487	0.233347	0.357825	0	0.111009	0.220773	0	0.0693965	0.202787	0	0.0370835	0.0405611	0	0.124328
AC118755.2	0	2.49182	0	3.58342	14.609	30.0022	20.3535	22.6258	9.59681	8.68854	8.95287	0	0	0	0	2.01751	6.28621	5.42531	3.60297	0	0
MORC2-AS1	0	0.916661	0	0	1.70316	1.98026	1.53588	0.758472	0.497369	0	0.685178	0	1.25635	0	0	0	0	0.912027	0	0	0
AL626787.1	0	1.19899	0	0	2.97967	2.00701	1.84594	6.2557	6.9917	2.93536	3.64401	1.36954	0	0	0	0	0	0	0	0	0
AC012557.1	0	0.951607	0	0.706425	0	0	1.65355	1.96261	2.41249	1.65446	1.53488	0.965337	0.829352	0	1.12594	0.848024	0	0.923805	0.91842	0	0
AC114485.1	3.29441	1.85354	0	2.76952	2.31124	0.468572	0	0	0	0.457006	0	1.91931	2.65776	0.433525	0.174443	0	0.236523	0.488819	0.185373	0	0
LINC00334	0	0	0	0.7196	0	0.495427	1.70443	0	0.595764	0.368064	0.386327	1.12571	0.817908	0	1.21497	0	0	0	0	0.695455	0
LRP4-AS1	0	1.36992	0	0	1.72678	1.24885	1.17079	1.04736	1.13203	0.867762	0	1.23041	1.20587	0	1.27502	0	0	1.18464	1.40017	0	0
AC008915.2	0	0.903463	0	0	2.1863	1.53452	1.83564	2.80251	6.57862	2.82512	3.01161	0.959341	0	1.09237	1.24313	0	0	0.845638	0.92253	0	0
AC084782.1	0	1.11535	0	1.33083	0	0.6914	1.80864	0	0.774838	0.735804	0	0	1.32433	0	1.22049	0	0	0.709578	0.585791	0	0
LINC00654	0	0	0	0	0	0.812054	1.611	2.0649	3.3773	1.23381	1.87333	0	0.840932	0	0	0	0	0.850073	0.86639	0	0
AC073174.1	0	0	0	0	8.3832	2.99581	13.4497	0.353186	0.323395	0	0	1.89284	0	0.157637	0.12716	1.64199	0.0887135	2.00356	0	0	0
AC087741.1	0	0.955602	0	0	0	0.56051	1.59678	1.09197	0.731742	0.759435	0.625436	0.972647	0.943096	1.08163	1.05827	0	0	0	0	0.746418	0
AC097518.2	0	2.67175	0	1.88573	2.54367	0.435746	0	0.584712	0.601949	0.5562	0	2.39914	3.11354	0.610426	0	2.11546	0.313651	0	0.5859	0	0
AL512356.4	0.492526	0	0	0	0	0.0845262	0	0.0925439	0.0829861	0.128781	0	0	0	0.321292	0.580043	0	0.425336	0.40367	0.611145	0	0
AL133268.4	0	2.39139	0	1.62841	2.20839	0.551817	0	1.72803	0	2.38107	0	0	2.5789	0	2.63692	18.1675	0	5.06795	2.95242	0	0.226464
AC116366.2	0.797282	0.940099	0	0.707735	0	0.589764	1.57372	1.1061	0	0.315348	0.580501	1.15724	0	0	0	0	1.4274	1.2	1.28637	0.679628	0
ELF3-AS1	0	0	0	1.37649	1.90775	1.81255	2.41953	2.27732	3.48635	1.79022	2.23897	0.981287	1.18943	0	1.11913	0	0	1.2123	1.61638	1.39155	0
AC010907.1	0	0	0	0	0	0.176925	11.8301	0	0	0	0	0	0	0.272432	0.0439829	0.466753	0.306931	0.30599	0.401122	0	0
AC104187.1	0	0	0	1.49008	2.54663	3.42001	3.56647	3.42562	2.47805	1.86918	2.30745	0	0	0	0	0	0	1.12952	1.4763	0	0
AL359237.1	0	1.08721	0	0	2.77411	2.70462	2.65922	2.4588	2.04249	0	2.16008	1.0643	1.20118	0	1.17185	0	0	0.829647	1.11616	0	0
AC015912.1	0	0.957999	0	1.59773	2.32282	2.28506	2.15991	4.27746	9.4857	3.13866	5.10598	0	0.789486	0	0	0	0	0	1.09713	0	0
AL844908.2	3.84957	6.87626	0	0	3.83156	0.586491	0	3.21485	5.50311	5.10956	0	0	0	0.504852	0.605307	12.6319	0	4.16482	8.46625	0	0
AC139530.2	5.41987	1.93879	0	4.55656	14.1918	3.30012	8.18746	7.76051	0.42124	0.0902306	0	9.67324	22.1538	3.97896	0.237046	0.530298	0	0.542844	0.174376	0	0.242427
AC006511.4	0	2.17456	0	0	0	0.159209	0.358405	0.290627	0.215864	0.233867	0	0	2.71658	0.607459	0.211932	5.15333	0	0	0.536061	0	0
AC087533.1	0	0	0	1.60123	14.7614	3.67505	10.8306	10.0906	2.87268	21.3078	12.9248	1.873	2.63513	1.74094	2.03818	21.0364	4.79876	0.427115	0.33378	0	0
AC009185.1	0	5.74383	0	2.35973	18.8368	5.07476	35.1573	35.9276	18.8859	9.5191	22.006	3.062	4.90552	0.108053	0.470736	5.89519	0.0863982	1.97875	0	0	0
AC048344.4	2.37165	2.33396	0	1.82942	12.2087	3.35287	20.8318	2.88586	2.06569	0.325368	8.75313	1.9316	2.72142	0.371139	0.172294	1.58107	0.142905	1.8543	0.688342	0	0
AC104564.2	0	5.03073	0	5.24003	3.16814	0.682124	2.87207	3.68686	0	0	0	0	2.76068	0	0	11.2658	0	0.325943	0.146368	0	0
AL645608.7	0	1.36027	0	0	0	0.629863	1.79032	0	0.450123	0	0	0	0	0	0	0	0	1.42279	1.44901	0	0
AC067852.5	0	2.79712	0	2.78063	14.9392	4.76277	17.165	3.00309	1.92319	1.97355	0	1.89505	2.67618	0	0	3.59636	0.448738	0	0.287123	0	0
MIR4435-2HG	1.77795	1.45437	0	0	1.64353	2.34789	2.55447	0	0	0	0	1.3681	1.66455	1.11199	1.2636	1.15683	1.23214	1.17948	1.20067	0	2.05389
LINC00385	2.52631	0.110231	0	5.09543	9.75534	0	154.736	10.7831	0	0	0	0	0	7.70733	20.9286	64.5025	19.2697	5.29086	0	0	0
AC090136.3	0	2.18335	0	0	0	2.86034	7.61028	2.64014	3.22614	0	0	1.70323	1.49326	1.12691	1.25959	0	1.15501	0	1.48342	0	1.39945
TOB1-AS1	0	2.14238	0	2.12163	3.73035	1.22265	4.59762	1.86878	0	0	0	2.02654	2.26738	0.247844	0.131546	0	0.112536	0	0.550063	0	0
AC092295.2	0	0	0	0	0	0.7776	1.68532	1.58432	1.92008	2.11651	0	0	0	1.12397	1.25094	0	0	1.22381	1.8093	0	0
AP001318.2	0	0	0	0	0	0.677468	1.63521	1.49149	1.90433	0	0	0.981105	0	1.10321	0	1.08461	1.12082	0.652391	0.63336	0	0
AC106820.5	0	1.41084	0	1.72693	2.88038	4.55218	6.39732	7.48367	7.77057	2.83112	3.3816	0	1.65075	1.38441	0	0	0	0	0	0	0
AC053513.1	0	1.0807	0	0	3.47626	1.85254	2.16127	1.19693	0.565068	0.821173	0	0	0	0	0.752386	0	0	0.644307	0.725148	0	0
PEX5L-AS2	0	3.06799	0	0	0	0	5.95366	2.78467	0	0	0	1.93082	1.7115	0.646487	0	0	0	0.445665	0	0	0
AC002511.2	0.689452	0.888002	0	0	2.46023	0.821851	1.5124	0.926315	0.321605	0.445551	0.546381	1.91667	0	0	0	0	0	1.19439	2.40684	0	0
AL163051.1	0	0	0	0	2.42771	2.66547	3.07512	1.2753	1.17741	0.355134	0	0	0.795929	0	0	0	0	1.05985	1.10149	0	0
AC137767.1	0	0	0	0	1.8855	1.67055	2.05964	1.82196	2.18243	1.74444	0	0	1.29371	0	1.3017	0	0	0.711876	0.676311	0	0
LINC02092	0	2.87292	0	0	0	0.29596	1.95837	0	0	0	0	0	1.46818	0	0	1.93756	3.30187	0	0	0	0
NKILA	0	0	0	0	1.94885	2.54157	1.69248	0.723677	0.446155	0.554449	0	1.0835	0	0.94493	0	0	1.18495	0.85825	0	1.73281	1.33591
AC087752.3	0	0	0	0	2.33243	2.62062	6.1539	21.0327	7.44044	5.53843	0	3.26846	5.50476	0.338723	0.284271	11.7874	9.98849	0.201361	0.0907676	0	0.349446
HPYR1	2.36791	2.01305	0	2.1125	8.91815	0	0	0.54285	0.339868	0.556205	0	1.7495	1.89632	0.475134	0.239349	0	0.354886	0.612829	0.387043	0	0.487757
AL356277.3	0	0	0	0.781093	0	0.485913	1.40861	1.15	0.781421	0.797994	0	1.08346	1.10662	0	1.19468	0	1.12474	1.12455	1.48399	0.579308	0.734311
AL512380.1	4.68695	2.3945	0	2.03456	11.9168	2.91779	11.1682	8.84541	0.536593	0	0	0	0	0	4.0234	14.5064	3.84241	0.619206	0.664349	0	0
LINC00708	0	2.16283	0	2.86564	9.16345	21.1789	12.5083	16.2493	15.2079	7.98462	17.9479	0	0	0	0	0	3.03091	1.67593	0	0	0
STIM2-AS1	2.74346	2.9239	0	1.84251	2.95553	0	3.74425	0.795147	0	0	0	1.89983	2.63781	0.345076	0.471439	6.02619	0	2.22945	0	0	0
AC011442.1	0	0	0	0	8.46186	0.751265	3.69409	20.8405	13.5742	11.8062	0	1.63455	0	0.191208	2.03133	0	3.01662	0	0.477167	0	0.474031
AC073367.1	4.35074	3.58087	0	2.72129	5.77282	1.48443	13.4583	3.42962	4.55901	6.03825	0	1.60238	0	0	0.322472	0.0651357	0.277758	2.05591	0	0	0.408904
AC087645.4	0	1.16735	0	0	0	0	4.95238	2.03827	0	0	0	0	1.09601	0	1.37163	1.65954	2.27665	0	0	0	0
AC084768.1	0	2.14513	0	2.90199	2.16027	14.9443	131.948	0.270458	0.156949	0.273031	0	0	2.71992	0	0	0	0	0.149859	0	0	0
AL355596.2	0	0.504785	0	0	3.48453	0.43245	0	3.5444	0	0	0	1.75129	0	1.76987	1.55419	16.8434	0	2.6247	0.58274	0	0
AC009779.5	0	1.08789	0	0	2.43826	1.64309	2.10406	1.44952	0.667417	0.742124	0	1.07153	0.881948	0	0	0	0	0.728941	0.670465	0	0
AC068790.5	4.40817	2.53336	0	0	3.47913	0	3.57079	0	0.124553	0.481155	0	1.45885	0.407718	0	3.2242	7.4247	1.83227	0	0.305232	0	0
BTG3-AS1	0	0	0	0	0	0.24879	0	0.493134	0.388632	0.533788	0	0	0	0.378369	0.183273	0	0.230146	0	0.484695	0	0
AC093810.1	0	0	0	0	0	2.98163	7.73459	7.78917	0	0	0	0	0	2.8179	0	0.569096	0	1.37391	2.03316	0	0
SMAD5-AS1	0	0	0	0.598591	0.509137	0.397463	0.674652	0.493665	0.24596	0.29279	0.291287	1.89028	0	0	0	0	0	0.75129	0.739966	0.618208	0
AC099328.2	2.37023	2.17679	0	7.16418	19.7314	43.1268	53.4349	20.4655	9.92659	7.96807	20.4746	0	0	0.0756964	0.107845	0.089248	0.0481259	0	0	0	0
AC245164.2	0	2.4269	0	0	5.9723	0	27.6187	21.9879	8.72138	4.67749	0	1.89967	0	2.9923	1.65702	9.61629	4.86741	30.7729	37.8101	0	0
AC093330.3	7.79175	2.92619	0	0	5.24523	0.66167	0	0.712697	0.601912	2.86447	0	1.89812	2.78556	7.59883	15.0537	68.1464	19.854	0.326347	0.525521	0	0
AP000679.1	0	1.38666	0	1.71205	1.80394	1.31048	2.30533	2.10685	4.46283	1.45209	2.3222	1.08867	0.856288	0.898715	1.51275	1.05933	0	0.703028	0	0	0
LRP1-AS	0	2.27575	0	0	0	0.617762	1.77959	10.3038	9.29837	6.54787	5.69734	0	1.37384	0	1.62664	1.44591	1.32477	0.397277	0.339357	0	0
AL034380.1	0	1.28749	0	2.47351	6.09177	5.50629	6.63019	1.83954	2.5604	0.214878	0	1.12715	1.39855	0.680037	0	0	0	0.355845	0.433105	0	0
AC008964.1	0	2.63248	0	0	4.1807	0.321522	0	19.3073	16.4723	14.1812	0	1.29056	2.49784	1.64338	0.137966	25.3544	1.5606	0.149291	0.0827046	0	0.40059
NKX2-2-AS1	0	1.81711	0	0	0	0.171797	3.99418	0	0	0	0	0	4.23004	0.0671778	0.0578377	0.162676	0.0944041	0.723019	0.693771	0	0
MDS2	0	0	0	1.1905	1.80868	0	1.84052	1.86301	4.25879	0	1.88803	0	0	0	1.12895	0	1.1414	1.13566	1.32482	0	0
AL161640.1	0	0	0	0	0.00903729	0.0102816	0.12216	0.00723252	0.00335893	0.00682981	0	0	0	0	0	0.179549	0.313998	0.380378	0.250689	0	0
AL121829.1	0	2.37249	0	5.98166	7.89856	10.6492	10.4871	14.3046	3.87288	4.64155	6.60021	0	0	0.278282	0.226949	0	0.354153	1.94685	0	0	0
LINC00845	0	0	0	0	6.14937	4.40511	12.1391	0.0217138	0.00462063	0.00750632	0	1.77937	2.3755	0.0452163	0.0935734	0.195022	0.024017	24.2635	36.1867	0	0
AC110058.1	0	10.3011	0	5.22808	17.1359	8.98433	0	198.887	79.075	52.6806	0	0	0	0	0	0	0	17.2677	0	0	0
LINC00353	18.5574	0	0	4.09525	12.702	11.37	319.873	160.229	60.8088	32.8328	0	7.17251	96.2384	0	0	0	0	14.5824	8.64809	0	0
AC091938.1	0.311886	0.0430334	0	0.171942	0.0395283	0.0180826	0.111289	0.221765	0	0.0117546	0	0.127358	0.0923444	0.026309	0.115345	0.354877	0.152218	0.0189995	0.0199683	0	0.179612
FAM201A	0	0	0	0.674833	0.545334	0.837542	1.21059	0.463465	0.230004	0.281678	0.250615	1.17388	1.09337	0	1.24974	0	0	0.579988	0.626549	0	0
AC093620.1	0	0	0	0	2.80475	2.23082	2.595	1.5655	0.591228	1.83247	0	0	0.897405	0	1.6223	0	0	1.17079	0	0	0
AC023983.2	0	0	0	1.44979	2.7101	1.86391	2.48634	1.66287	1.28508	2.01458	0	1.15921	1.16389	0	0.86567	1.17086	1.29459	0	1.88909	0	0
AC090409.2	0	1.22851	0	0	0	0.483799	1.40405	1.16332	2.4172	0.606204	0	1.60651	1.16182	0	1.16052	0	0	1.38413	1.56779	0	0
AC087318.1	0	2.58017	0	0	0	0	2.92751	3.52684	2.36699	0.706282	0	0	1.37606	0	0	0	0	0	0	0	0
AC007342.5	0	2.74541	0	1.66723	3.66779	3.61991	5.79268	6.45788	7.62331	4.63307	4.34355	0	1.24544	0	0	0	0	0	0	0	0
LINC01732	0	1.73687	0	0	0	0.535384	1.50586	0.740662	0.519761	0	0	1.28058	1.34752	0	0.578952	3.10148	2.53316	0.419537	0.279067	0	0
AC107027.1	0	0.962356	0	0	0	0.615681	1.48878	1.23125	1.65144	0.692442	0	1.06359	0	0	1.09681	0	0	1.09384	1.33082	0.660632	0
AC005041.4	2.56871	2.21267	0	0	2.97434	0.520522	3.24243	7.94428	14.4565	3.36258	0	0	0	0	0.263048	1.457	0.138329	2.14157	5.96272	0	0
AC018410.2	0	0	0	0	3.01703	1.20919	1.94058	5.15563	6.69698	1.45998	0	0	0	0	0	1.2545	0	1.34593	0.365993	0	0.724127
AL391811.2	0	2.40984	0	0	0	0.503129	0	0.654979	0.522276	0	0	2.04893	0	0.426314	0	2.56631	0.418309	0.579826	0.323193	0	0
AC116667.2	0	1.64523	0	0	0	4.64279	13.2965	18.9641	12.9201	4.28579	10.4957	0	0.821044	0	0	0	1.6069	1.25441	1.35832	0	0
AC024337.1	0	1.93662	0	0	0	0	3.05882	0	0	0	0	0	0	0.179097	0.130623	0.426943	0.258093	1.6624	1.32624	0	0
AC097462.3	0	0	0	2.12408	7.01065	1.67648	2.69099	2.84461	2.33904	0.312113	0	1.87374	0	0.171688	0.200899	2.06978	0.120798	2.6168	0.651863	0	0
LINC01182	2.1619	1.67788	0	1.84941	3.34691	1.25345	2.16751	0.853256	0.574121	0.284215	0	1.28162	0	0	0.571848	0	0.650958	1.23183	0.580659	0	0.529994
AL589642.1	0	2.31089	0	0	2.66733	0.388909	0	0	1.77222	0.398146	0	1.75874	0	0.41917	0	0	0	1.43766	0.549122	0	0
AC073487.1	3.37591	12.4994	0	2.50216	2.69462	0	2.93747	0.491229	0	3.13698	0	2.91876	7.80149	0.145452	0.0949601	2.03656	0.182493	0.22168	8.83789	0	0
AC069439.2	3.08913	2.34595	0	0	0	0	23.0089	0	0	0	0	0	0	0	0	0	0	0	0	0	0
AC084335.1	4.5371	2.61132	0	4.0724	4.34035	0.320866	0	149.208	79.0501	55.5654	0	0	12.1918	0	0	0	0	0	0	0	0
AC253536.6	0	1.15133	0	1.58192	0	0.84593	1.64742	4.09308	6.61463	2.37845	3.00091	0	0	0	1.20654	0	0	1.27628	1.99726	0	0
AL512638.3	7.40566	3.60599	0	0	0	0	39.4813	0	0	0	0	0	0	0	0	0	0	3.35421	13.1624	0	0
AL139351.3	3.87906	2.47549	0	0	0	0.113277	0	0.363867	1.49578	0.534904	0	0	2.9121	1.47182	2.74916	8.16264	6.06616	0.496773	0.426703	0	0
AC104662.1	0	1.21309	0	0	0	0.594893	1.41997	1.16285	1.65847	1.48804	0	1.15456	0	0.729346	0.452071	0	0	2.3403	1.92693	0	0
AC003973.1	0	2.76621	0	2.22076	6.71201	0	0	0	0.236325	1.53657	0	1.56959	2.84027	0	0	16.8953	0	0.625607	0.0948798	0	0
AL357568.1	0	1.78428	0	0	1.9217	1.96632	2.79315	2.41147	2.70761	1.71903	2.52423	0	0.854362	0	0.76522	0	0	0.736724	0.734323	0	0
AL022326.1	0.902399	0.9425	0	0	1.75641	1.2864	2.24276	1.7177	2.36367	1.23446	1.47936	0	0.782875	0	0	0	1.37378	1.06081	1.5478	0	0
NCKAP5-IT1	7.54289	40.8922	0	3.22519	2.64538	0.607025	0	10.8038	17.974	6.42338	0	0	0	0	0	32.1112	13.724	4.71661	5.36109	0	0
AC007381.1	0	1.86346	0	1.32497	0	0	1.58934	1.46754	0	1.17253	0	0	1.0658	1.08781	1.14034	0	0	0.607703	0.635209	0.833032	0
AC011773.4	0	1.04346	0	0	0	0	1.79187	1.81517	1.72155	0.810487	0	1.17451	0	1.08416	0	0.832226	0	0.621817	0.706848	0	0
BMF-AS1	0	1.13519	0	0	0	2.18261	8.13488	2.79524	0	0	0	0	0	1.50266	0	1.5479	0	2.53825	0	0	0
AL645939.4	0	0.951108	0	0.748183	0	1.20486	2.62859	0	0.766076	0.173963	0.5062	0.965475	1.20298	0.938766	0	0	1.08331	1.23333	2.02128	0	0
NBR2	0	2.51354	0	0	0	0	3.63881	0.321171	0.275171	0.495454	0	2.35899	2.85289	0.485166	0.210718	1.89805	0.20245	0.66784	0.229048	0	0
DUXAP8	3.75928	17.5372	0	3.01678	4.59966	1.41128	13.702	3.4149	28.4493	39.5715	0	0	3.3209	0	0	11.577	0	6.60171	5.66346	0	0
LINC02235	0	1.33663	0	0	0	0.385123	1.48154	0.796577	0.530709	0.659286	0	1.11408	0	0.627001	0.684494	1.29465	0	1.25434	0	0	0
LINC01491	0	2.37106	0	4.86993	21.0575	30.298	166.921	27.6585	25.2666	44.0328	41.3137	1.96136	0	1.86864	4.3522	9.74675	0.429043	0.158715	0.159032	0	0
AC110048.2	0	0	0	0	1.92452	2.50987	3.77483	2.50207	5.60769	3.60984	2.39543	0	1.3098	0	1.3487	0	0	0.681323	0	2.05422	0
LINC01088	0	1.08048	0	0	1.36862	1.3854	0.832711	0.75441	0.549036	0.458204	0.712661	1.09102	1.14657	0.918135	0	0	0	0.897323	0.928366	0	0
AC115282.2	17.1453	8.10351	0	0	0	0.652787	2.57425	1.91006	0	0	0	0	0	5.72345	9.64426	5.35837	6.14969	23.529	39.4227	0	0
LINC02463	2.14522	2.30908	0	0	2.66639	0.32793	0	0.320462	0.116351	0.269826	0	2.16678	2.85042	0	0	7.22947	0.519684	0.210325	0.0494384	0	0
LINC00589	0	0.980373	0	0	0	0.699249	1.66923	0	0.617727	0.506215	0.491362	0	0	0	1.10362	0	0	1.22202	1.41017	0.763777	0
AL355377.4	0	2.38248	0	2.33435	6.28387	2.08607	5.16084	1.4421	0	0	0	1.69609	2.72815	0.40461	0.296803	0	0.349098	2.03882	0.765813	0	0
AC104836.1	0	1.3774	0	0	0	1.87279	4.08701	0	1.15226	1.20208	0	0	0	1.19219	0.706733	0.666121	0	1.79278	1.92082	0	0
AC076968.1	0	3.8422	0	0.458951	0	0	4.35671	2.07406	0	0.661315	0	0	1.75062	2.54692	2.28274	3.17376	0	0	0	0	0
AP003306.1	2.71063	7.39305	0	2.8372	6.72343	0	4.25507	0	0.695428	5.08029	0	1.8514	3.32465	1.63928	0.40617	8.13884	0.387966	1.87437	0.525917	0	0
AL138899.1	0	0.961908	0	0.675055	0	0.703677	1.68084	0	0.465856	0.283119	0.553545	1.07754	0.785276	1.08951	1.11911	0	1.1172	0	1.29205	0	0
LINC00174	0	2.58027	0	0	1.27039	0.91832	0.370937	0.456189	0.334172	0.536881	0	1.99029	3.96368	0.413612	0.521295	1.84651	0.468252	0.737104	0.354126	0	0
AC090826.3	0	0	0	0	0	0	8.61701	0	0	0	0	0	2.68193	0	0	0	0	0	0	0	0
FGF13-AS1	0	1.41906	0	0	0	0	2.69957	0	0	0	0	0	0	0	0	0	0	0.70359	0.506556	0	0
LINC01033	0	0.970695	0	0.833765	0.568286	0.462262	0.829402	0.888994	0.832593	1.21421	0	0	1.22718	0	0	0	0	0.616811	0.658232	0.695098	0
AL589935.1	0	2.00958	0	2.04673	0	0.715276	2.31548	0	0.676839	0	0	0	2.7602	0	0	3.31468	0	0.339391	0.129093	0	0
STEAP3-AS1	0	0	0	1.24988	3.26261	2.77429	2.13018	7.47437	6.26694	4.4089	2.25663	1.37057	1.08783	0	1.26127	1.14109	0	0	0	0	1.41376
AL513314.1	0	0.655092	0	0	0	0.229797	2.862	0	0.477564	0.236826	0	0.73386	0	0.658961	0.717988	2.35333	2.23174	0.275911	0.279396	0	0
AC022784.1	0	0	0	0	0	0.528836	1.7415	0	0.657015	0.583904	0	0	0	0	0	0	0	0.860944	0	0	0.728605
AC068993.2	3.37209	5.25543	0	0	0.0736374	0.0246003	0.132151	0.0730859	0.108766	0.501183	0	1.48251	0	0.159937	0.132901	0.418072	0.147259	0	2.38854	0	0.19544
AC136944.2	0	1.2477	0	1.342	2.36237	2.09745	2.41388	1.76067	2.4174	1.32671	1.71113	0	0	0	1.12364	0	0	1.06866	1.08568	0	0
AL355677.1	0	11.6681	0	5.45222	23.1198	49.0333	323.144	219.284	17.5084	4.83845	0	0	11.5825	4.95681	15.5289	7.61814	0	12.1481	0	0	0
LINC00602	0	3.00897	0	0	0	3.79076	5.25852	2.5175	0	0	0	0.985866	1.70824	1.15556	1.29726	0	1.32909	0.715056	1.42851	0	2.35018
AC068282.1	0	1.06227	0	0.814087	0	0.587519	1.61399	1.27191	1.13567	0.845216	0	0.975737	0.845934	0	0	0	0	0	1.18759	0.724539	0.831064
AC011481.1	0	1.08336	0	0	0	0	2.8169	1.25454	0	0.470273	0	0	0	0	1.1197	0.934402	1.10784	0.846726	0.830678	0	0
AC073878.1	0	1.15622	0	0	2.46065	0	1.80806	0	0.565264	1.7886	0	0	0	0.778962	0.632318	0	0	0.727584	0.409789	0	0
AC109811.1	0	0.409756	0	5.8883	8.87376	12.4457	20.8003	19.5886	17.6584	11.8373	16.6145	1.69916	0	0	0	0	0	0	0	0	0
LINC01170	0	1.13041	0	1.34173	0	0.657913	0.879824	1.32401	1.93133	1.32766	0	1.1285	1.19679	0	0	0	0	0.664744	0.756149	0	0
AL132775.2	0.365081	0	0	0	7.60161	0	0	135.099	72.7216	50.2064	0	1.8025	0	0.105122	0.0538288	0.0353452	0.0586248	0	4.52002	0	0
AC010245.2	0	0.965645	0	0	0	1.59731	2.60887	1.1058	0.729083	0.332051	0.67795	0	0.90604	1.0722	1.07787	0.963041	1.09517	0.804902	1.10143	0	0
AC016586.2	7.67269	1.23239	0	3.74496	10.0256	1.46841	6.90369	1.99935	4.16706	1.34307	0	2.26285	0	0	0.374844	1.93033	0	0.735069	0	0	0
LINC01311	0	0	0	1.8965	3.75923	8.91853	6.10688	5.92377	3.16947	3.658	2.83857	0	1.20563	1.11077	1.2678	0	0	0.890495	1.14948	3.00727	1.59437
AC011523.1	0	1.4059	0	0	0	0.64787	1.57158	0	0.746574	1.25281	0	0	0	0	0	2.06745	0	0	0	0	0
TENM3-AS1	0	2.30258	0	0	3.07037	0	2.52109	0	0.722511	0.264716	0	1.60155	2.32568	0.268209	0.454311	2.67852	0.536406	1.78923	1.57504	0	0
CELF2-DT	0	2.44095	0	2.96195	0	0.49197	0	0.695329	0.515895	1.5726	0	1.77031	4.07798	0	0.710901	6.17035	0	0	0	0	0
AC079298.3	0	1.5941	0	0	0	0	2.48085	1.12935	0.697925	0.32543	0	0	0	1.10215	1.13152	0	0	0	0	0	0
AC114488.1	0	1.33269	0	0	0	0.758991	2.20534	2.16597	0	0	0	0	0	0	0	0	0	0	0	0	0
AC126468.1	0	3.09104	0	0	5.84278	3.82231	33.8696	48.8667	10.8191	13.6085	0	0	0	0	0	0	0	1.36545	0.700454	0	0
AF127577.1	0	1.55098	0	0	6.50986	3.63479	4.06101	11.5939	4.65616	3.7611	5.86374	1.21703	0	0.253102	0.367891	1.74527	0	2.1718	0	0	0
AL049557.1	0	0	0	1.982	8.11005	6.96804	8.77486	9.01572	5.489	5.7962	5.93105	0	0.82432	0	0	0	0	0	1.42572	0	0
AC012085.2	0	0	0	0	0	0.814176	2.26651	1.3187	1.50517	1.76994	0	1.31131	1.137	0	1.10762	1.13359	0	0.870628	0	0	0
MIR124-2HG	0	0	0	0	0	0.121081	9.30958	0.0138241	0.00546253	0.0181684	0	0	0	0.34105	2.57443	0	0	2.04494	14.0313	0	0
AC097658.3	3.23331	1.72237	0	0	3.45958	1.34093	9.97266	2.22895	17.2778	10.7623	0	0.347619	0.536267	0	2.28899	19.7356	5.25041	0.13915	0.0534955	0	0.21645
AC090825.1	0	1.15003	0	0	0	0.814271	2.00081	1.31051	1.7205	1.41101	0	0	1.33434	0	0.911149	0	1.0742	0.815723	0.871314	0	0
AC116667.1	0	0	0	0	2.48065	2.50007	3.12377	1.70161	0.522036	0.268443	0	1.2833	0.789004	0	1.29341	0	0	1.1321	1.16003	0	0
AC016876.2	0	0	0	0	0	0.118113	11.6294	1.78303	31.4075	33.4154	0	0	0	0.374101	0.229886	6.02342	0.250463	0	0.373279	0	0
AC106729.1	0	2.0912	0	0	0	0.520785	2.23274	0.280946	0.122767	0.171034	0	1.5788	2.67005	0.40454	0.27478	2.30589	0.294301	1.48055	0.532189	0	0.467954
AL158828.1	0	2.46186	0	0	0	0.251258	0	0.330527	0.611942	0.563908	0	1.81982	2.41507	0.230516	0.236031	3.89691	0.585697	3.06792	1.44557	0	0
SNHG30	0	2.79674	0	2.6358	4.74901	2.81713	8.73376	1.5451	0	0	0	2.0404	2.78912	0.529127	0.519265	0	0.308777	0	0.405863	0	0
AC004884.2	0	1.0917	0	0	2.47596	1.25853	2.59048	2.37741	3.53809	1.98651	0	1.10834	0.8166	0	1.17689	0	1.26506	1.35374	2.01033	0	0
P3H2-AS1	0	0	0	0	1.6157	1.65093	1.61634	0.762137	0.550221	0.787065	0.593454	0.990859	1.03751	0	1.04336	0.933616	0	0	0	0	0.908663
AC117461.1	0	2.50016	0	2.55806	11.688	4.27155	21.1848	3.60069	2.72682	13.3719	13.2622	0.438439	0	0	0	0.569906	0.118756	0	0.3502	0	0
AC025183.1	0	1.98366	0	0	1.88484	1.17136	1.60773	1.39119	0.807117	0.539815	0	1.48338	0	0	0	0	0	0	0	0	0
AC117944.1	0	1.34328	0	0	3.05461	4.34996	4.62311	2.38346	0	0	0	2.08502	1.22415	0	0.504173	0	0.689111	2.23133	3.2387	0	0
AL596202.1	0	1.19242	0	1.28286	1.71815	2.38197	3.65024	1.96806	2.50601	2.71291	1.70765	0	1.2146	0	0	0	0	0	0	0	0
ADIRF-AS1	0	1.99067	0	0	0	0.333328	0	0.400167	0.274827	0	0	0	0	0	0.152333	0	0	0.719245	0.179083	0	0
AC103974.1	0	1.12442	0	0.803544	0.175832	0.385614	1.35877	0	0.388198	0.256862	0.431288	1.17563	0	0	1.21838	0	0	0.915297	0.928096	0.567612	0
AC007687.1	0	0	0	0	0	1.50195	4.40011	2.54994	0	0	0	0.965602	1.65964	0	1.28581	0	0	1.46892	2.39446	2.25527	0
LINC01979	0	3.08987	0	0	0	0	2.77212	1.65804	0	0	0	0	0	0	0.739833	0	0	0	0	0	0
PITPNM2-AS1	2.78609	2.55204	0	2.28598	7.36133	8.58236	7.85618	10.4264	4.99601	3.01188	0	0	0	1.6769	0	0	0	4.43659	7.39223	0	0
AL365434.1	0	1.73274	0	0	0	3.41555	10.8647	3.475	0	0	0	0	0	1.2052	0	0	0	1.56951	2.38219	0	1.6446
AC087457.1	0	2.40297	0	2.39249	8.98245	2.15472	6.78432	3.15886	3.61645	1.56543	0	2.00061	3.6923	0.495664	0.624753	1.95675	0.154314	0	0.438552	0	0
RUNX2-AS1	0	1.83221	0	0	0	1.88358	5.59673	1.96634	0	0	0	0	0.949856	1.21489	0	0	0	1.42489	1.95716	0	0
MROCKI	2.64585	2.12354	0	1.57853	0	0.429121	0	0	0	0	0	3.47767	3.86828	0	6.79313	5.26724	3.55007	2.36607	8.24954	0	0
BMP7-AS1	17.5926	7.91175	0	8.70082	29.8674	39.5019	256.378	52.3566	10.3038	5.59207	0	26.1178	14.4775	5.32548	15.3933	4.46717	0	0	0	0	0
AL359551.1	0	0	0	0.73743	0	0.654955	1.51723	0	0.608728	0.431074	0	1.05489	0.851889	0	1.09893	0	0	1.28497	1.67839	0	0
LINC01518	0	2.55433	0	2.72598	5.63359	1.23887	8.32919	1.8413	4.06164	8.48733	0	0	0	0.338491	0.0297903	0	0.0182094	2.74033	2.52986	0	0
LINC01456	7.47317	3.36643	0	2.67688	3.12617	0.451377	0	1.91572	1.76789	3.88076	0	2.446	3.04769	0.632754	0.319274	2.53284	0.396285	1.6075	0	0	0
AC008073.2	0	1.37812	0	0.459377	0	0.315704	3.57435	0.654983	0.217837	0.174561	0	0	0	0	0	0	0.732807	2.29639	1.68862	0	0
ZMIZ1-AS1	0	0	0	0	0	1.04813	1.0532	0.697258	0.566006	0.49994	0.595036	1.10486	0.937866	0	1.11977	0	0	1.1365	1.37305	0	0
AC090125.1	0	1.64687	0	2.38588	3.31146	0	1.98757	2.49248	2.43945	1.62672	0	1.27487	0	0	0	2.49458	0	0	0.486006	0	0
AC111170.2	0	0	0	0	0	0.119091	0	0	0	0	0	0	16.8783	0.0286326	0.0142331	0.132852	0.0698005	0.29969	0.0408705	0	0.270422
AC079801.1	3.41458	4.24685	0	0	0	0.0717902	0	59.2285	65.0864	48.4095	0	0	0	0.228329	0.343687	6.20898	0.629152	0.640879	0.201171	0	0
AC023593.1	0	2.37299	0	5.81634	32.3597	58.646	444.223	226.008	25.9848	10.3811	0	0	0	0	0	0	0	0	0	0	0
SEMA5A-AS1	0	2.64497	0	2.35295	5.63511	13.0085	9.30219	11.4764	3.5069	5.00794	6.32717	0	0	0	0	0	0	0	0	0	0
AL008626.1	2.82776	2.33597	0	0	0	0	15.9436	0	0	0	0	0	0	0	0	0	0	0	0	0	0
AC122719.1	0	0	0	0	5.41872	6.92318	6.67463	2.79354	0.800846	0.276229	0	0	0.925383	1.19267	0	1.29624	0	1.33465	0.87349	2.49545	0
AC010641.2	0	2.48912	0	1.95218	3.67116	1.95149	8.42038	0.804128	0.738296	0	0	0.198024	15.2137	0	0	5.15757	4.36153	1.4116	0	0	0
AC011477.2	2.61997	2.17917	0	2.28911	2.76993	0.249413	0.489765	1.93951	0.314788	0.42215	0	2.4054	0	0	5.97373	2.5375	0.45542	3.1804	1.51461	0	0
AC007923.4	0	1.12694	0	0	1.94554	0.556588	1.48437	2.10974	3.33453	3.96058	0	1.2138	0.870413	0	1.4944	1.44806	0	1.51122	1.19229	0	0
AL136320.1	1.25608	1.54379	0	0.597518	0.257291	0.428799	1.88029	1.27218	0	0.453494	0	0.961429	0.851027	1.11055	1.23916	0.929546	1.08289	0.675418	0	0	0
AC091096.1	0	1.51646	0	0	2.27854	0.349322	1.51582	0.78029	0	3.29395	0	0	0	0.428353	0.378593	0	0.295888	0.257591	0.167086	0	0
INHBA-AS1	0	0	0	0	2.14603	1.22001	2.33837	3.45785	5.83848	2.42185	2.81952	0	0.811326	0	1.17982	0	1.17486	1.10972	1.40516	0	0
AC116337.3	0	0	0	0.671167	0.400335	0.323826	1.39104	1.15935	2.30685	1.34526	0	0	0	0	0	0	0	1.37664	1.55561	0.593093	0
AL662873.1	2.75145	6.06408	0	5.18495	8.36854	1.55207	5.60537	12.2267	31.8315	6.02189	0	0	2.47948	0.429196	0	0.0945984	0.0167607	4.68655	0	0	0
AC040169.3	0	0	0	3.66915	9.82957	2.25044	4.14834	13.2367	13.8979	7.02101	0	0	7.91579	0	0.452472	14.62	6.59776	4.90436	9.03086	0	0
AC044810.3	0	0	0	0	0	0	2.49432	1.08749	0.614796	0.413244	0.54521	1.52768	0	0	1.27058	0	0	0	0	0	0
CNTN4-AS1	4.80513	3.32778	0	0	7.18725	1.81358	6.12939	0.154583	0.301415	0	0	0.501813	0	0	1.62064	14.0315	0.273706	0	0.497175	0	0.393259
AL136131.3	0	0.982702	0	1.27042	2.26387	1.74664	3.03452	2.72487	4.27351	2.30351	3.05215	0	0.857353	0	1.06548	0	1.13722	0.754535	0	1.66478	0
NCF4-AS1	0	0	0	0	0	0.400822	1.37514	0	0.694835	0	0	1.87452	1.29576	0	1.31687	1.223	1.54592	0	0	0	0
AL136985.3	0	0	0	0	0	0.511107	1.42481	1.23496	0.63736	0	0	1.07838	0.818809	0	0	0	0	0.928598	1.18493	0.603131	0
AC009542.1	0	0	0	0	2.52957	1.63142	1.87589	3.189	2.99616	2.30412	1.92587	1.13134	0.81708	0	0	0	0	0	1.34366	0	0
U47924.2	0	0.97129	0	1.13927	2.12739	1.52135	2.45271	1.72176	1.27814	0.383755	1.41525	0	0.880587	0	0	0	0	0.93597	0.907346	0	0
AP000873.3	9.46686	55.606	0	5.99059	0	0	207.161	12.0777	6.46921	0	0	0	0	5.74336	15.9443	10.0919	6.31197	7.31087	10.2401	0	0
AL138927.1	0	2.33347	0	2.554	5.1827	0	0	3.29676	1.40366	1.93122	0	1.88119	2.16158	0	0	6.46347	2.89666	0	0.398387	0	0
LINC02497	0	1.11781	0	0	0	0	2.31309	0	0	0.688013	0	1.3106	0	0	0	1.41155	0	1.20092	1.25234	0	0
AP000785.1	0	0	0	0	4.70433	2.22247	9.90418	21.2299	3.16152	0	0	0	0	0.136924	0.0718096	0.0850693	0.235975	0.547115	0.205514	0	0
LINC01140	0	1.14158	0	0	1.79334	2.1469	1.17537	0.936385	0	0	0	0	1.54597	1.07997	1.19963	0	1.14786	1.17783	1.73624	0	1.4229
AL451137.1	0	2.42773	0	2.73659	0	0.267316	0	0.653644	0.243691	0.632963	0	1.44802	0	0.469978	0.136924	2.69729	0.462003	0.216915	0.0829287	0	0
AL513523.4	0	2.52731	0	0	0	0.287648	0	0.366935	1.65765	4.53507	0	0	2.18811	0	0	10.2964	0	5.06245	2.31135	0	0.396462
AL023806.1	0	1.03531	0	0.842968	1.74422	1.33538	2.78964	1.09917	0.565179	0.326335	0.645496	0	1.33925	1.11013	0	0	0	0	1.4615	0	0
AC016903.1	2.41663	2.90491	0	3.83335	11.1915	17.0489	11.8453	13.1091	3.78362	5.32943	0	1.77907	0	0	0	0	2.98774	3.5492	0	0	0
AC084024.4	10.1104	3.80489	0	2.06796	2.64506	0.565651	0	0	0	0.575201	0	0.732394	0.460377	0.299546	0.183627	3.85875	0	3.92568	3.58309	0	0.208561
AC008735.1	0	0	0	0	3.99339	11.8802	64.806	0.381361	1.65147	0.200662	0	0	0	0.0591284	0.156933	0.0757747	0.0506764	0	0	0	0
AP000442.1	0	0	0	0	0	1.32986	1.54896	1.64472	2.31156	0	0	0.983773	1.04156	0	0	0	0	1.05373	0	1.49444	0
AL807776.1	1.92962	2.18675	0	0	3.00392	0.599104	0	0.428885	0.721097	0.578877	0	1.76734	2.44743	0.380721	0.090848	0.296888	0.136062	0.510121	0.156285	0	0
RRS1-AS1	0	2.42993	0	3.01914	3.9524	16.3382	13.5912	4.40976	3.11067	0	2.90161	0	1.29848	0	0	0	0	0	0	3.64561	1.75406
AC015845.1	0	1.43555	0	0	0	3.43506	3.5735	2.5505	0	0	0	1.88452	1.33525	0.45831	0.469661	0	0	0	0	0	0
AC130404.1	0.353058	0	0	0.101299	0	0.126624	6.48926	0	0	0	0	0.705071	0.239736	0.0543657	0.200911	0.0947528	0.179949	0.0474918	0.148045	0	0
AL590723.1	0	1.0805	0	0	0	0.457675	1.41874	1.4661	2.22657	2.80954	0	0.973195	1.08369	1.16863	1.31412	0	1.05193	0	1.16375	0.63938	0
AC012494.2	0	0	0	0	31.8923	30.104	0	130.203	70.9016	38.9877	0	0	0	0	0	0	0	0	0	0	0
LINC02267	0	1.36744	0	0	1.65781	0	1.90376	1.26225	0	0	0	1.20442	0	0.843288	0.763267	0	0	1.11287	0	0	0
AC021087.3	0	18.3888	0	1.76906	3.24098	0	2.4545	4.48604	0	5.19493	0	0	21.856	0.615265	0.268401	9.6249	1.7817	0.57954	0.233007	0	0
AC010320.2	0	1.14202	0	0	2.62412	1.3748	1.69145	1.16726	0.725875	2.6357	0	1.24129	0	1.2821	0	0	0	0	0.763634	0	0
AC091564.4	1.46272	0	0	0	0.165634	0	3.38478	2.0132	0	0	0	2.0834	1.50846	0	0.581521	0.72919	0	0.651655	0	0	0
AC016885.2	0	4.1142	0	0	0.0138652	0.164011	0	0	0	0	0	0.74964	0	0.564456	0.483332	0	0.475552	0.485293	0	0	0
AC103746.1	0	0	0	0	0	0.682718	2.41958	3.79476	2.62778	2.45135	0	1.22938	1.0975	0	1.34386	0	1.66906	1.16153	1.28482	0	0
AP006219.2	2.25367	14.6668	0	2.89228	3.33914	0.752857	2.42651	0.58719	0.317038	0.656821	0	1.96053	2.09431	0	0	16.8124	5.89889	12.9343	22.3588	0	0
LINC01647	0	0.94462	0	1.51853	6.17499	5.13112	4.78269	7.62609	8.35789	2.80215	3.9396	0.972517	1.24599	0	0	0	0	0	0	0	0
AC023908.1	0	2.54059	0	0	0	0.191005	5.63287	0	0	0	0	1.78605	2.86409	1.85913	1.80775	16.7287	2.44561	0.280881	0.118494	0	0
AC025431.1	0	0	0	0.675393	0	0	4.77484	2.13442	0	0	0	0	0	1.08471	1.15085	1.08967	0	0.393776	0.467191	0	0
AC073343.2	0	0	0	0	0	0	1.94071	2.18176	5.90483	2.89258	2.06094	1.04831	0.918624	0	0.869903	0	0	0.794979	0.801199	0	0
AL121672.2	0	1.04504	0	0	0	0.746727	1.81757	1.36112	0	1.11283	0	0	0.930538	0	1.19817	0	0	0.845651	0.893499	0.813199	0
PSMB8-AS1	0.88937	0.929028	0	0	0	1.66488	1.18656	1.29857	0.831961	0.724251	0	0.961012	0.961844	1.08722	0	0	1.07766	1.09032	1.1214	0	1.52937
AC019080.3	0	1.56914	0	0	0	0	2.01196	0.680561	0.454317	0.317786	0	0	0	1.49053	0.602078	0	0	2.14926	0	0	0.556856
AC012593.1	0	1.09524	0	0	3.39309	1.37391	1.65164	3.10754	4.64003	1.37196	0	0	0	0	0.844481	0	0	0	0.573351	0	0
AP002856.2	2.38431	2.32763	0	1.82928	2.94482	0.557044	0	0	0.709384	3.98237	0	2.09396	6.12049	1.7311	3.65213	10.577	0	2.87281	3.4149	0	0.393004
AC069113.2	0	2.08929	0	0	0	1.54848	2.90089	1.99334	0	0	0	1.76938	0	0.74052	0	0	0	0	0	0	0
AC093904.2	0	15.0195	0	5.6301	31.7173	26.2194	592.662	203.23	76.41	56.8072	0	0	13.1834	0	0	0	0	18.7248	0	0	0
AL354754.1	3.27127	3.02075	0	2.61405	12.3878	15.4982	12.4355	9.17833	3.16139	0	0	0	0	1.69249	0	0	0	4.6274	0	0	2.42729
AC090531.1	0	0.108237	0	0.279819	0	0.0319401	0	0	0	0	0	0	0	0.0576972	0.00834599	0.0274112	0.247388	0.0228784	0.0348288	0	0.183524
AC009411.2	2.52303	4.82984	0	0.204447	0.0365879	0.00733028	0.0745045	0	0	0	0	1.842	2.60607	0	0	0	0.338097	10.2043	3.40021	0	0
AC012629.1	0	2.22372	0	0.467279	3.16244	0.571962	2.76607	4.3024	0	0	0	0.0674839	0	0.287532	0	0	0	0.142537	0.0986409	0	0.225224
SLC25A30-AS1	0	0	0	1.14913	2.48035	2.21497	1.40507	1.19384	1.09595	1.8531	0	0	0	0	1.10322	0	0	0	0	0	0
AC010761.7	0	0	0	4.07618	10.3043	4.91676	15.5591	109.826	19.4174	7.84186	0	0	7.06652	0.443044	18.094	41.2694	9.33565	3.61781	0	0	0
AL353746.1	4.80074	3.69069	0	0	0	0	9.2638	0	0	0	0	2.12277	0	2.15927	0.141545	0	0	4.6245	2.21748	0	0
AP003419.2	0	1.11923	0	0	3.49424	5.00273	4.63274	3.17752	2.18764	0	2.15787	0.939805	1.138	0	0.799988	0	0	0.818704	0.808082	2.09264	0
MINCR	0	0	0	0	0.423562	0.561014	0.884165	0.533965	0.345534	0.405623	0.374236	0	1.09876	0	0	0	0	0.928515	1.20455	0	0
HOXC-AS2	0	4.50538	0	2.57847	5.35784	2.49328	7.94704	2.41614	0	1.51041	0	0	0	0.600597	0.686851	6.07814	0.400273	1.31864	0	0	0
AL024495.1	0	2.21371	0	0	0	0.179098	0.490875	0.269696	0.212968	0.568017	0	0	2.44928	0.434018	0.323721	5.87352	0	0.711456	0.422908	0	0
IL21R-AS1	1.3031	1.51964	0	0.485756	0	1.28685	3.75502	2.6521	2.25462	2.04841	0	0.959309	0	0	1.39711	0	0	0	1.92991	0	0
AC067852.2	0	0.748913	0	0	2.18978	1.85619	2.33733	1.87575	2.25784	1.33796	1.81481	0	0.83968	0	0	0.792764	0	0	0	0	0
AC107057.1	0	10.282	0	0	0	0	3.51113	0.112993	0.0633674	0.00967885	0	0	0	0.341182	0	0	0.22797	4.02935	3.43867	0	0
DPP10-AS3	0	0	0	0	0	0.402385	0	2.14767	0	0	0	0	0	0.123438	0	1.52223	0	0	0	0	0
AC104167.1	0	0	0	0	0	0	0	0	0	0	0	1.72486	0.150267	0	0	0	0	0	0	0	0.152266
AC069209.1	0	0	0	0.68448	0.354032	0.454039	1.41094	1.1073	1.27589	0.729895	0.615273	1.91413	0	0	1.22923	0	0	1.13508	0	0.584122	0
AC087392.1	0	0.978231	0	0.760532	0	0.588654	1.61367	0	0.696161	0.4736	0	1.07432	0.948316	1.11589	0	0	1.18307	1.24233	1.46093	0	0
AC008555.2	0	0.947719	0	0.660835	0	1.26802	2.44156	1.63796	1.50483	0	0	0.961465	1.30355	0	1.09779	0	1.0924	1.20294	1.28869	0	0
AL161729.2	0	3.33587	0	2.12167	4.852	11.5952	9.43256	10.852	12.6509	4.38072	0	1.20064	1.68517	0.486411	0.403865	0.558128	0	0	0	0	0
AC025038.1	0	2.1501	0	2.59059	7.10558	1.32169	6.42387	0	0	2.91692	0	0	0	0	1.81022	4.5979	0.410484	1.76094	1.39669	0	0
AL445985.1	0	1.80692	0	0.465553	0	0	2.76704	1.80562	0	0	0	0	0	1.23434	0.666821	0	0.674625	0.560974	0	0	0
BX537318.1	0	0.962577	0	0.767334	1.79407	0	1.83213	1.9906	3.17017	2.89945	0	0	0	1.08709	1.19394	0	1.08208	0.625426	0.714218	0	0.820844
AC026355.1	0	0	0	0	0	0.481426	2.45192	0	0.410678	0	0	0	1.57903	0.372999	0.343388	0	0	1.60621	2.8273	0	0
AC026726.2	0	5.19309	0	2.94708	12.1311	2.4077	2.72367	12.5337	1.94012	1.84911	0	2.49097	4.38996	0.620469	0.378221	1.69025	0.0844844	2.56031	1.7377	0	0
AC093151.3	0	0	0	0	0	3.53517	8.51867	3.43702	2.13977	0	0	1.2859	1.38572	1.27221	0	1.46437	0	1.37221	1.32452	0	0
SNHG17	0	2.30018	0	2.00984	3.25806	1.27677	2.44971	0	0.61237	0.613513	0	1.92308	3.3842	0.477651	0.420412	1.91034	0.375155	0.785501	0.54084	0	0
AL031670.1	0	0	0	0	2.88639	3.56618	4.0839	1.21501	0.831549	0.480036	0	0	1.41419	1.15349	0	0	1.33476	1.11884	1.7282	0	0
CACNA1C-IT1	0	0	0	0	0	0	16.1145	0	0	0	0	0	0	0	0	0	0	1.36472	0	0	0
AC044839.1	0	1.49304	0	1.41409	3.67298	3.66129	6.16263	8.28011	10.094	3.82145	7.04775	0	1.27824	1.10484	1.36256	0	0	0	0	2.8392	0
AC091534.1	2.42116	2.4292	0	3.19238	3.52927	0.794918	4.05624	0.227021	0.391748	0.638337	0	2.37115	2.97635	0.521144	0	4.12625	0	2.54492	1.50795	0	0
CR383656.10	0	3.47145	0	2.60044	0	0.296965	0	0	0.691361	2.09079	0	1.81822	2.79733	0.310565	0	6.07518	0.490732	0	0.675362	0	0
LINC01010	0	0	0	1.35754	2.62732	2.57534	1.5356	0.965741	1.42765	1.07108	0	0	0.913345	0	0	0	1.10711	0	0	1.29577	0
AC106712.1	0	0	0	0	2.32276	2.07486	1.97542	1.232	1.11548	0.407598	0	1.4104	0.779882	0	0	0	1.67383	0	0.710774	0	0
AC092171.5	0	1.16255	0	0	1.70338	0	1.65346	2.26372	3.49567	2.50694	1.94618	1.32922	0.895463	0	0	0	0	0	1.28142	0	0
AL132656.2	0	0.972681	0	0.830759	0.516626	0.5113	1.63069	1.09514	1.25166	0.790654	0.653222	0	0.8528	0	1.27996	0	1.24414	0.901786	0	0.737099	0
SBF2-AS1	0	0	0	0	0.755625	0	0	1.17002	1.13319	1.61242	0	1.22347	0	0	1.17831	0	1.15638	0.664786	0.591748	0	0
APCDD1L-DT	0	2.96082	0	2.75472	5.75546	1.99215	7.15579	2.72079	0.236619	0.210729	0	0	2.65089	0	0.325451	7.99645	0	2.72641	0	0	0
AL133410.1	0	0.963734	0	0	0	0.855853	1.97302	1.44961	1.60675	0.910706	0	0.972165	1.07933	1.11972	0	0	0	0.761649	0.740348	0	0
AC079305.1	0.877332	0.944002	0	0	1.80838	1.47158	2.04529	1.20038	0	1.17109	0	0.978185	0.839229	0	0	0	0	1.04769	1.14978	0	0
AL031726.2	0	0.417549	0	0	0	0	0	19.6464	61.551	10.4695	0	0	2.69467	0	0	0	0	0	0	0	0
AC066613.1	0	1.26477	0	0	2.10524	2.60457	4.36118	1.65826	0.537278	0.276616	0	0	0.917305	1.19101	1.23883	0	0	0	0	0	0
AP000926.2	0	2.92847	0	2.09083	9.07036	2.31067	5.87648	0.789741	0.415162	1.93226	0	1.77412	2.84649	0	0.35112	5.80591	0	0.256219	0.232246	0	0
PACRG-AS3	0	10.9067	0	6.61682	18.3901	26.0004	161.452	60.724	6.34821	18.9453	26.9775	4.26996	11.0481	0.489843	0	0	0	6.58818	0	0	0
AL355390.2	0	2.99354	0	2.15293	3.01542	0.472068	2.89687	0.623711	0.665439	0	0	0	2.5797	0.475937	0.136682	0	0.378145	0.318618	0.11754	0	0
LINC01228	1.65525	0	0	1.90707	3.75912	8.98979	7.92558	9.79902	9.74188	4.70143	5.85703	0	0	0.607647	0	0	0.804635	0	0	0	0
AC006288.1	0	2.50169	0	2.41182	0	0.314377	0	0.207802	0.138982	0.679647	0	3.99083	0	0.375394	0	6.08026	0	2.19894	1.73304	0	0
AL512604.2	0	1.50152	0	0	3.94109	2.5847	2.97442	2.9979	6.46652	7.08249	5.23649	1.20064	1.25829	0.321331	0.42775	1.6903	0.388772	1.20401	0.364202	0	0
AC008753.2	0	1.27093	0	0	2.99775	1.27016	1.90896	1.14941	0	0.480051	0	1.16622	0	0	0	1.57935	0	1.93247	2.06157	0	0
AC023813.3	0.75026	0.936893	0	0	0	0	2.91246	0	0	0	0	0	0	0	0	0	0	0	0	0	0
AL008733.1	0	0	0	0	0	0	12.3345	0	0	0	0	0	0	0	0	0	0	1.22851	0	0	0
INE1	0	2.80169	0	0	0	0.183013	0.431083	0.614529	0.592902	0.627728	0	0	2.65707	0	0	7.4671	0	0	0.388648	0	0
AC121338.1	0	0	0	0	6.01385	2.81151	3.55907	3.51589	5.04468	1.31494	3.55402	0	0	0	0.721515	1.48099	0	1.72964	1.63754	0	0
AC136489.1	0	0.965409	0	0.74513	0	0.562359	1.57258	1.13575	1.10604	0.812098	0.699347	0	1.21043	0	0	0	0	0	0	0.714807	0
AC087292.1	0	0	0	0	8.66634	16.0667	8.68752	0	0	0.14653	0	0	0	0	0	0	2.49045	3.13321	2.23196	0	0
PANTR1	2.48217	2.43725	0	0	2.26291	0.634442	0	0.472614	0	0.743034	0	0	2.20361	0.402071	0.319132	0	0.274613	1.44495	0.62842	0	0.299536
AC097500.1	0	2.38461	0	0	0	0.137551	0.315478	0.187523	0.211626	0.413182	0	0	3.02145	0.451615	0	5.01227	0.418795	0	0	0	0
AC024896.1	1.35282	1.15833	0	0	0	0.579584	1.65369	1.47019	1.34244	0.499234	0	0	0	0	0	0	0	0.715289	0.482513	0	0
AC009133.3	0.929954	0.94009	0	0.634864	0	0.463499	1.4452	1.08607	0.705713	0	0.570038	1.12465	0.83058	0.80016	0.807853	0	1.12305	0.745332	0.726584	0.648271	0
AC104982.1	0	1.13332	0	0.662661	0	0	2.25622	0	0.395293	0.227338	0.471916	0	0.793036	1.12459	1.44188	0	1.64382	1.19643	0	0	0
AP001136.1	0	2.30011	0	0	0	0	5.46217	0	0	0	0	0	0	0.515117	0.316908	0	0	0.0673257	0.0961925	0	0
LINC00488	0	1.24142	0	1.96188	3.32679	0	1.80496	1.15643	0.835966	0.744115	0	0	0	0.726334	0	0.722347	0	1.2359	0.806011	0	0
RGPD4-AS1	0	0.960848	0	0.733687	0.49033	0.441762	1.52048	1.46698	2.14169	0.593284	0	0	0	0	0	0	0	0	1.19996	0.632451	0.780928
AC109131.1	16.1211	36.8046	0	4.63959	0	0.404555	4.89805	6.07701	4.39957	1.32966	13.9174	2.24638	0	3.30978	2.50033	11.2095	3.70777	2.03413	1.88751	0	0
AC053545.1	1.934	0	0	4.18761	10.2681	1.76268	0	19.8102	7.37636	4.20913	11.2843	2.16914	2.76035	0.275397	0.317244	0	0.205126	0.35198	0.338798	0	0
AC110751.1	0	0.0750587	0	0	0.0567119	0.30879	0.294532	0.00856297	0.00329325	0.00565935	0	0.314497	0.149867	0	0	0.0653911	0	0.0251689	0.0344205	0	0.174977
AL355607.2	0	2.07147	0	0	2.0148	0	1.96578	5.31584	6.88658	2.33868	3.23862	1.56512	0	0	1.5027	0	0	0	0	0	0.742435
AC009962.1	0.765739	0.936492	0	1.36355	2.57937	1.89519	2.13945	1.81687	0	0	0	0	0	0	1.27367	0	1.69703	0.771088	1.18655	0	0
AL157414.1	0	0.845326	0	0	2.29669	1.26916	1.85315	0.870089	0.43975	0.233489	0	1.13593	0	0.700298	1.81857	1.51864	0.706991	0.342492	0.295596	0	0
AC097532.3	4.1866	4.11326	0	2.7969	3.51242	0	0	0.766938	0.231333	0.313056	0	1.75327	3.02333	0.492135	0.312021	0	0.263693	3.15503	1.53582	0	0
AC022100.1	0	2.24069	0	2.63663	2.74875	1.45444	5.91767	0	0.34969	0.252592	0	0	2.54385	0.365231	0.132125	0.295098	0.0337066	0.493505	0.268195	0	0
CU634019.6	0	0.97454	0	0	0	0	2.3395	1.36992	1.27194	1.11917	0	0	0	1.06564	0	0	1.14609	0	1.20985	0	0
AL139288.1	0	5.63896	0	2.86679	13.3348	2.1916	8.98559	35.0785	14.1281	2.41527	0	0	4.17478	0.157259	0.115945	0.222031	0.0194198	5.2134	11.4156	0	0
RN7SL832P	0	0.947897	0	0	0.659035	0.582784	0.351592	0.630125	1.77327	1.78762	0	1.08069	1.48613	0	0.826266	0	0	0.680585	0.635719	0	0
AP000365.1	0	1.07262	0	0.623397	0	0.414491	1.38643	0	0.724533	1.34562	0	1.39469	0.850395	0	1.47138	0.769837	0	0	2.06466	0	0.603581
AL357140.4	3.36941	0	0	2.4378	7.76396	3.5744	13.6089	2.46675	1.97444	2.93773	0	0	2.15295	0.175512	0.350965	0.518155	0.364151	1.47013	0.257614	0	0
AC091614.1	0	0	0	0.356975	0	0.402291	3.75637	0.537126	0.343908	0.248892	0	0	0	0	0	0	0	0	0	0	0
AC016396.1	0	0	0	0.335702	0	0.615243	3.51055	0.852578	0.288945	0.261741	0.217607	2.01319	0	0	0	2.33717	0	0	0	0	0
AC013468.1	0.850735	0.953464	0	0	3.34228	6.6389	6.10363	6.37427	9.25128	2.69908	4.55406	0.921273	1.08585	0	1.17289	0	0	0	1.28843	2.77801	0
AC073288.2	2.34228	2.2587	0	0	0	0.219913	0	0.658444	1.29657	0.699042	0	0	0	0.692009	0	0	0	0	0	0	0
AC073655.3	2.75578	2.26351	0	2.79803	21.0446	33.9248	150.54	9.11834	13.8936	9.04343	23.1603	1.91518	2.80743	0	0.203075	6.71581	0.412037	0	0	0	0.483572
AC117945.1	0	0.147441	0	0	0	0.680046	0	1.75267	0	0	0	0	0	0.1751	0.252114	4.12611	0	0.133353	0.229654	0	0
AC009292.2	0	2.92669	0	2.98393	2.64841	0.479372	0	2.33533	2.36175	1.90117	0	0	2.82603	0	0.572406	2.94382	0.591815	0.638524	0.276285	0	0
AC011247.1	0	1.14653	0	0	0	1.17484	2.323	2.04183	2.09214	2.67648	0	0.960837	1.33377	1.07635	1.23403	0	0	0	1.17038	0	0
LINC01474	0	1.10072	0	0	2.24393	1.9944	2.13645	1.97435	2.37076	0.865403	1.6006	0	0.882514	0	1.14645	0	0	0.846294	0.827115	0	0
AC020594.1	0	0	0	0	2.53126	2.15904	3.38954	3.10809	3.67044	1.61994	2.13366	0	0.853111	0	1.4254	0	0	1.23776	1.23365	0	0
AL031772.1	0	0.967005	0	0.697024	0	0.567397	1.44793	1.08048	0.654494	0.582462	0.52213	1.04711	0.830116	0	0	0	0	1.15618	1.24845	0.62625	0.739594
LINC00543	1.458	3.66767	0	1.64368	0	1.82741	4.664	1.08558	1.39738	0.40292	0	2.0259	0	0	0	1.95848	0	0	2.16563	0	0
LINC00564	0	5.69913	0	0	0	0	83.4475	20.5026	12.6661	13.63	0	0	0	0	0	0	0	0	0	0	0
AC012464.3	0	0	0	2.43337	4.0871	0	3.68971	4.43559	9.47272	3.55025	4.3381	0	0	1.26976	1.71652	0	0	1.57518	1.55194	0	0
AL354863.1	0	2.32367	0	0	0	0.10194	0	0.164165	0.119115	2.64427	0	0	0	0.177629	0.0202782	0.118789	0.097527	2.59278	1.28136	0	0
AL158151.2	0	2.35556	0	0	0	0	29.7462	9.162	0	0	0	0	0	0	0	0	0	0	0	0	0
AL359813.1	0	2.91984	0	0	0	0.219288	0.383142	0	0.628755	0.618565	0	1.60827	3.14624	0.234299	0.272032	0	0.549397	2.61234	0	0	0
AC005746.1	0	2.40145	0	0	11.0998	13.0747	100.924	5.61899	0	0	0	0	0	0	0	0	0	10.0027	18.0445	0	0
AL591002.1	0	6.44096	0	3.7645	0	0.23494	0	31.2577	47.7596	39.9507	15.6206	18.0706	6.02686	0.350597	0	3.10702	0	1.37521	1.84507	0	0
LINC01323	0	0	0	0	0	0	21.2404	0	0	0	0	0	0	0.39734	1.86719	0	0.543351	0	0	0	0
AC092598.1	0	2.24127	0	0	2.05503	0.240487	0.434111	0.223058	0.352826	0.392319	0	1.77187	2.88837	0	0.373125	3.57715	0.392904	4.59637	1.75752	0	0
AL157700.1	0.839921	0.947023	0	0.771144	0	0.704562	1.41954	1.48601	1.21769	1.41073	0	1.70745	0.862747	1.09344	0	0.894983	1.05021	0.90415	0	0.630854	0.789183
AC009145.1	0	2.41304	0	4.08105	20.3822	11.7667	47.0184	3.64215	1.93676	26.2246	0	0	0	0.10247	0.028854	2.18368	0	0	0.223562	0	0
AC099677.4	0	2.84657	0	3.5509	6.59022	9.28921	11.6097	23.861	14.6191	11.9869	13.7701	0	0	1.60537	0	0	0	7.27944	3.82226	0	0
AC009812.3	0	0	0	0	0	0	2.63993	1.26364	0.682445	1.4316	0	0.959368	0.801359	0	1.19815	0	1.25474	0.675559	0.758605	0	0
LINC02384	0	0	0	0.757061	0	0	1.82858	1.48281	1.41642	0	0	0.966533	0.914464	1.06563	0.90949	1.04662	1.06573	0	1.03703	0	0
AC092535.1	0	2.56502	0	0	2.22466	1.89423	5.25684	2.01305	3.68879	0.838022	2.13084	1.59789	1.36526	0	0	0	0	0	0	0	0
GRM7-AS2	6.49036	0	0	0	0	0	102.876	9.19627	0	0	0	0	0	5.22462	3.17825	29.3384	0	0	0	0	0
BX664727.3	0	4.59706	0	2.2876	0	0.296452	0	0.525737	0.352976	0.379041	0	2.25895	3.32561	0.571983	0.299497	0	0.32545	4.39266	2.59618	0	0
LINC02386	0	0	0	0	0	0.697387	2.63998	1.10371	0.639772	0.335038	0.556113	1.087	0	0	0	0	0	0	1.34495	0	0
AC090241.3	0	0.9819	0	0.730659	0	0.841086	2.85854	1.49228	0	0	0	1.05684	1.47119	0	0	0	0	0.777021	0	0	0
Z95115.1	0	0	0	0	1.87201	1.48946	2.01753	2.10684	2.59237	2.22777	1.82186	0	0	0	1.04986	0	0	1.06303	1.35869	0	0
AC099329.1	0	1.26118	0	0	3.00178	1.78835	2.97477	3.81486	3.77728	1.9777	5.22224	0	0	0	0	0	0	0	0	0	0
AP000866.5	0	0.938945	0	0	2.76577	6.0826	5.54369	8.28624	8.13816	2.82722	5.52609	0.936417	0.831387	0	0	0	2.02002	1.18483	1.40017	2.53975	0
AL160272.1	0	1.12822	0	0	0	2.6383	5.34064	4.60022	6.53939	3.21858	3.94377	0	0.843089	1.18781	1.31158	0.938592	1.07739	0.672532	0.647795	0	0
MIR4527HG	0	2.17645	0	0	0	0.158247	0.376377	0.213289	0.259927	0.440163	0	0	0	0.651706	0.516165	6.61824	0.567958	0	0.49568	0	0
AL513422.1	0	0	0	0	16.9263	0	0	133.779	82.9354	59.7011	0	0	0	0	0	0	0	0	0	0	0
LINC01799	0	0	0	0	0	0	0	0	0	0	0	1.91678	0.38675	0	0	0	0	0	0	0	0
AC005244.2	0	1.24331	0	0	2.51647	1.16492	1.63897	1.66933	1.24812	1.38173	0	0	0	0	0	0.761475	0.740068	0	0	0	0
AC017048.3	0.704336	0.929131	0	0	2.24853	4.2264	4.59394	3.48859	2.99172	0	0	0	0	0	0.810945	0	0	0	1.66796	2.16957	0
AC005828.3	0	1.14687	0	0	3.23919	1.61857	2.19135	2.26784	3.60139	5.69566	3.18662	0	0	0	0.664601	1.65341	1.39528	1.3286	2.17546	0	0
AC107976.1	0	0	0	1.7088	5.99411	5.36323	4.52773	3.72111	2.34879	3.29891	0	0	0	0	0	0	0.784302	1.61059	1.324	0	0
AC013480.1	0	2.50116	0	3.35458	4.30463	0.523317	3.18248	40.2913	41.9571	19.5667	0	0	0	0.233907	0.404445	0	0.266927	0.330624	0.262242	0	0
AF064860.1	0	2.28073	0	3.07986	3.65211	0	2.66228	0	0.285354	0.651144	0	0.430086	0	0	0	12.7576	0	0	0.383919	0	0
GPR1-AS	0	2.37497	0	1.82543	3.90029	0	2.24608	0	0	0	0	1.46694	2.62271	0.175207	0.514716	2.10547	0.176871	3.02062	3.3516	0	0
AC108488.3	0	3.09554	0	2.32709	8.03928	1.34212	9.56981	3.89914	2.23889	5.95536	0	0	3.52651	0.515524	0.579225	5.2416	4.48742	0	0.302216	0	0
AC099508.1	0.83103	0.946195	0	0	2.05295	0	1.5147	4.00324	6.71023	2.25966	3.54749	0	0	0	1.28268	0	0	0	1.83321	0	0
ASB16-AS1	0	0	0	1.72968	1.88553	4.54469	3.00442	1.46899	1.259	1.32581	1.3509	0	0	0	1.16942	0	0	1.11245	1.39441	1.85892	0
LINC01194	0	2.97033	0	2.13833	6.55133	0	0	1.61062	0	0	0	1.83745	2.40432	0.506107	0.608195	0	0.256544	0	0.550542	0	0
AL353135.1	0.836033	0.966264	0	1.32197	2.28647	1.40474	2.18718	2.70506	3.09128	1.26943	2.50375	1.03919	0.872466	0	1.31203	0	1.24381	0.730755	0	0	0
AC009269.5	3.04895	3.72842	0	4.37183	9.45828	1.20969	3.12208	10.0856	8.10485	4.52281	12.161	2.17166	3.79459	0.468193	0.54918	3.74405	0.365644	1.94719	0	0	0
AC007684.1	0	4.23381	0	2.22233	4.73962	0.707629	0	0.173745	0.126619	0	0	1.78211	0	2.30434	1.71916	14.1719	3.8922	0	0	0	0
SLC25A5-AS1	2.3856	2.30629	0	2.18999	5.31802	0.719272	2.30288	0	0.484819	0.253607	0	1.93904	2.06733	0.615749	0.261623	2.26686	0.35376	1.20356	0.442765	0	0
LINC01586	3.92881	2.29873	0	1.8895	2.19858	0	0	0.341066	0.457812	0	0	1.92504	2.78185	2.04495	0.732716	6.71013	0	0.602277	0.209052	0	0
AC022447.6	0.51796	0.408456	0	0.125164	0.0481033	0.0213368	0	0	0.17942	0.076445	0	0.0994588	0.0969651	0.0743046	0.0215913	0.0640281	0	0.0242828	0.0527791	0	0.270098
LINC02504	0	1.61012	0	0	0	0.437386	1.48472	0.651653	1.85506	2.35551	0	0	0	0	0.440504	2.01923	0.545695	1.33015	0	0	0
AC005342.1	0	1.11549	0	0	0	0.759956	2.24397	0	0	0	0	0	0	0	1.28216	1.17257	0	1.11069	0	0	0
AL158151.3	0	0	0	0	1.9649	0	2.11942	1.8606	1.94601	1.42566	1.59723	1.05965	0.856762	0	0	0	1.1269	0	0.880496	0	0
SLC9A3-AS1	0	2.15482	0	2.20658	0	0.24395	0	0	1.55143	0	0	0	3.15859	0.493123	0.474158	5.583	0	1.68978	1.92877	0	0
LINC02562	0	1.36831	0	0	0	0.803327	1.76665	0	0.497371	0.770741	0.463731	1.10024	1.2473	0	0	1.18469	0	0	0	0	0
AP002518.1	0	0.958653	0	0	0	1.41948	2.5249	1.25234	0	0	0	1.12848	0.906491	1.08377	0.852622	0.950308	1.07538	0	1.31167	0	0
AL121781.1	0	1.31206	0	0	0	0.518765	1.78391	0	1.55877	0	0	0	0	0.714815	0.602111	0	0.498924	0	0.566353	0	0
AL356441.1	0	0	0	0	0	0	1.81295	1.50881	1.53304	0.591832	0	0	0	0	0	0	0	0.667515	0.816588	0	0
AC007614.1	0	1.05842	0	0	2.3975	2.27425	2.46633	2.72965	2.44972	1.95316	1.97142	1.44663	0	0	1.26654	0	0	0	1.24835	0	0
AC016074.1	0	1.43353	0	4.27167	0	0.0387492	0	1.42137	8.81248	3.30441	0	4.4987	7.64931	5.07543	3.81188	54.4469	11.1111	3.22631	5.72634	0	0.452722
AP000880.1	0	1.08466	0	0.844991	0	0.614895	1.50803	1.77293	1.92275	1.82276	0	0.97739	1.11428	0.93361	1.1609	0	1.27367	0.856322	1.09441	0.695618	0
AC023154.1	2.04726	2.60383	0	2.24288	11.1469	17.405	13.1292	5.93939	3.27994	13.4916	0	1.2996	1.40943	0.633403	0.331262	1.60901	0	3.98463	0.677502	0	0
AC008571.2	2.13546	2.3352	0	0	0	0.482058	2.9037	0.260503	0.39956	0	0	2.04198	2.57373	0.539119	0.716869	3.31126	0.597742	2.0541	0.760444	0	0
AC007278.2	0	0	0	0	2.54906	0	0	0	0	0	0	2.11219	1.6509	1.89573	0	0	0	0	0.255591	0	0.240041
AP002856.3	1.31797	1.8646	0	0	4.95653	5.05972	10.9585	17.7589	12.5318	3.83027	11.5663	0	0.777089	0	2.25881	0	0	0.528317	0	0	0
AC245884.8	0	0.947622	0	0	1.65242	0.803136	2.04442	1.92786	2.31532	2.05732	1.69713	0	0.79318	0	1.35279	0	1.06263	0.794702	0.769412	0	0
AC007922.1	0	1.46769	0	0	0.0960126	0.62032	1.49676	0	0.598238	0.351969	0	0	0	0.806437	0.630828	0.628202	0.589717	0.282509	0.264312	0	0
LINC01509	0	1.2311	0	1.98711	4.40161	2.37376	2.22318	2.10624	1.82149	2.56902	0	1.21956	0	0.568521	0.664931	0	0.614849	0.698208	0.550015	0	0
AC111194.2	0	1.55521	0	3.09894	4.35359	1.24292	0	3.96671	0	3.84805	0	2.67362	0	0.235579	0.21691	8.40458	3.83923	0.0913724	0.154786	0	0
AL133338.1	0	0	0	0	2.03179	1.97181	2.78598	1.11184	0.555045	0.410683	0.605033	0	0	1.08501	0	0.84848	0	1.14073	1.30944	0	0
AC007638.2	0	2.51985	0	1.29275	2.81852	2.77243	2.61731	1.95666	3.21719	2.14936	1.81509	0	0	0	0.699902	0.730327	0	0.530658	0.573226	0	0
AC023090.1	0	2.74157	0	0	3.35434	1.22577	5.57367	5.54878	0.584107	1.29499	0	1.80316	1.83054	0	0.0641293	2.06827	0.0323256	9.88497	4.39067	0	0
AP003071.3	0	1.73438	0	0	0	0	4.62913	1.97598	0	0	0	0	0	0	0.729629	0	0	1.52196	1.34116	0	0
AC007387.2	10.0114	6.74337	0	3.90155	14.9363	14.0703	239.633	173.074	75.496	48.188	0	1.92212	2.73418	9.0592	29.4926	63.0267	22.1214	8.54343	0	0	0
AL133279.2	0	0	0	0.377257	0.15946	0.0269837	0.115119	0.367327	0.317401	5.44302	0	1.68925	2.71532	0.466471	0.634783	11.1696	0	30.483	39.8856	0	0
AC000123.1	2.18785	2.43693	0	0	8.46468	1.67604	11.8009	2.22507	1.41775	1.60232	0	1.84174	2.65552	0.619435	0.158934	2.0657	0.124625	3.09679	7.30041	0	0
AP003025.2	0	1.3393	0	0	0.0552893	0.113065	1.88447	0.629131	0.216459	0.0696116	0	1.24657	0	0	0.761468	1.25458	0	0	0	0	0.674465
LINC01376	0	1.15524	0	1.15698	1.82297	1.36462	0.957572	1.09855	0.892643	0.807892	0	1.14729	1.1594	0	1.1674	0	0	0.908976	0	0	0
AC096736.1	0	0	0	0	3.57356	2.03027	2.86017	1.34392	0.652988	0.0992239	0	0	0	0	0	0	0	3.94946	5.53188	0	0
AC012317.1	0	5.41045	0	0	11.121	3.56428	16.4206	24.3034	5.57096	12.8789	0	0	0	0	0	0	0	0	0	0	0
LINC02361	0	1.97188	0	0	0	0.654326	1.63578	1.13819	0.737017	0	0.638978	0	0	0	0	0	0	1.08789	0	0.739651	0
AC104435.2	0	2.02014	0	0	0	0.240304	0.379203	0.247644	0.119521	0.11113	0	0	2.484	0.387764	0.384927	0	0.37743	0	0	0	0
AC087222.1	0	1.09466	0	0	0	0.739143	1.93835	1.22002	0	1.30232	0	0	0	0.649076	0	0	0.797754	1.81356	2.95408	0	0
AL357141.1	0	2.58083	0	2.81378	4.60014	0.582139	0	2.78463	0.44298	0.193851	0	2.55246	12.2422	0.41732	0.379909	0	0.268907	2.28285	0.769918	0	0
TMEM220-AS1	0	0.930929	0	0.83322	1.70877	1.52819	1.15639	0.789728	0.371682	0.361543	0	0.954648	1.49618	0	1.12925	0	1.14231	0.916958	1.24628	0	0
SNHG12	0	0	0	0	0	1.23235	1.24748	1.99963	2.23102	1.49075	0	1.14439	1.06881	1.37643	1.17658	1.22749	1.42413	0	0	1.52242	0
AL354993.1	0	0	0	0	0	1.57797	2.1098	1.36589	0.853224	1.91624	0	0	0.879338	0	0	0	0	1.32822	1.42516	0	0
AC055811.3	0	0.964501	0	0.707239	0	0.570849	1.78972	1.06981	0.736666	0.738304	0.518886	1.39783	0	0	1.33254	0.831574	0	1.19673	1.6319	0.729347	0.761584
AC026471.4	0	0	0	0.731004	0	0.691926	1.71253	0	0.604683	0.436895	0.442791	1.14867	0	0	0.812175	0	0	0	0	0.745797	0
AC012531.1	0	1.58851	0	0	2.2297	1.54093	2.38389	3.17425	6.01268	0.690612	2.18652	1.43473	0	0	1.20047	0	0	1.34277	2.15186	0	0
SPATA42	0	0	0	1.8557	2.53437	1.71197	1.08219	3.00423	5.18797	2.75134	2.04904	1.11911	1.3076	1.13281	0	0	0	0	0	0	0
AC010201.2	0	1.17408	0	0.716385	0	0.464978	1.83112	1.37224	0	0.27731	0	1.19548	0	0	1.20968	0	1.12975	0.924992	0	0.74191	0
BARX1-DT	0	2.17046	0	0	0	0	2.09827	0	0	0	0	0	0	0	0	0	0	0.466199	0.486702	0	0.624398
AC138647.2	0	0	0	0	0	0	0	84.6712	79.5066	45.8604	0	0	0	0	0.0936321	0	0	0.0159266	0.0428324	0	0
AL355596.1	0	1.76236	0	0.368171	0.0177244	0.218739	1.78176	0.863515	0.307955	0.238462	0.26357	0	0	0.786681	0.723179	1.1453	0	0.514417	1.94614	0	0
AP003119.1	0	1.51913	0	0	0	0.545659	1.81086	1.44592	0.449041	0.506124	0	1.47928	0	0.532027	0	0	0	2.02001	0	0	0
AC010883.1	0	1.10217	0	0	0	0.796903	1.65337	1.11562	0.833512	1.58916	0	0	0.903845	1.10642	1.07559	0	1.0769	0.826732	0.773018	0	0
AC003992.1	0	0	0	0	0	0.303524	0	1.31822	1.47261	0.376747	0	0	0	0.368308	0.468644	3.47118	0.195584	10.7969	9.43368	0	0
AC091544.5	2.34983	2.06833	0	1.68075	3.04809	0.227249	0	0.336177	0	0.130586	0	0	0	1.4786	0	10.4775	4.28258	6.82962	2.89722	0	0
AL590068.4	2.35432	2.49389	0	2.70823	3.84275	0	2.46053	0	0	0	0	1.94657	3.08299	0	0.712861	9.63369	0.516221	1.75719	0	0	0
AL035106.1	6.64582	2.49354	0	0	0	0	11.9527	0	0	0	0	1.92143	2.75894	0.478158	2.32268	16.9632	0.0912912	4.91796	1.73984	0	0
LINC02645	1.88697	2.06054	0	0	4.34002	0.830542	0	0	2.40785	1.71426	0	1.68345	2.52643	0.37624	0.371883	9.04373	3.35789	1.76147	0.694902	0	0.437224
LINC01596	0	1.98011	0	0	3.77708	2.32112	4.63741	7.24432	1.87523	0.158693	0	0	1.77921	1.43393	1.89237	2.91815	0	5.29174	2.62948	0	0
AC105180.1	0	2.56568	0	0	2.00944	1.36474	2.69908	1.35673	0.726918	0.170752	0	1.47641	0	0	0	0	0	0	0	0	0
AC026495.2	0	2.25599	0	1.78461	0	0.186944	0.493525	0.376406	0.305102	0.643265	0	1.84212	2.50038	0	0.408402	2.24252	0.27334	1.36161	0.726018	0	0
AC025259.1	0	0.95823	0	0	2.28919	2.32343	2.4788	3.84388	5.16573	1.76215	3.07749	0	0	0	0.909046	1.17193	0	0.921753	0.879034	1.65418	0
LINC02064	4.82696	3.32109	0	0	0	0.160859	0	0.605641	1.37583	0.614781	0	1.64525	2.92162	0.30171	0.250319	1.93366	0.667419	1.80676	0	0	0.313993
LINC00596	34.0875	28.8158	0	8.17847	0	3.28494	168.17	8.85328	0	0	0	50.9675	42.6729	5.85078	12.3266	0	0	33.5999	37.8933	0	0
AC246793.1	1.21791	1.47158	0	0	0	0.580522	2.31107	1.53101	0.547882	0.284896	0	0	1.40367	0.402859	0.550919	0	0.814464	0	0	0	0
AC005670.1	0	1.3861	0	1.89051	3.20488	5.36962	3.72549	5.27023	8.93304	3.42913	4.02041	0	0	0	0	0	0	0	0	0	0
AC093802.1	0	1.25558	0	0	2.38648	1.61915	1.81343	1.91165	2.39807	0.769818	0	0.968973	0.850692	0	1.2419	0	1.19699	1.14806	1.76444	0	0
LINC02465	0	1.5978	0	0	0	0.573693	1.42926	0.7363	0.502753	0	0	0	0	0.741097	0.67499	1.89173	0.294641	0.780999	0.347127	0	0
AC010273.2	0	1.66791	0	0.822638	0.302083	0.387734	1.41815	0	1.13777	0	0	0	1.20172	0	1.08865	0.867931	0	0.599317	1.21029	0.581995	0
LINC01094	0	0	0	1.76715	1.7484	1.54058	1.65613	2.65432	5.06562	3.04879	2.94006	0	0	1.15372	0	0.864985	0	0	0	0	0
AC012065.1	0	2.32929	0	1.70067	0	0.552882	2.14763	1.22881	3.10072	0	0	0	1.33088	0.592505	0	1.96257	0	0	0	0	0
AL160408.5	0	0.643464	0	0	0	0.64024	1.68871	0.644558	0.23794	0.139176	0	0	0	0.358914	0	0.651635	0.535644	0.273389	0	0	0.5198
LINC01980	0	0	0	0.709375	0	0.58144	1.70273	0	0.436444	0.248741	0.374932	0	0	0	0.778358	0	0	1.22655	1.77683	0	0
LINC01948	0	0.947448	0	1.36568	2.69955	2.60359	3.47048	3.00598	3.27844	1.28486	2.429	1.08994	0	0	0	0	0	0	0	0	0
AC110491.3	0	1.19926	0	1.20278	0	0.661563	1.44695	1.178	0.804897	1.8183	0	1.02337	1.08726	0	1.12959	0	1.07954	0	1.24548	0.73849	0
AL445074.1	3.46541	29.523	0	2.78277	0	0.130427	0	0.0337132	0.0523782	0.352924	0	1.86149	11.4704	0	2.23415	12.5281	5.00628	0	0	0	0
ZNF503-AS2	0	0	0	1.332	2.33434	2.41477	1.41737	3.07657	4.18484	2.30755	2.25514	1.29997	0	0	0	0	0	0.724065	0	0	0
FAM215A	0	0	0	0	0	1.14286	1.81345	8.35311	11.3845	3.65089	5.23738	0.92032	0.815412	0	1.40346	0	0	0.7475	0	0	0
PXN-AS1	0	0	0	0	0	1.06325	1.16272	0.811277	0.742037	0	0.719166	0	1.24259	0	1.16536	0	0	0.938178	0	0	0
PDZRN3-AS1	0	1.24954	0	0	0	0.652466	1.93976	0	0.812658	0.415223	0	1.3177	1.21504	0	1.1351	1.12401	1.15319	0	1.31806	0	0
AC011505.1	0	2.36855	0	0.316912	0	0.127116	3.03037	0.0479927	0.0435379	0.048399	0	0	0	0.305612	0.304626	0	0	8.93209	15.5157	0	0
AC097375.5	4.82316	2.63979	0	2.53628	2.84218	0.381261	0.491145	4.33033	4.00761	2.17013	0	0	0	0.396974	0.171668	1.98085	0	0	0.500908	0	0
AC009494.2	0	2.40156	0	0	3.04518	1.40915	11.2059	2.57835	2.89958	5.01017	0	1.86305	2.73488	0.338677	0.400076	4.3461	3.27739	13.3671	6.638	0	0
AL133268.3	0	1.37717	0	1.84717	2.94144	2.37484	5.71132	3.31991	3.79317	1.99927	2.88871	0.953022	0	0	0.860324	0	0	1.14911	1.39105	2.64775	0
AL713998.1	0	0	0	0	1.93077	0	2.05275	1.61485	1.98136	0	0	1.27443	0.831063	0	0	0	0	1.13222	1.63068	0	0
AC027449.1	0	1.66988	0	0	0	2.50825	5.40729	2.71943	0	0	0	1.35838	1.62059	0	0	0	0	3.94421	2.37703	0	0
AL512358.2	0	2.22888	0	0	0	0.237222	0	0.00934794	0.00379799	0.0112469	0	2.8138	2.25565	0.0760781	0.356508	0.304745	0.0624045	0.293003	0.441519	0	0.366702
AL772307.1	0	0	0	0	0	0.0763753	0	2.79736	53.0978	53.5149	0	0	0	0	0	0	0	0	0	0	0
AL022318.5	3.17429	1.43395	0	2.28467	2.8559	0.725258	0	1.42086	0	0.270376	0	0	0	0.216004	0.182029	1.60007	0.342567	1.30657	0.753663	0	0.409815
AL139811.3	0	11.3455	0	5.13276	25.1513	53.4485	543.486	195.757	79.4868	57.7314	0	0	0	0	0	0	0	16.908	0	0	0
AC022915.3	0	2.59447	0	0	0	2.22729	4.32268	0	0	0	0	1.75195	1.74322	0.792487	1.38928	1.37806	0	1.37129	0	0	0
AL513128.3	2.83074	2.72625	0	0	2.58783	0.694593	0	0	0.360084	0	0	1.89979	2.10383	1.46615	5.18147	7.77915	0	1.55875	0.615779	0	0
SH3TC2-DT	0	0	0	0.746089	0	0.601386	1.46321	1.15062	0.842579	0.814163	0	1.09446	0	0.814851	0	0	0	0.593113	0.661396	0	0
Z69667.1	0	0	0	0	2.29144	0.473834	0	1.2817	0	1.98904	0	0	0	0.375758	0.323873	1.80053	0.0388793	0	0.785915	0	0
FARSA-AS1	0	0.906408	0	0.683159	0.185016	0.207484	0.572602	0.913686	0.933881	1.31233	0	1.69736	0	0	0	1.44725	1.63725	0	0	0.538293	0.626823
AL031667.3	2.32751	2.81721	0	2.12102	0	0.670944	3.99987	0	0	0	0	1.80414	2.95279	0	0	5.76964	0	2.24858	1.33843	0	0
AC004257.1	0	1.06573	0	0	2.03776	3.10705	1.4187	0	0.606209	1.86252	0	1.65061	1.48501	0	0	0	0	0.914009	0.783046	0	1.34703
AC110809.1	4.69203	13.446	0	3.37993	7.14698	1.59225	2.17144	0	0.347288	5.02214	0	2.0706	3.06972	0.408884	0	11.9361	3.01007	7.02341	4.58182	0	0
AC121161.2	0	0	0	0	0	0	0	0	0	0	0	0	0	0.412659	0.0543267	0.426435	0.400514	0	0	0	0
AL355310.3	0	2.14706	0	0	1.98506	0.717663	1.84675	0	0.423121	0.298409	0	0	0	0.749171	0.546727	0	0	0.343049	0	0	0.507412
AC100801.2	5.83915	2.84087	0	5.25804	8.49405	3.00768	102.265	61.4693	40.967	11.1111	0	2.05461	6.90312	3.08894	0	7.05988	0	0	0	0	0
AP000866.1	0	1.09259	0	0.853294	0.87829	0.549526	0.607033	0.902711	0.77379	0.611053	0	1.08698	1.07876	1.06037	1.15035	0	0	1.07529	1.13756	0	0
AC022023.1	4.53674	1.92363	0	2.94048	12.6431	3.99955	20.3941	0	1.78949	1.44111	0	5.886	0	0.317543	0.128711	0.0859623	0.0503716	2.32135	0	0	0.323635
AC074044.1	0	1.03628	0	0.678442	0	0.750154	2.33637	1.45426	0.898842	0.710853	0	0.957512	1.54335	1.16876	1.37399	0	0	1.16455	1.27124	0	0
AL360270.3	0	1.32859	0	0.732666	0.477665	0.620269	2.54997	1.07446	0.62231	0.447118	0.583567	0	0	1.13514	1.23479	0	0	1.43539	2.3269	0	0
AC093916.1	2.3644	2.49577	0	0	0	0.273789	0	0.381165	0.488128	0	0	1.83522	2.30665	0.63648	0.575001	4.57646	0.646776	1.95973	1.8938	0	0.411558
AL117335.1	0	1.19106	0	0.784614	0	0.634944	1.50199	2.31133	4.92504	3.33797	0	1.17154	0.788016	1.10548	1.27307	0.925744	0	0.661535	0	0	0
AC011498.6	0	0	0	0	2.39141	1.48369	1.56663	3.3705	2.69167	2.1609	2.17852	0.960417	0	0	1.49655	1.09745	0	0.936029	0	0	0
HCG17	0	1.03428	0	1.30937	2.13678	2.2619	1.55187	0.626014	0.519825	0.654527	0.609698	1.03618	1.09672	1.09203	1.15597	0	1.04937	0	1.23493	1.24553	1.43653
AC016355.1	0	1.16022	0	0.72429	0	0.457733	1.38151	2.17478	3.2043	2.0928	0	0	0	0	1.10907	0	0	0.426711	0.517001	0.574676	0.81164
AL391117.1	0	1.56618	0	0	2.61387	0	2.26386	1.22415	1.3719	0	0	1.23869	0	0.698419	0	1.48484	0	0	0.570611	0	0
AC087762.1	0	1.91173	0	0	0	0.251163	0	0	0	0.708558	0	0	0	0	0	2.32097	0	1.63038	0.762811	0	0
AC012055.1	11.3809	13.7927	0	5.9947	0	0	279.803	11.239	0	0	0	0	0	7.18438	6.63434	0	0.727288	6.30459	0	0	0
AC004832.6	0	1.20683	0	0	0	0	1.76971	1.46412	2.06286	2.6597	0	0.953776	0	1.06332	0	0	1.25734	0.658486	0.639724	0	0
AC009133.4	0	0.948051	0	0	1.78094	0	2.20809	0	0.447007	0.233279	0.421675	1.47323	0	0	1.25026	0	0	0.919698	1.13524	0	0
LINC01838	0	14.0161	0	2.34008	18.0169	28.3973	135.089	106.222	40.5614	32.0259	0	1.87733	2.73567	0.544135	1.82589	2.14662	1.78761	3.52518	3.63383	0	0
AC008877.1	0	2.34812	0	0	2.95068	0.199024	0.450731	0	0.304451	0.543452	0	0	0	0.144325	0.0536429	1.71712	0.336532	0.335296	0.0895531	0	0
FP236383.1	0	0	0	0.783423	0	0.456527	1.41201	1.29879	1.40373	0.616344	0	0	0	0	0.796859	0	0	0.779143	0.805264	0.588015	0.767047
AC016993.1	2.06498	0	0	0	0	0	10.8876	0	0	0	0	0	0	0.0408526	0	0	0	0	0	0	0
AC007405.4	0	0	0	0.152013	0	0.0696336	0	0	0	0.0874666	0	0.271835	0.265108	0.324681	0	0	0.130072	0.0293104	0.1225	0	0.455516
[truncated: 11,595 more rows]

## Sheet: SI_Table1.2
EpD_Basal1_CtrlPsor_lncRNA_DEG_SigDownGene
	EpD_Basal1_Stat	EpD_Basal1_pVal	EpD_Basal1_ctrlMean	EpD_Basal1_psorMean	EpD_Basal1_MeanDIF
LINC02541	4.50601	1.25404e-05	0.324226	0.0895522	3.62052
LINC01133	2.94585	0.00395943	0.326047	0.149254	2.18452
AC009022.1	3.50878	0.000634833	0.278689	0.0895522	3.11202
ADAMTS9-AS2	4.72052	4.23867e-06	0.471767	0.119403	3.95105
AC018742.1	11.7699	5.92584e-29	2.13843	0.104478	20.4679
AL162231.4	5.30394	3.09225e-07	0.355191	0.0597015	5.94945
AP001042.1	4.61405	8.5059e-06	0.45173	0.149254	3.02659
AC008147.2	4.79093	3.31345e-06	0.28051	0.0746269	3.75883
LINC01612	5.87845	1.65065e-08	0.369763	0.0895522	4.12902
PLCG1-AS1	2.83854	0.00541461	0.300546	0.134328	2.2374
AC008014.1	3.44272	0.000822106	0.956284	0.477612	2.00222
LINC00571	3.51833	0.000594603	0.668488	0.298507	2.23944
AL589693.1	2.38142	0.0188018	0.992714	0.492537	2.01551
AP005329.2	3.68129	0.000312176	0.418944	0.149254	2.80692
LINC01698	12.1375	1.57388e-30	0.874317	0.0298507	29.2896
AC073333.1	4.53609	1.07977e-05	0.269581	0.0597015	4.51548
AC016745.1	8.82054	4.27322e-17	0.757741	0.134328	5.64096
AC119673.1	2.39162	0.0185116	0.386157	0.179104	2.15604
LINC01091	3.11801	0.00218219	0.375228	0.164179	2.28548
AL357060.1	9.60166	3.48245e-20	1.21676	0.134328	9.05809
EPB41L4A-AS1	6.89416	1.3087e-10	2.15301	0.80597	2.67132
LINC01550	6.26269	2.42384e-09	0.302368	0.0597015	5.06466
AF117829.1	6.96281	4.29778e-11	1.06375	0.268657	3.95952
TRAF3IP2-AS1	4.12563	6.16906e-05	0.544627	0.223881	2.43267
AP003498.3	5.40794	2.27587e-07	0.489982	0.119403	4.1036
LINC02055	4.65982	5.03199e-06	0.32969	0.0895522	3.68154
LINC02345	6.77027	9.61799e-11	0.570128	0.104478	5.45693
HCP5	5.15588	1.03221e-06	0.468124	0.119403	3.92054
AC068587.4	3.4844	0.000538283	1.59563	0.641791	2.48621
AC026401.3	3.38454	0.000966066	0.3898	0.149254	2.61166
C3orf35	2.74924	0.00701075	0.460838	0.223881	2.05841
AF064858.1	3.85639	0.000172991	0.307832	0.119403	2.5781
ARHGAP27P1-BPTFP1-KPNA2P3	3.42428	0.000853578	0.435337	0.19403	2.24366
MIR22HG	15.0359	3.08342e-43	2.14754	0.164179	13.0805

## Sheet: SI_Table1.3
EpD_Basal1_CtrlPsor_lncRNA_DEG_SigUpGene
	EpD_Basal1_Stat	EpD_Basal1_pVal	EpD_Basal1_ctrlMean	EpD_Basal1_psorMean	EpD_Basal1_MeanDIF
LINC01184	-2.19708	0.0312671	0.200364	0.462687	0.433045
LINC00511	-2.80289	0.00656372	2.91803	6.13433	0.475689
C8orf37-AS1	-2.23719	0.0284266	0.0837887	0.268657	0.31188
CERNA2	-3.75486	0.000365099	0.0382514	0.432836	0.0883738
MIR924HG	-3.10413	0.00273443	0.588342	1.64179	0.358354
SNHG11	-3.2112	0.00201784	0.0582878	0.328358	0.177513
AC079949.4	-3.29118	0.00123689	1.16029	2.34328	0.495156
SNHG26	-2.61252	0.0110241	0.138434	0.462687	0.299195
AADACL2-AS1	-4.90913	6.3e-06	0.0291439	1.76119	0.0165478
AC015912.3	-2.60536	0.0112791	0.0418944	0.283582	0.147733
CASC15	-2.48746	0.0151404	0.163934	0.373134	0.439344
UBA6-AS1	-2.84421	0.00571354	0.17122	0.38806	0.441222
CALML3-AS1	-5.05679	3.57e-06	0.107468	1.59701	0.0672931
LINC01572	-2.5749	0.0120973	0.24408	0.656716	0.371667
AL365436.2	-3.26045	0.00175133	0.0218579	0.268657	0.08136
ZFPM2-AS1	-3.41932	0.00107763	0.0582878	0.701493	0.0830911
JPX	-4.07979	0.000114861	0.249545	0.746269	0.33439
KMT2E-AS1	-2.77535	0.00703654	0.0947177	0.313433	0.302194
MIRLET7BHG	-4.25693	6.36e-05	0.404372	1.29851	0.311413
AC096711.2	-2.52602	0.0138473	0.0546448	0.283582	0.192695
AL050403.2	-2.05785	0.0432215	0.0965392	0.253731	0.380478
NUP50-DT	-2.51476	0.0141904	0.258652	0.656716	0.393857
LINC01138	-2.91466	0.00475962	0.120219	0.402985	0.29832
AL671762.1	-2.55726	0.0118347	0.269581	0.761194	0.354156
ADAMTSL4-AS1	-3.31445	0.00143373	0.245902	1	0.245902
CHROMR	-2.63103	0.0104087	0.12204	0.313433	0.389366
AC104123.1	-2.63628	0.010203	0.28051	0.61194	0.458394
AC245297.3	-3.05128	0.00321327	0.116576	0.38806	0.300406
LINC01004	-2.6998	0.00868218	0.214936	0.626866	0.342874
LINC01089	-3.68908	0.000438376	0.0710383	0.328358	0.216344
MIR29B2CHG	-2.1669	0.033503	0.225865	0.477612	0.472905
AL441992.1	-2.93037	0.00462862	0.0218579	0.268657	0.08136
AC010642.2	-3.11874	0.00264884	0.143898	0.507463	0.283564
AGAP2-AS1	-2.35139	0.0214365	0.0892532	0.253731	0.351763
AL139158.2	-2.43187	0.0174703	0.265938	0.567164	0.468891
SNHG25	-3.39651	0.00108479	0.460838	0.940299	0.490097
LINC01137	-2.18847	0.0319096	0.147541	0.358209	0.411885
LINC02457	-3.25905	0.00175667	0.17122	1.46269	0.117059
LINC00265	-2.05898	0.0430322	0.129326	0.268657	0.48138
LINC02617	-2.56351	0.0126462	0.00182149	0.253731	0.00717883
AL365295.1	-2.48332	0.0153431	0.151184	0.358209	0.422055
BX470102.1	-2.53772	0.0134668	0.0765027	0.373134	0.205027

## Sheet: SI_Table1.4
EpD_Basal2_CtrlPsor_lncRNA_DEG_SigDownGene
	EpD_Basal2_Stat	EpD_Basal2_pVal	EpD_Basal2_ctrlMean	EpD_Basal2_psorMean	EpD_Basal2_MeanDIF
LINC01956	2.91262	0.00368536	0.326271	0.151581	2.15245
AC018742.1	8.0573	6.05e-15	0.476695	0.046892	10.1658
LINC00393	4.08614	4.96e-05	0.735169	0.331516	2.2176
AC013652.1	3.55034	0.000415434	0.288136	0.12759	2.25829
AL078590.2	2.46795	0.013882	0.288136	0.129771	2.22034
PKN2-AS1	3.13711	0.00179489	0.279661	0.130862	2.13708
IGFL2-AS1	4.14981	3.91e-05	1.88347	0.36096	5.21796
LINC01950	3.87706	0.000118834	0.788136	0.176663	4.46124
AL357060.1	2.96597	0.00313739	0.400424	0.177754	2.25269
LINC01170	3.40273	0.000717879	0.34322	0.0861505	3.98396
AC007563.2	2.97678	0.0030407	0.788136	0.356598	2.21015

## Sheet: SI_Table1.5
EpD_Basal2_CtrlPsor_lncRNA_DEG_SigUpGene
	EpD_Basal2_Stat	EpD_Basal2_pVal	EpD_Basal2_ctrlMean	EpD_Basal2_psorMean	EpD_Basal2_MeanDIF
PVT1	-6.48658	1.24e-10	0.442797	1.02072	0.433808
AC108861.1	-5.80396	8.1e-09	0.135593	0.410033	0.330689
LINC00273	-5.15525	2.9e-07	0.108051	0.303162	0.356412
LINC01184	-4.95699	8.05e-07	0.135593	0.303162	0.447263
SNHG9	-7.43746	1.87e-13	0.347458	0.929117	0.373966
LINC00499	-8.01237	2.72e-15	0.0572034	0.329335	0.173694
AL450998.2	-5.02454	5.7e-07	0.273305	0.567067	0.481963
AC007000.3	-5.54067	3.63e-08	0.205508	0.411123	0.499871
PCAT1	-6.07647	1.61e-09	0.387712	0.791712	0.489713
CERNA2	-12.6793	3.78e-34	0.0148305	0.533261	0.027811
MIR924HG	-5.58493	2.81e-08	0.538136	1.24864	0.430978
MIR31HG	-9.99935	1.39e-22	0.0487288	0.372955	0.130656
AC092910.3	-4.31965	1.68e-05	0.112288	0.270447	0.415194
SNHG26	-9.13766	2.35e-19	0.0699153	0.370774	0.188566
AC010343.3	-7.46878	1.44e-13	0.375	1.10469	0.339462
AADACL2-AS1	-8.38127	1.49e-16	0.0635593	0.582334	0.109146
PARD6G-AS1	-5.42147	6.99e-08	0.122881	0.34133	0.360007
AC015912.3	-7.86187	7.87e-15	0.116525	0.438386	0.265806
LINC00886	-6.21435	6.8e-10	0.358051	0.717557	0.498986
AL445524.1	-9.84165	6e-22	0.186441	0.989095	0.188496
OLMALINC	-7.98658	3.21e-15	0.144068	0.557252	0.258533
CALML3-AS1	-8.11646	1.1e-15	0.0805085	0.487459	0.165159
LINC01572	-6.41807	1.9e-10	0.184322	0.486369	0.378976
AL365436.2	-7.56056	7.82e-14	0.0550847	0.283533	0.19428
AC091180.3	-5.44197	6.22e-08	0.139831	0.363141	0.385059
AC008438.1	-5.51733	4.1e-08	0.127119	0.34024	0.373615
LINC01649	-6.76592	1.95e-11	0.523305	1.15812	0.451856
AL031058.1	-4.99045	6.79e-07	0.144068	0.323882	0.444815
KMT2E-AS1	-4.8603	1.31e-06	0.180085	0.36205	0.497403
SNHG12	-8.69083	1e-17	0.67161	1.56161	0.430074
AC007285.1	-4.24254	2.36e-05	0.0762712	0.263904	0.289011
LINC00958	-5.33282	1.13e-07	0.216102	0.543075	0.397922
SNHG5	-8.81831	3.44e-18	4.28814	9.11232	0.470586
LINC01315	-4.43675	9.91e-06	0.116525	0.25518	0.45664
MIRLET7BHG	-10.5848	3.14e-25	0.436441	1.22574	0.356064
NUP50-DT	-5.44917	5.98e-08	0.440678	0.884406	0.498276
AL118516.1	-6.48663	1.23e-10	0.247881	0.633588	0.391234
AC025164.1	-4.98726	6.9e-07	0.275424	0.569248	0.483838
AL671762.1	-5.18607	2.47e-07	0.637712	1.39368	0.457576
LINC01588	-6.04629	1.94e-09	0.0974576	0.310796	0.313574
AP003498.1	-7.64379	4.23e-14	0.0635593	0.305344	0.208157
SNHG15	-9.51115	9.57e-21	0.491525	1.58015	0.311062
SNHG30	-5.79771	8.32e-09	0.122881	0.307525	0.399582
SNHG1	-7.30238	4.79e-13	0.631356	1.29989	0.485699
AL139158.2	-5.4965	4.63e-08	0.141949	0.323882	0.438274
AL606489.1	-5.07478	4.41e-07	0.125	0.299891	0.416818
SNHG25	-7.01926	3.48e-12	0.574153	1.20938	0.47475
SNHG3	-10.494	8.14e-25	0.269068	0.997819	0.269656
LINC02457	-8.84744	2.9e-18	0.404661	1.92912	0.209765
AL078604.4	-4.47578	8.25e-06	1.02966	2.69684	0.381803
BX470102.2	-6.52237	9.71e-11	0.152542	0.436205	0.349703
MIR205HG	-13.6336	8.23e-40	11.2331	24.1712	0.464729
AL365295.1	-6.27296	4.73e-10	0.108051	0.322792	0.334739

## Sheet: SI_Table1.6
EpD_Basal3_CtrlPsor_lncRNA_DEG_SigDownGene
	EpD_Basal3_Stat	EpD_Basal3_pVal	EpD_Basal3_ctrlMean	EpD_Basal3_psorMean	EpD_Basal3_MeanDIF
ADAMTS9-AS2	5.14327	4.15469e-07	0.397022	0.101911	3.89578
AC018742.1	10.6402	1.78052e-23	1.28784	0.0647558	19.8876
AL162231.4	8.1826	3.55157e-15	0.414392	0.0260085	15.933
H19	4.78586	2.3906e-06	0.290323	0.0138004	21.0372
AC011939.2	4.34479	1.69421e-05	0.25062	0.117304	2.13651
AL589693.1	4.05364	5.93316e-05	0.774194	0.303079	2.55443
LINC01698	11.3752	3.27045e-26	0.689826	0.0217622	31.6984
LINC01091	4.70726	3.38092e-06	0.411911	0.151805	2.71343
AL357060.1	6.69265	6.64196e-11	0.724566	0.214968	3.37057
EPB41L4A-AS1	11.3529	1.54522e-26	1.86104	0.657643	2.82987
LINC01550	5.58401	4.02371e-08	0.263027	0.0955414	2.75302
AC007563.2	2.08886	0.037324	0.377171	0.166667	2.26303
LINC01068	6.2304	1.11763e-09	0.253102	0.0387473	6.53211
AP003498.3	5.63163	3.12362e-08	0.471464	0.185244	2.5451
LINC02055	3.79069	0.000170931	0.290323	0.13482	2.15342
LINC02345	7.04447	7.75383e-12	0.352357	0.0435244	8.09562
XIST	2.89779	0.00392082	0.367246	0.165605	2.2176
MIR22HG	14.0494	6.08662e-37	1.61042	0.183652	8.76889

## Sheet: SI_Table1.7
EpD_Basal3_CtrlPsor_lncRNA_DEG_SigUpGene
	EpD_Basal3_Stat	EpD_Basal3_pVal	EpD_Basal3_ctrlMean	EpD_Basal3_psorMean	EpD_Basal3_MeanDIF
PVT1	-13.8193	4.66e-40	0.727047	2.19055	0.331901
AC108861.1	-7.28535	7.27e-13	0.0694789	0.335456	0.207118
LINC02595	-11.4818	1.25e-28	1.01985	2.16561	0.470931
LINC01184	-14.3408	1.02e-43	0.17866	0.699045	0.255577
LINC02542	-5.27964	1.68e-07	0.116625	0.261146	0.44659
LINC00511	-13.6288	4.48e-39	3.46898	7.85138	0.441831
SNHG9	-16.3864	7.26e-57	0.33995	1.31635	0.258253
AD000090.1	-14.1816	7.15e-42	1.8933	4.35828	0.434415
LINC01357	-11.3198	1.09e-28	0.0471464	0.298832	0.157769
CBR3-AS1	-7.8429	1.16e-14	0.0967742	0.29034	0.333314
AL136379.2	-14.1845	9.06e-44	0.0173697	0.378981	0.0458327
AC008269.1	-6.84598	1.44e-11	0.124069	0.334395	0.371027
LINC01989	-7.73474	1.61e-14	0.0669975	0.342357	0.195695
LINC00499	-22.1365	4.81e-98	0.0496278	0.909236	0.0545819
AC018521.5	-10.0923	2.81e-23	0.0769231	0.299363	0.256956
AL450998.2	-8.17951	7.71e-16	0.210918	0.53397	0.395
ERVK13-1	-10.2554	1.01e-23	0.119107	0.371019	0.321026
TAPT1-AS1	-9.97083	1.33e-22	0.109181	0.379512	0.287688
AC005670.3	-9.43206	2.27e-20	0.116625	0.352442	0.330907
RAD51-AS1	-5.74771	1.24e-08	0.119107	0.256369	0.46459
LINC01873	-7.44203	2.59e-13	0.317618	0.642251	0.494539
FTX	-14.8386	2.16e-45	3.40199	6.80786	0.499715
PCAT1	-14.2325	1.34e-42	0.491315	1.57962	0.311034
CERNA2	-28.7697	1.12e-152	0.0198511	1.10828	0.0179116
ILF3-DT	-8.80953	4.85e-18	0.119107	0.347134	0.343115
AC010336.8	-12.663	1.64e-35	0.0322581	0.267516	0.120584
MIR924HG	-15.2085	5.06e-49	0.598015	2.42728	0.246372
MIR31HG	-24.1803	6.73e-114	0.0347395	1.03025	0.0337193
AC092910.3	-9.84807	2.98e-22	0.0719603	0.349257	0.206038
AC124016.1	-8.6921	1.12e-17	0.0918114	0.292463	0.313925
POT1-AS1	-8.28946	3.64e-16	0.148883	0.374735	0.397304
TMEM254-AS1	-11.3443	1.7e-28	0.0942928	0.420382	0.224303
AC079949.4	-11.4344	1.4e-28	1.70968	4.99575	0.342226
SNHG26	-17.567	1.39e-64	0.0942928	0.685775	0.137498
RUSC1-AS1	-15.0553	9.66e-49	0.0397022	0.332803	0.119297
LINC02615	-11.3171	2.17e-28	0.191067	0.627919	0.304286
EIF3J-DT	-8.21783	6.74e-16	0.141439	0.370488	0.381764
CCDC26	-8.09213	1.4e-15	0.126551	0.330679	0.3827
MAP4K3-DT	-7.96414	4.69e-15	0.225806	0.539278	0.41872
SLC9A3-AS1	-7.73155	2.9e-14	0.0818859	0.253185	0.323423
LINC00662	-8.53787	5.15e-17	0.28536	0.683121	0.417729
AC025159.1	-6.74079	2.82e-11	0.156328	0.333864	0.468237
CKMT2-AS1	-5.8833	5.7e-09	0.193548	0.392251	0.493431
AADACL2-AS1	-13.7947	1.99e-41	0.0471464	1.0207	0.0461902
AP001816.1	-7.62009	5.45e-14	0.129032	0.315287	0.409254
AL162253.2	-10.1893	1.71e-23	0.131514	0.422505	0.311271
RAB30-DT	-8.35706	2.61e-16	0.200993	0.472399	0.425472
AC079352.1	-13.0514	6.04e-37	0.104218	0.463376	0.224911
PARD6G-AS1	-8.32167	1.71e-16	0.0694789	0.337049	0.206139
AC015912.3	-16.0718	5.73e-55	0.0471464	0.47983	0.0982564
AC011473.2	-10.8705	1.3e-26	0.255583	0.731423	0.349433
LINC00886	-18.789	8.72e-71	0.962779	2.80945	0.342693
AC011447.3	-5.93835	4.26e-09	0.129032	0.27707	0.465703
TMEM161B-AS1	-11.0476	5.34e-27	0.188586	0.628981	0.299827
AL445524.1	-13.8335	5e-41	1.06452	2.65711	0.400629
CASC15	-8.73408	8.04e-18	0.146402	0.388004	0.377321
AC103718.1	-13.0892	1.54e-37	0.0595533	0.332272	0.179231
RAB11B-AS1	-10.4686	1.24e-24	0.111663	0.380042	0.293816
THUMPD3-AS1	-13.3139	6.25e-38	0.573201	1.5069	0.380384
LIX1L-AS1	-8.84329	3.32e-18	0.0818859	0.292994	0.27948
AL445253.1	-6.02581	2.44e-09	0.156328	0.326433	0.478896
Z94721.1	-11.2617	3.2e-28	0.121588	0.480892	0.252839
OLMALINC	-15.7224	7.37e-53	0.148883	0.782378	0.190296
AC005972.3	-14.1601	9.76e-43	0.300248	0.967091	0.310465
AC008050.1	-11.0224	1.5e-27	0.057072	0.322187	0.177139
CALML3-AS1	-18.0145	1.73e-67	0.310174	3.01115	0.103009
LINC01572	-7.74912	2.32e-14	0.322581	0.796178	0.405161
AL365436.2	-14.2362	4.38e-44	0.0297767	0.352972	0.0843598
LINC00630	-9.08506	3.85e-19	0.0918114	0.289809	0.3168
ZFPM2-AS1	-11.2159	1.89e-28	0.0397022	0.352442	0.112649
SGO1-AS1	-7.80278	1.5e-14	0.225806	0.518047	0.43588
SNHG19	-9.71808	2.07e-21	0.655087	1.34448	0.487242
JPX	-14.0308	2.88e-41	0.258065	0.825372	0.312665
AC091180.3	-18.9936	4.63e-74	0.473945	1.85563	0.25541
AC008438.1	-9.79074	7.32e-22	0.0992556	0.368896	0.269061
AL645568.1	-8.74913	7.18e-18	0.0694789	0.265924	0.261274
AL355338.1	-9.63225	2.69e-21	0.0645161	0.253715	0.254285
AC005041.5	-7.77294	1.84e-14	0.109181	0.277601	0.393303
AC011498.1	-12.1708	5.88e-33	0.0322581	0.281316	0.114668
AC104066.3	-11.21	4.1e-28	0.0719603	0.299894	0.239953
TYMSOS	-5.43804	6.82e-08	0.1067	0.264331	0.403659
PTCSC2	-15.9267	3.21e-54	0.0297767	0.38482	0.0773783
KMT2E-AS1	-7.35254	4.4e-13	0.136476	0.352972	0.386649
AC026461.1	-9.46117	8.85e-21	0.0868486	0.36465	0.23817
PAX8-AS1	-8.27381	3.63e-16	0.0868486	0.255839	0.339466
AP001453.2	-11.7467	1.43e-30	0.0967742	0.410828	0.235559
AC007285.1	-9.47326	6.59e-21	0.0992556	0.450106	0.220516
ENTPD1-AS1	-13.1498	1.9e-37	0.0942928	0.424628	0.22206
LINC00958	-11.9441	2.96e-31	0.362283	1.07909	0.335731
MIRLET7BHG	-21.4053	1.69e-89	0.456576	2.02282	0.225712
AL135925.1	-8.24405	4.5e-16	0.0843672	0.273355	0.308637
C2orf27A	-13.2756	1.5e-38	0.0545906	0.312633	0.174616
AL451165.2	-6.47111	1.5e-10	0.129032	0.287155	0.449347
SLC2A1-AS1	-6.44698	1.91e-10	0.101737	0.254246	0.400151
AP001347.1	-6.29117	4.59e-10	0.111663	0.282909	0.394695
NUP50-DT	-19.8395	4.22e-77	0.292804	1.61093	0.18176
HMGA1P4	-9.27721	8.02e-20	0.0744417	0.276539	0.26919
Z93930.2	-10.4568	8.9e-25	0.0645161	0.287686	0.224259
AL118516.1	-12.9617	1.17e-36	0.158809	0.644374	0.246455
LINC00863	-12.4827	1.81e-34	0.057072	0.320064	0.178314
ZNF337-AS1	-9.81765	4.29e-22	0.0843672	0.31741	0.265799
LINC01138	-14.5672	1.55e-45	0.0843672	0.455945	0.185038
AC025164.1	-8.31525	2.42e-16	0.238213	0.591295	0.402867
AF165147.1	-7.1735	1.08e-12	0.136476	0.360403	0.378677
AL671762.1	-6.93317	9.99e-12	0.39206	1.13429	0.345644
AC022075.1	-14.6902	8.18e-46	0.131514	0.664013	0.198059
ADAMTSL4-AS1	-3.86427	0.000125974	0.401985	0.937367	0.428845
CHROMR	-9.6279	5.22e-21	0.101737	0.374204	0.271876
AC104123.1	-12.015	1.06e-31	0.243176	0.762208	0.319042
AC011603.2	-9.60441	3.76e-21	0.136476	0.424098	0.321804
AC091271.1	-8.97372	8.63e-19	0.0620347	0.272824	0.22738
AC025682.1	-6.07797	1.84e-09	0.116625	0.282909	0.412237
AC245297.3	-9.6375	3.39e-21	0.109181	0.339703	0.321402
AL356488.3	-10.2491	4.5e-24	0.0372208	0.255839	0.145486
LINC01004	-13.7982	3.11e-40	0.240695	0.86465	0.278373
DGUOK-AS1	-6.20815	7.96e-10	0.138958	0.300425	0.462538
LINC01089	-14.5429	5.92e-45	0.0843672	0.455414	0.185254
LINC01588	-10.2455	7.5e-24	0.0818859	0.355096	0.230602
MIR29B2CHG	-15.9138	3.1e-53	0.193548	0.906582	0.213492
AP003498.1	-14.2763	4.2e-44	0.0744417	0.45966	0.161949
RFX3-AS1	-8.00631	3.85e-15	0.255583	0.571656	0.447092
LINC01503	-9.1317	2.78e-19	0.0744417	0.279193	0.266631
AL049828.1	-7.9521	5.13e-15	0.171216	0.407643	0.420014
AC008443.1	-8.97736	1.12e-18	0.0868486	0.289278	0.300225
AC079142.1	-7.36806	4.01e-13	0.307692	0.684713	0.449374
LINC02687	-21.4703	1.2e-91	0	0.360934	0
AC092650.1	-10.5474	3.31e-25	0.0818859	0.326433	0.25085
MIR663AHG	-5.15248	3.17e-07	0.119107	0.269639	0.441726
AP002026.1	-7.4733	1.51e-13	0.111663	0.293524	0.38042
NDUFA6-DT	-6.46809	1.55e-10	0.126551	0.284501	0.444817
AC253572.2	-12.5015	1.03e-34	0.0173697	0.286624	0.060601
SNHG30	-11.126	1.91e-27	0.17866	0.535563	0.333593
LINC00910	-8.90869	1.1e-18	0.270471	0.849788	0.318281
AC010642.2	-6.74764	2.74e-11	0.19603	0.395435	0.495732
LIPE-AS1	-7.08185	2.73e-12	0.133995	0.299363	0.4476
DSG1-AS1	-5.89371	5.54e-09	0.153846	0.323248	0.475938
AP000676.5	-8.21707	5.79e-16	0.126551	0.416136	0.304109
AL009031.1	-8.7172	1.08e-17	0.16129	0.41879	0.385134
AGAP2-AS1	-9.67422	1.92e-21	0.0942928	0.31104	0.303153
AL096870.10	-8.66527	1.69e-17	0.0918114	0.292994	0.313356
AL355075.4	-9.00582	6.9e-19	0.0942928	0.327495	0.287922
STX18-AS1	-12.3262	3.41e-33	0.166253	0.61465	0.270484
AL139158.2	-17.031	2.71e-60	0.188586	0.887473	0.212497
DTX2P1-UPK3BP1-PMS2P11	-9.74136	1.42e-21	0.101737	0.326433	0.311663
AL606489.1	-10.3173	3.52e-24	0.0769231	0.340764	0.225737
SNHG25	-20.1697	8.56e-79	0.456576	1.68471	0.271011
LINC01504	-5.91705	4.3e-09	0.166253	0.37845	0.4393
LINC01137	-8.32521	2.51e-16	0.111663	0.342887	0.325654
AC022210.2	-7.07908	2.66e-12	0.0992556	0.282378	0.351499
SNHG3	-25.1402	6.95e-123	0.352357	2.37686	0.148245
COA6-AS1	-11.1059	1.01e-27	0.057072	0.270701	0.210831
LINC02457	-14.7554	4.41e-47	0.243176	1.80414	0.134788
AC023157.3	-7.36425	4.18e-13	0.183623	0.511677	0.358865
PRR34-AS1	-8.67246	1.68e-17	0.19603	0.483015	0.405846
LINC02527	-5.93538	4.76e-09	0.265509	0.556263	0.477308
LINC00265	-9.40612	3.1e-20	0.0992556	0.306263	0.324086
AC009120.2	-9.78087	1.19e-21	0.129032	0.418259	0.308498
AC097376.2	-8.1667	1.07e-15	0.39206	0.873673	0.448749
PTCHD1-AS	-8.04448	2.27e-15	0.101737	0.277601	0.366487
BX470102.2	-12.8786	2.63e-36	0.258065	0.885881	0.291308
AL365295.1	-10.7605	7.66e-26	0.166253	0.568471	0.292456
DNAJC3-DT	-10.4166	1.14e-24	0.0595533	0.299894	0.198581
AC010168.1	-6.23125	6.86e-10	0.119107	0.279724	0.425801
AL591684.2	-7.09617	2.54e-12	0.153846	0.339703	0.452885

## Sheet: SI_Table1.8
EpD_Corneum_CtrlPsor_lncRNA_DEG_SigDownGene
	EpD_Corneum_Stat	EpD_Corneum_pVal	EpD_Corneum_ctrlMean	EpD_Corneum_psorMean	EpD_Corneum_MeanDIF
LINC02595	5.16387	8.99724e-07	0.611949	0.23913	2.55906
LINC00511	3.9883	0.000126332	5.33675	2.59783	2.05432
LINC00174	6.87651	3.39941e-10	1.33977	0.478261	2.80134
LINC02541	8.70331	1.92778e-15	0.377791	0.0652174	5.7928
LINC01133	11.7416	2.63274e-27	0.281231	0.0217391	12.9366
DEPDC1-AS1	4.42743	2.28539e-05	0.437538	0.152174	2.87525
AL138963.3	15.1946	1.96964e-37	1.08449	0.141304	7.67485
AC009022.1	9.41139	5.27584e-18	0.254677	0.0326087	7.8101
PCBP1-AS1	6.35158	2.51511e-09	0.655401	0.282609	2.31911
LINC02307	13.2352	3.12541e-28	1.46409	0.326087	4.48988
ZBED5-AS1	6.49517	1.35954e-09	0.372963	0.0978261	3.81251
AC091180.5	7.37838	8.57006e-12	0.255884	0.0543478	4.70827
AC007000.3	4.18903	5.59971e-05	0.443573	0.173913	2.55054
ZFAS1	6.78635	6.323e-10	12.4206	4.76087	2.6089
LINC02018	3.0684	0.00268459	0.274593	0.130435	2.10521
DANCR	5.46134	2.69552e-07	1.26433	0.554348	2.28076
LINC01578	7.6894	3.6276e-12	2.21605	0.978261	2.2653
MIR4300HG	15.9457	4.82265e-33	26.72	4.20652	6.35204
ILF3-DT	3.21209	0.0016848	0.26373	0.130435	2.02193
AC026495.2	7.10181	6.5777e-11	0.479179	0.119565	4.00768
AC026333.3	9.17212	3.79048e-17	0.378395	0.0543478	6.96246
LINC00486	4.72425	6.38515e-06	0.527459	0.25	2.10984
AC136431.1	2.44971	0.0159975	0.280628	0.108696	2.58177
ELOA-AS1	19.5073	6.50796e-58	2.45383	0.315217	7.78457
AC083837.1	4.87329	3.29e-06	0.960169	0.282609	3.39752
AL162231.4	4.11188	7.9471e-05	0.783343	0.217391	3.60338
FGD5-AS1	4.63373	9.58227e-06	0.541943	0.228261	2.37423
AP001042.1	8.79766	1.37293e-15	0.678334	0.0869565	7.80084
AC010343.3	9.51704	6.96184e-18	0.755582	0.173913	4.3446
AC138305.1	3.46594	0.000767882	1.16355	0.51087	2.27758
WARS2-AS1	4.25221	4.28176e-05	0.387447	0.163043	2.37634
LINC00882	4.55285	1.25407e-05	0.334339	0.130435	2.56327
H19	2.94762	0.00376021	0.510561	0.228261	2.23674
LINC00894	4.31847	3.34592e-05	0.330115	0.119565	2.76096
LINC01612	8.13943	8.53759e-14	0.403742	0.0869565	4.64303
LINC01515	7.37849	1.65177e-11	1.10984	0.336957	3.29371
LINC01709	4.87085	3.75312e-06	0.832227	0.326087	2.55216
GYG2-AS1	10.3579	5.64374e-21	0.278817	0.0326087	8.55039
DANT2	4.03876	9.10822e-05	0.266144	0.0978261	2.72058
PLCG1-AS1	18.0506	1.24501e-66	0.276403	0	1000000
AC006262.2	6.75343	4.19138e-10	0.479179	0.108696	4.40845
AL117329.1	6.30328	5.6589e-09	3.33011	1.52174	2.18836
AC020978.5	4.3477	2.91122e-05	0.291491	0.108696	2.68171
GAS5	9.48649	2.83697e-16	9.48702	2.75	3.44983
BX284668.5	4.23677	4.59361e-05	0.322269	0.108696	2.96488
AC073210.3	2.5456	0.0123759	0.292698	0.108696	2.69282
AC008014.1	7.21824	3.40051e-11	0.644538	0.152174	4.23554
LINC00342	9.1924	8.59097e-17	0.452625	0.0869565	5.20519
LINC00571	7.41222	6.73998e-12	0.643331	0.173913	3.69916
AL589693.1	7.71147	1.59522e-13	0.479179	0.0869565	5.51056
SPINT1-AS1	6.77077	3.76711e-10	0.496077	0.152174	3.25994
LGALSL-DT	5.91505	2.38797e-08	0.290887	0.0543478	5.35232
AL050309.1	6.2383	3.78174e-09	0.500302	0.173913	2.87674
AL118556.1	8.41865	9.34691e-15	0.260109	0.0434783	5.9825
AC091180.3	4.16065	6.22613e-05	0.608328	0.293478	2.07282
AC026471.4	5.6382	1.13196e-07	0.692215	0.271739	2.54735
TTTY14	3.2589	0.00142462	0.692818	0.326087	2.12464
LINC01649	4.74128	6.37535e-06	2.45564	1.1087	2.21489
LINC01698	12.5691	5.60418e-34	0.302354	0.0108696	27.8165
AL031058.1	3.48305	0.000720156	0.573929	0.271739	2.11206
SNHG8	14.095	1.39945e-30	7.40616	1.98913	3.72331
LINC01290	3.11514	0.00230772	0.268558	0.130435	2.05894
FAM27C	2.75815	0.00679778	0.252867	0.119565	2.11488
AL354740.1	6.89621	4.54117e-11	0.322873	0.076087	4.24347
AC245041.2	8.43137	5.4316e-14	0.796017	0.25	3.18407
AC021078.1	8.01375	5.97743e-13	1.54134	0.565217	2.72699
AC016745.1	11.3722	6.99226e-24	0.913096	0.152174	6.00034
MIR222HG	21.4484	1.81051e-80	2.35727	0.184783	12.757
LINC00598	8.32596	1.50764e-14	0.293905	0.0543478	5.40785
LINC00667	9.06761	1.79201e-16	0.407363	0.0869565	4.68467
TP53TG1	5.22048	8.57444e-07	0.717562	0.25	2.87025
AC020916.1	12.2559	5.02989e-24	2.66807	0.532609	5.00945
AC119673.1	9.72554	4.72607e-19	0.407363	0.0543478	7.49547
AC005062.1	4.27963	4.04021e-05	0.436934	0.152174	2.87128
MAPKAPK5-AS1	4.19939	5.14942e-05	0.304164	0.130435	2.33193
AL022068.1	6.26085	5.04323e-09	0.627037	0.25	2.50815
LINC01605	2.57102	0.0110853	0.302354	0.141304	2.13973
SLC16A1-AS1	4.43898	1.78885e-05	0.302354	0.0978261	3.09073
AL157838.1	5.3285	3.63498e-07	0.269765	0.0543478	4.96367
DLEU1	16.4049	7.2846e-38	1.81231	0.304348	5.95474
DLEU2	9.65333	3.83239e-18	0.990344	0.271739	3.64447
PCAT6	9.56747	3.90956e-18	0.333132	0.0543478	6.12963
AL357060.1	10.392	2.23622e-21	0.957151	0.163043	5.87053
AC139100.1	5.64467	9.81869e-08	0.333132	0.0978261	3.40535
EPB41L4A-AS1	13.1993	1.98492e-28	1.52625	0.293478	5.20056
SNHG16	11.1368	6.61752e-21	1.96258	0.467391	4.19901
SNHG17	8.21653	1.38975e-13	0.67411	0.173913	3.87613
LINC01550	3.78724	0.00024088	0.328304	0.152174	2.15743
AL021707.6	8.97379	4.78895e-17	0.254074	0.0326087	7.79159
SNHG31	6.36502	2.8517e-09	0.585395	0.152174	3.84688
SNHG6	7.83145	1.69565e-12	5.68075	2.46739	2.30233
AC005841.1	7.87895	1.03005e-12	0.887749	0.25	3.551
TBILA	6.01899	1.62426e-08	0.369342	0.0978261	3.7755
AF117829.1	4.29847	3.31442e-05	0.342185	0.141304	2.42161
THAP9-AS1	6.30207	5.64271e-09	1	0.336957	2.96774
KIF9-AS1	3.88829	0.000172993	0.516596	0.23913	2.16031
LINC01725	7.79972	3.84813e-13	0.401328	0.0869565	4.61527
TRAF3IP2-AS1	7.17168	2.50987e-11	0.478576	0.119565	4.00263
LINC00910	2.67954	0.00848642	0.502112	0.23913	2.09974
AP003498.3	6.60506	1.14183e-09	1.14484	0.358696	3.19168
SNHG7	8.37031	5.98382e-14	1.52022	0.532609	2.85429
PLA2G4E-AS1	4.32699	3.07562e-05	0.258902	0.0869565	2.97737
CCDC18-AS1	4.25689	4.36831e-05	0.799638	0.391304	2.04352
AC007216.4	2.79385	0.00611811	0.28968	0.141304	2.05004
LINC02055	9.38634	3.44534e-19	0.347013	0.0434783	7.98129
LINC00640	7.12842	3.69161e-11	0.334943	0.076087	4.4021
MIATNB	3.46268	0.000738353	0.314424	0.152174	2.06621
SNHG1	6.84601	2.84011e-10	1.48099	0.619565	2.39037
MUC20-OT1	4.96191	2.40926e-06	0.569101	0.23913	2.37988
SNHG29	10.2772	6.67322e-19	1.41642	0.380435	3.72315
NORAD	6.31384	5.80408e-09	0.788775	0.25	3.1551
GABPB1-AS1	4.15498	6.4505e-05	0.83283	0.391304	2.12834
AC007785.1	5.63264	1.2664e-07	0.561859	0.173913	3.23069
CHMP1B-AS1	13.2857	1.0049e-30	1.43331	0.173913	8.24155
HCP5	12.7829	8.01183e-28	0.711527	0.0869565	8.18256
AC068587.4	5.51112	2.38347e-07	1.89499	0.76087	2.49056
PSMA3-AS1	5.86933	3.40208e-08	0.573929	0.25	2.29572
AC008467.1	9.07854	1.97096e-15	1.37658	0.413043	3.33278
AL118508.1	3.97835	0.000122274	0.391068	0.163043	2.39855
LINC01811	6.49097	1.3982e-09	0.327701	0.0869565	3.76856
AC026401.3	19.9127	2.86663e-79	0.31201	0	1000000
AP002381.2	8.89163	6.24169e-16	0.412191	0.076087	5.41736
AC023157.3	4.29566	3.50942e-05	0.676524	0.23913	2.8291
AL078604.4	12.3904	2.33411e-33	1.53893	0.152174	10.1129
C3orf35	10.3053	1.32349e-20	0.400121	0.0652174	6.13518
NIFK-AS1	6.65909	5.59361e-10	0.559445	0.217391	2.57345
AL355612.1	2.91937	0.00410751	0.267954	0.119565	2.24107
AC034102.5	7.68461	3.3779e-12	0.749547	0.217391	3.44792
AC113383.1	3.92414	0.000141282	0.285456	0.0978261	2.91799
AL031073.2	8.9456	4.94292e-17	0.409173	0.076087	5.3777
MIR22HG	16.9421	5.40335e-45	1.39348	0.163043	8.54669
AP002518.2	11.4837	7.30693e-26	0.266144	0.0217391	12.2426
AP000446.1	4.38767	2.52118e-05	0.311406	0.0869565	3.58117
BX470102.2	5.99793	1.5693e-08	0.425468	0.152174	2.79593
LINC01619	8.90071	1.01979e-16	1.28365	0.304348	4.21769
AC010894.3	4.08497	8.34559e-05	0.404949	0.163043	2.48369

## Sheet: SI_Table1.9
EpD_Corneum_CtrlPsor_lncRNA_DEG_SigUpGene
	EpD_Corneum_Stat	EpD_Corneum_pVal	EpD_Corneum_ctrlMean	EpD_Corneum_psorMean	EpD_Corneum_MeanDIF
LINC00273	-4.27272	4.67e-05	0.0790585	0.73913	0.106962
SNHG9	-3.48876	0.000743539	0.424261	1.06522	0.398286
AD000090.1	-6.92391	5.75e-10	1.79964	7.55435	0.238225
AC079949.4	-8.0312	2.72e-12	3.01086	18.8152	0.160023
SLC9A3-AS1	-2.75632	0.00703012	0.0899215	0.293478	0.306399
AADACL2-AS1	-2.33509	0.0217043	0.0778515	0.315217	0.246977
AC015912.3	-2.10537	0.0379642	0.109837	0.336957	0.325968
LIX1L-AS1	-2.11653	0.0370042	0.0766445	0.380435	0.201466
OLMALINC	-2.58337	0.0113528	0.158721	0.5	0.317441
ATP2B1-AS1	-2.05085	0.04313	0.0838865	0.326087	0.257252
CALML3-AS1	-3.06374	0.00287215	0.389861	2.06522	0.188775
AL365436.2	-2.74531	0.00728073	0.0380205	0.434783	0.0874472
KMT2E-AS1	-2.11442	0.0371198	0.16898	0.347826	0.485818
FP671120.2	-2.38504	0.0191235	0.062764	0.25	0.251056
IGFL2-AS1	-2.23994	0.0274323	0.0718165	0.282609	0.25412
LINC01138	-2.9451	0.00406025	0.098974	0.271739	0.364225
AC025164.1	-2.00938	0.0474314	0.286059	0.815217	0.350899
AL671762.1	-3.1334	0.00231584	0.455643	1.67391	0.272202
LINC01004	-2.20655	0.0298135	0.219674	0.554348	0.396275
LINC01089	-2.87371	0.00501905	0.119493	0.358696	0.333132
AP003498.1	-2.48056	0.0149101	0.0923355	0.282609	0.326726
MIR663AHG	-3.45979	0.000814866	0.095353	0.478261	0.199375
AC253572.2	-3.52708	0.000655107	0.038624	0.271739	0.142136
AL590385.2	-2.96786	0.00382911	0.0392275	0.521739	0.0751861

[truncated: 22 more sheets: SI_Table1.10, SI_Table1.11, SI_Table1.12, SI_Table1.13, SI_Table1.14, SI_Table1.15, SI_Table1.16, SI_Table1.17, SI_Table1.18, SI_Table1.19, SI_Table1.20, SI_Table1.21, SI_Table1.22, SI_Table1.23, SI_Table1.24, SI_Table1.25, SI_Table1.26, SI_Table1.27, SI_Table1.28, SI_Table1.29 …]
