# Supplementary material for: Integrative single-cell transcriptomic investigation unveils long non-coding RNAs associated with localized cellular inflammation in psoriasis
Source: Front Immunol. 2023 Sep 26;14:1265517. doi: 10.3389/fimmu.2023.1265517 (PMC10562854; doi:10.3389/fimmu.2023.1265517)
Supplement: Supplementary file 2 [file Table_2.xlsx]

## Sheet: 3lncRNA_CorrelatiedGenes
	SNHG9_r	SNHG9_pVal	CALML3-AS1_r	CALML3-AS1_pVal	CARMN_r	CARMN_pVal
AC010511.1	-0.172073	1.64741e-172	-0.525396	0	0.0826725	8.48517e-41
ATAD2	-0.0956355	4.66169e-54	0.349481	0	-0.104454	3.42539e-64
C1orf189	0.0570308	3.02132e-20	-0.288656	0	0.294342	0
AC079949.7	-0.125848	1.47628e-92	-0.443949	0	0.118486	3.44644e-82
TEP1	0.263636	0	0.253462	0	0.361444	0
CIDEC	0.0121818	0.0491272	0.00200626	0.745924	0.283257	0
TNFSF14	-0.334031	0	0.0771675	9.42374e-36	-0.536089	0
AC007566.1	0.410914	0	0.0565376	6.34127e-20	0.738369	0
SIMC1	-0.120957	1.34476e-85	0.551497	0	-0.394446	0
AL135785.1	-0.151081	5.38414e-133	-0.49563	0	0.0617203	1.91059e-23
AGTRAP	-0.322101	0	0.333473	0	-0.710916	0
MTHFSD	0.326214	0	0.195956	4.18132e-224	0.152354	3.06794e-135
ADA	-0.268275	0	-0.378634	0	-0.124591	9.66952e-91
NPIPB9	0.172919	3.24035e-174	0.349189	0	0.292874	0
PROM1	0.302965	0	0.567474	0	0.205383	1.87428e-246
DENND2A	-0.339163	0	0.115294	6.84542e-78	-0.676224	0
WDR36	0.0997431	1.15085e-58	0.505007	0	0.067705	6.85519e-28
TIFA	0.107939	1.91095e-68	0.557037	0	0.0245548	7.30007e-05
AC084809.1	0.282561	0	0.175697	7.0203e-180	0.563509	0
NEDD1	0.0104028	0.0929305	0.458196	0	-0.0334294	6.64578e-08
AC092079.2	-0.180856	1.18316e-190	-0.454027	0	0.037709	1.11289e-09
AL139023.1	-0.127267	1.24992e-94	-0.499323	0	0.160064	3.02948e-149
LRRC10B	0.422273	0	-0.0185003	0.00280688	0.88102	0
KCTD21-AS1	0.135912	8.99171e-108	0.320048	0	0.077263	7.75596e-36
AC093840.2	-0.185507	1.18664e-200	-0.497902	0	0.0336152	5.61878e-08
EPHA5-AS1	0.248909	0	0.163669	4.83457e-156	0.613435	0
PIH1D3	-0.0863049	2.56219e-44	0.198789	1.059e-230	-0.157516	1.5508e-144
AC092650.1	0.254863	0	-0.012072	0.0512057	0.466553	0
AC006273.1	-0.060765	8.97609e-23	-0.0452101	2.76567e-13	0.321289	0
AL356859.1	-0.138708	3.25203e-112	-0.441326	0	0.102878	2.5874e-62
MRPS30-DT	0.0565054	6.65413e-20	0.323274	0	0.143471	5.37524e-120
CADM1	0.368715	0	-0.124285	2.65842e-90	0.739174	0
MRPL49	0.331056	0	0.058175	5.2802e-21	0.327473	0
EIF4E	0.229403	0	0.0251444	4.87442e-05	0.367298	0
SPANXN4	-0.0334634	6.44523e-08	-0.290944	0	0.169757	6.9259e-168
MIS12	-0.209136	1.1394e-255	0.242024	0	-0.130433	2.43916e-99
ANXA11	0.312142	0	-0.144878	2.40007e-122	0.244227	0
FAM43A	0.183352	5.49845e-196	0.168775	6.05464e-166	0.18864	1.53785e-207
CD36	0.545738	0	0.429393	0	0.614373	0
CNTN4	0.032285	1.83305e-07	0.298059	0	-0.225877	5.29972e-299
CHRNA6	-0.195771	1.12321e-223	0.0508905	1.96257e-16	0.124586	9.83309e-91
NDUFB8	0.0801127	2.08007e-38	0.0768483	1.80356e-35	0.0259704	2.72848e-05
PANX2	-0.082161	2.583e-40	0.437366	0	-0.269721	0
AC108142.1	-0.172425	3.22585e-173	-0.458274	0	0.0347468	1.98353e-08
AC090709.1	-0.101672	6.76255e-61	-0.452833	0	0.167937	2.68572e-164
AC021504.1	0.381936	0	-0.131045	2.90611e-100	0.709147	0
AC099520.2	-0.0980389	9.91759e-57	-0.439873	0	0.155536	6.23843e-141
NDUFB10	0.182721	1.24914e-194	0.146579	3.20704e-125	0.0586906	2.37921e-21
GRID1-AS1	-0.173419	3.15416e-175	-0.504106	0	0.145993	3.16481e-124
AC106818.2	-0.161366	1.109e-151	-0.450932	0	0.0505321	3.17881e-16
DHRS4L2	0.148766	5.7347e-129	-0.316064	0	0.358919	0
AC103746.1	0.546716	0	0.0371225	2.00383e-09	0.896098	0
NRG4	0.151479	1.0745e-133	0.514771	0	0.196745	6.22651e-226
MAP3K2	0.0488924	2.76587e-15	0.0386063	4.44922e-10	0.235888	0
TAAR2	-0.181093	3.71405e-191	-0.51889	0	0.0649989	7.87863e-26
AC018730.1	-0.232059	0	-0.496288	0	-0.0292528	2.296e-06
NCOR1	0.213971	8.28462e-268	-0.167764	5.86883e-164	0.531936	0
TBC1D28	-0.0807884	4.9504e-39	-0.152913	3.1301e-136	0.0422036	9.16287e-12
AC092164.1	0.518474	0	-0.00899037	0.146499	0.854794	0
CBLB	-0.23945	0	0.444036	0	-0.388643	0
C20orf96	0.0875284	1.54426e-45	-0.181751	1.47667e-192	-0.0574914	1.50321e-20
LINC01591	-0.172544	1.85389e-173	-0.506497	0	0.142982	3.47992e-119
F10	-0.213711	3.78632e-267	0.193339	4.21571e-218	-0.563372	0
ESS2	0.272933	0	0.76085	0	0.0531098	9.2039e-18
KLHL6-AS1	0.287299	0	0.346368	0	0.430666	0
CD80	0.418468	0	0.62006	0	0.509707	0
AL355990.2	-0.132645	1.06212e-102	-0.50061	0	0.181913	6.66893e-193
LINC00601	0.0536491	4.2917e-18	-0.130205	5.37185e-99	0.291981	0
DEFB107A	-0.107432	8.09017e-68	-0.459941	0	0.171256	7.16346e-171
AL354714.1	-0.00650973	0.293094	0.740569	0	-0.386621	0
ICE2	-0.240872	0	0.13682	3.33019e-109	-0.459456	0
AICDA	0.163732	3.65682e-156	0.011153	0.0716538	0.0175752	0.00452998
AC009102.2	-0.0359272	6.46545e-09	-0.181235	1.85123e-191	0.107137	1.87356e-67
RPTN	0.278593	0	-0.130012	1.04733e-98	0.658776	0
SIK1B	0.456589	0	-0.0186107	0.00264741	0.831207	0
AL162727.1	-0.105093	5.83691e-65	0.534502	0	-0.367955	0
AKIRIN1	0.23128	0	-0.163556	7.93146e-156	0.450913	0
LY75	0.276863	0	0.587679	0	-0.00406196	0.511808
AL591030.1	-0.148845	4.18776e-129	-0.399846	0	-0.103351	7.11083e-63
HS3ST5	0.199152	1.48868e-231	0.567234	0	0.0434372	2.24134e-12
MRPL53	0.173786	5.65992e-176	-0.152896	3.35736e-136	0.525198	0
AL445123.1	-0.12084	1.95922e-85	-0.484273	0	0.118766	1.42982e-82
LINC01337	-0.0370204	2.2179e-09	-0.143509	4.64825e-120	0.119332	2.3937e-83
AC103974.3	-0.141743	3.8473e-117	-0.440402	0	0.0765493	3.30427e-35
RAB26	-0.0778828	2.17931e-36	0.371025	0	-0.295574	0
NEFM	0.450361	0	0.0901131	3.58781e-48	0.8647	0
AC022929.2	0.253146	0	0.450107	0	0.149967	4.75435e-131
AC008581.1	-0.230836	0	-0.289041	0	-0.101789	4.92916e-61
NFYA	0.19661	1.28214e-225	0.246158	0	0.344773	0
AC007106.2	-0.202433	2.44353e-239	-0.505344	0	0.0373839	1.54343e-09
ETV7	0.372217	0	0.0806931	6.06613e-39	0.646628	0
AP001122.1	-0.106582	8.99556e-67	-0.49546	0	0.155982	9.68797e-142
AC010809.2	-0.113781	6.76567e-76	0.544484	0	-0.343947	0
AC007128.2	-0.123838	1.15681e-89	-0.449734	0	0.150378	9.13621e-132
AC073257.1	-0.158962	3.37285e-147	-0.503071	0	0.136562	8.52389e-109
TSPEAR-AS1	-0.437476	0	0.0631835	1.70597e-24	-0.866959	0
AC008655.1	-0.0394506	1.84275e-10	0.0373942	1.52767e-09	0.00518916	0.401989
FIGNL2	0.106438	1.35103e-66	-0.100357	2.26644e-59	0.348853	0
AC027682.4	-0.126293	3.32796e-93	-0.364299	0	0.0535577	4.88653e-18
CNGA3	0.267734	0	0.392063	0	-0.117311	1.36049e-80
AL355483.1	-0.101459	1.19756e-60	-0.439066	0	0.154456	5.49854e-139
AC074050.2	-0.205517	8.83557e-247	-0.490604	0	-0.02963	1.69787e-06
AL590282.2	-0.151389	1.54915e-133	-0.171895	3.75005e-172	-0.155027	5.1677e-140
RINL	0.00545251	0.37853	0.386823	0	-0.372762	0
ZG16B	0.464999	0	0.601196	0	0.45395	0
MVD	0.4225	0	0.509381	0	0.318219	0
HAPLN1	0.046986	3.1352e-14	0.590531	0	-0.22887	3.87159e-307
ACSM2A	0.199843	3.49929e-233	0.702718	0	0.0373155	1.65284e-09
AL645939.4	0.634065	0	0.161862	1.29245e-152	0.586238	0
AC007773.1	0.0400848	9.39074e-11	0.616108	0	-0.0265021	1.86099e-05
AC087257.1	-0.0316053	3.29666e-07	0.0802743	1.47742e-38	-0.0498477	7.90862e-16
PALM2	0.211921	1.26488e-262	0.141328	1.84315e-116	0.580767	0
JCHAIN	0.0508937	1.95427e-16	0.213183	8.27328e-266	-0.0378973	9.19694e-10
ST8SIA3	-0.0561911	1.06354e-19	-0.257219	0	0.11124	1.31606e-72
SPAG5-AS1	-0.169224	7.86638e-167	-0.539763	0	0.103649	3.14982e-63
NUCKS1	0.177499	1.32076e-183	-0.152255	4.60273e-135	0.0511862	1.31518e-16
LINC01827	0.360983	0	0.0379391	8.81436e-10	0.649796	0
AL022396.1	-0.0950016	2.30225e-53	-0.478119	0	0.198045	5.84243e-229
AL513314.1	-0.209536	1.15802e-256	-0.334726	0	-0.0729687	3.88196e-32
DLX4	0.314484	0	0.276705	0	0.631563	0
AC004877.1	-0.262319	0	0.0735216	1.33221e-32	-0.694025	0
TMEM81	-0.160489	4.88542e-150	0.195854	7.20964e-224	0.179872	1.42361e-188
CLDN12	-0.0637843	6.22477e-25	0.207114	1.10714e-250	-0.285826	0
AC007948.1	-0.221343	6.62486e-287	-0.515133	0	-0.0186584	0.00258107
NAGPA	0.397043	0	0.291069	0	0.493626	0
LMCD1	0.447184	0	0.0560045	1.40314e-19	0.707145	0
NAPEPLD	-0.323645	0	0.235401	0	-0.638977	0
AL513523.4	-0.106848	4.24009e-67	-0.454888	0	0.144032	6.24412e-121
ZNF471	-0.0873089	2.56356e-45	0.555116	0	-0.366399	0
MNS1	0.234312	0	0.585603	0	-0.0195906	0.00155479
SHLD3	-0.3105	0	0.190118	7.86978e-211	-0.179438	1.16758e-187
LINC01937	-0.175026	1.66976e-178	0.292565	0	-0.345521	0
PCNX3	-0.0849675	5.27625e-43	0.547156	0	-0.323088	0
AC067852.2	-0.000214776	0.972329	0.52362	0	-0.293955	0
WNT5B	0.306129	0	-0.0701938	7.36725e-30	0.281049	0
TRIM55	-0.406654	0	-0.0896953	9.67924e-48	-0.312013	0
LIMS2	-0.0777036	3.14857e-36	-0.290002	0	-0.161317	1.36842e-151
OR2G6	0.160078	2.85698e-149	0.172884	3.81831e-174	0.428761	0
AL445183.1	-0.200088	9.2381e-234	-0.289489	0	-0.157225	5.28783e-144
DUOX2	0.480282	0	0.71506	0	0.423592	0
AC106745.1	-0.125796	1.75724e-92	-0.288895	0	0.0518066	5.6367e-17
GLB1L2	0.474427	0	-0.0325489	1.45504e-07	0.66397	0
SMURF2	0.12494	3.04039e-91	-0.246637	0	0.00553546	0.371319
AC092802.2	-0.0728964	4.46227e-32	-0.306269	0	0.11209	1.0645e-73
AL451105.2	-0.128047	8.86713e-96	-0.488225	0	0.176541	1.27564e-181
LINC01048	0.0277394	7.43336e-06	0.645697	0	-0.215979	6.10669e-273
NUDT15	0.248923	0	0.0844559	1.6574e-42	0.465802	0
AC008105.3	-0.11179	2.59388e-73	0.298201	0	-0.162373	1.39583e-153
PPP3CA	-0.169467	2.60306e-167	0.393291	0	-0.348814	0
NDUFC1	0.120789	2.3042e-85	0.174517	1.83534e-177	-0.073316	1.98474e-32
AMIGO1	0.513213	0	-0.121346	3.84801e-86	0.688319	0
AC090197.1	-0.118965	7.62361e-83	-0.50168	0	0.184836	3.42575e-199
AC105094.1	-0.0639066	5.06378e-25	-0.301906	0	0.149508	2.99046e-130
AL713868.1	-0.11126	1.24299e-72	-0.432027	0	0.133723	2.32147e-104
AC010996.1	-0.13312	1.97792e-103	-0.45202	0	0.0666882	4.16816e-27
LINC01480	-0.288351	0	0.389812	0	-0.66176	0
ANKDD1A	0.343885	0	-0.201448	5.4865e-237	0.750873	0
LINC01915	0.133269	1.16426e-103	-0.284631	0	0.33103	0
AL022069.3	-0.117452	8.77449e-81	-0.453097	0	0.133693	2.58293e-104
PHF6	0.599325	0	0.390965	0	0.543481	0
VPS35	-0.148488	1.72999e-128	0.298294	0	-0.293788	0
RCC1L	0.337585	0	-0.0826086	9.75389e-41	0.452528	0
LONP2	-0.360305	0	0.0600554	2.78914e-22	-0.615715	0
CLIC2	-0.181655	2.36543e-192	0.172324	5.14492e-173	-0.486528	0
APBB3	0.572212	0	0.316585	0	0.705644	0
AC004870.3	-0.0904395	1.64722e-48	-0.466484	0	0.160789	1.33912e-150
BTBD3	0.217062	9.9189e-276	0.106598	8.60394e-67	0.447626	0
LINC02374	-0.0943398	1.20617e-52	-0.438275	0	0.150691	2.59529e-132
EPHB1	0.361019	0	0.473391	0	0.237892	0
CSNK2A1	0.411116	0	0.181216	2.0399e-191	0.551979	0
HCCS	-0.19092	1.25308e-212	-0.0896376	1.10965e-47	-0.259753	0
AC011228.2	-0.204196	1.40729e-243	-0.509981	0	0.0407438	4.60999e-11
LINC00894	0.367451	0	0.0253233	4.3052e-05	0.676901	0
AL591686.2	-0.229489	0	-0.506556	0	-0.0344547	2.60321e-08
CEP41	0.259363	0	0.309902	0	-0.0971828	9.03607e-56
AC055872.2	-0.102962	2.05912e-62	-0.477673	0	0.188323	7.77458e-207
AC016598.2	-0.130147	6.56489e-99	-0.446774	0	0.101007	4.01194e-60
C7orf50	0.395736	0	-0.103124	1.32158e-62	0.65835	0
SLC39A9	-0.165712	5.76255e-160	0.481113	0	-0.417885	0
NLRP2B	-0.440342	0	0.207756	2.93746e-252	-0.701102	0
FAM104B	0.0918341	5.73239e-50	0.515794	0	-0.0852063	3.08481e-43
CMSS1	0.358111	0	-0.0477568	1.1881e-14	0.655528	0
AC104083.1	-0.10672	6.10183e-67	-0.482144	0	0.193484	1.97356e-218
BRWD1-IT1	-0.163655	5.14139e-156	-0.512016	0	0.0959286	2.21941e-54
AC090049.1	0.0423865	7.45439e-12	-0.259504	0	0.292598	0
SPCS3	-0.136672	5.7114e-109	0.528669	0	-0.4326	0
AL033527.6	-0.0900597	4.07445e-48	-0.468945	0	0.184925	2.19025e-199
NENF	-0.310497	0	0.107131	1.90159e-67	-0.680464	0
AP000842.2	0.262885	0	-0.05059	2.94115e-16	0.63357	0
NXPH4	0.488844	0	0.183214	1.09303e-195	0.829494	0
AQP6	-0.0468807	3.57539e-14	-0.17282	5.13903e-174	0.0448902	4.05832e-13
AC006387.1	-0.105146	5.02852e-65	-0.500726	0	0.184532	1.56312e-198
IGFBP3	-0.339631	0	0.0908165	6.67898e-49	-0.626414	0
AC011503.1	-0.0430469	3.5142e-12	-0.120239	1.3394e-84	-0.129375	9.42575e-98
NUAK2	0.533934	0	0.27417	0	0.662668	0
LINC00596	-0.0924979	1.13818e-50	-0.447827	0	0.179444	1.13304e-187
AC073052.2	-0.0651839	5.73123e-26	-0.0391335	2.57143e-10	0.0423567	7.70969e-12
DNAJC24	-0.0962289	1.03536e-54	0.549892	0	-0.203274	2.35177e-241
NARF-IT1	-0.166998	1.83611e-162	-0.493994	0	0.140306	8.54912e-115
PTPRD	0.222963	3.39382e-291	0.163624	5.8891e-156	0.318695	0
CACNA2D1	0.0352139	1.27825e-08	-0.262376	0	0.155916	1.27957e-141
SUPV3L1	0.224802	4.12912e-296	0.408611	0	0.330448	0
AC105345.1	-0.0774754	5.02617e-36	0.289218	0	-0.0519286	4.76584e-17
AC068446.2	0.173793	5.49078e-176	0.224928	1.89291e-296	0.348859	0
RPS24	-0.180038	6.36153e-189	0.204511	2.43554e-244	-0.41386	0
NBPF14	-0.266989	0	0.244869	0	-0.421258	0
DBT	0.00568375	0.358642	-0.189042	1.97828e-208	0.353673	0
RNF186	-0.209694	4.69611e-257	-0.504994	0	-0.0110294	0.0748573
AC115676.1	0.255123	0	-0.0418516	1.35947e-11	0.420578	0
AC093536.2	-0.10438	4.21163e-64	-0.216629	1.30057e-274	0.00631408	0.307843
AC018637.1	-0.222109	6.26403e-289	-0.507734	0	-0.0305921	7.73659e-07
AC006369.1	-0.0646517	1.42798e-25	0.531121	0	-0.195456	5.96571e-223
AC074029.3	0.144486	1.08938e-121	-0.180681	2.77649e-190	0.441312	0
BMP8B	0.546316	0	0.192406	5.55814e-216	0.83859	0
ZMYM6	0.0428943	4.1852e-12	0.719733	0	-0.249678	0
AL022329.3	-0.0996737	1.38194e-58	-0.446286	0	0.149473	3.43021e-130
AL390839.2	-0.127908	1.42352e-95	-0.440695	0	0.093673	6.32216e-52
STXBP5	-0.232946	0	0.260292	0	-0.583291	0
C12orf42	0.109459	2.40039e-70	0.540876	0	0.168857	4.18336e-166
BANF1	0.126121	5.92343e-93	-0.0629723	2.4261e-24	0.113381	2.25113e-75
PNMA1	0.327436	0	-0.144104	4.74979e-121	0.745074	0
POGZ	0.0849066	6.04882e-43	-0.233309	0	0.235898	0
HNRNPH3	0.102856	2.745e-62	0.0608955	7.27665e-23	0.0862576	2.85392e-44
FAM180B	-0.399189	0	0.0974654	4.36683e-56	-0.859759	0
GNAT2	-0.136987	1.81126e-109	-0.217868	8.15968e-278	0.110246	2.43317e-71
CUL4A	0.368317	0	0.00826965	0.181679	0.541753	0
SOX1	0.358483	0	-0.102012	2.70253e-61	0.70639	0
AC099520.1	-0.0922939	1.87308e-50	-0.388332	0	0.203601	3.84147e-242
SORL1	0.500768	0	0.134444	1.7726e-105	0.778141	0
HAND2-AS1	-0.312751	0	0.218348	4.63255e-279	-0.752273	0
AC090587.1	0.481995	0	0.604817	0	0.317605	0
KLHL35	-0.00888201	0.151428	0.142922	4.37948e-119	0.105737	9.67281e-66
TAZ	0.271928	0	-0.107295	1.19411e-67	0.50373	0
ZBTB42	0.368811	0	0.379229	0	0.453548	0
NEURL3	0.586037	0	0.106092	3.57701e-66	0.692917	0
AC068946.3	-0.113494	1.60505e-75	-0.433647	0	0.129219	1.60958e-97
CLIP1-AS1	0.0987668	1.49236e-57	-0.23526	0	-0.200358	2.12467e-234
ZKSCAN7	0.316027	0	-0.0695086	2.60851e-29	0.347057	0
PSEN1	0.308448	0	0.0934476	1.10379e-51	0.493049	0
AL158825.2	-0.171223	8.33906e-171	-0.507605	0	0.116769	7.32193e-80
CFAP299	0.350326	0	0.098541	2.68976e-57	0.411254	0
TBC1D16	-0.26285	0	0.184015	2.05495e-197	-0.417983	0
AC095057.4	-0.221468	3.09841e-287	-0.505991	0	-0.0296692	1.64509e-06
AC005486.1	0.243352	0	-0.162587	5.50975e-154	0.253453	0
LINC00702	0.510187	0	0.104126	8.46702e-64	0.849322	0
TMEM44-AS1	0.522001	0	0.171558	1.78017e-171	0.744346	0
AKAP4	0.215683	3.52196e-272	0.08541	1.94946e-43	0.346504	0
EPHX4	0.427202	0	-0.0425413	6.2557e-12	0.831686	0
AP000842.1	-0.245335	0	-0.0742163	3.43556e-33	-0.255064	0
PAK4	0.156945	1.71367e-143	0.274173	0	-0.0859586	5.63295e-44
AL023881.1	0.405981	0	-0.00676478	0.274591	0.572227	0
SLC2A10	-0.211717	4.12261e-262	0.374475	0	-0.571236	0
MRPL17	0.166307	4.06348e-161	0.567124	0	-0.0731917	2.52415e-32
AC087286.3	-0.21999	2.39346e-283	0.265453	0	-0.584899	0
AC034114.2	0.4891	0	-0.00135483	0.826798	0.719303	0
SORCS3-AS1	-0.18021	2.75338e-189	-0.453485	0	0.0181677	0.00334197
ZNF232	0.347247	0	-0.0918989	4.89787e-50	0.617534	0
LINC01807	-0.268514	0	0.401896	0	-0.640438	0
AC135048.1	-0.193764	4.53516e-219	-0.467769	0	0.00270906	0.661731
HIRIP3	0.522383	0	-0.0948865	3.07333e-53	0.738822	0
MEI4	0.0158371	0.0105303	-0.117399	1.03501e-80	0.23163	0
AC134312.5	-0.278722	0	0.152506	1.65395e-135	-0.682609	0
AC013269.2	-0.10024	3.09077e-59	-0.492072	0	0.175093	1.21628e-178
AC009145.2	-0.103069	1.53646e-62	-0.466689	0	0.161265	1.71871e-151
AMPH	-0.009193	0.137614	0.144408	1.47042e-121	0.310677	0
FGFR2	-0.0219148	0.000400513	0.502698	0	-0.3549	0
INTS6L-AS1	0.113729	7.91213e-76	0.412099	0	0.291898	0
AC129507.2	-0.14076	1.56061e-115	0.430661	0	-0.369897	0
OPTC	0.072785	5.5281e-32	0.414986	0	-0.0755424	2.49608e-34
AC243772.2	0.564285	0	0.308867	0	0.779562	0
MCMDC2	-0.32595	0	-0.0248262	6.0681e-05	-0.627872	0
ACKR3	-0.365528	0	-0.0758858	1.25632e-34	-0.630258	0
AC007728.1	-0.0888855	6.53825e-47	0.499072	0	-0.105808	7.92097e-66
CNEP1R1	-0.118402	4.48917e-82	0.299545	0	-0.549262	0
PAIP1	0.0723042	1.38882e-31	0.212361	9.86509e-264	0.112224	7.16137e-74
SRSF4	0.175072	1.34529e-178	0.110131	3.40369e-71	0.188988	2.59888e-208
UBXN4	-0.146705	1.95483e-125	0.265776	0	-0.40181	0
ZNF205	-0.061396	3.23942e-23	0.175777	4.81283e-180	-0.0905787	1.18078e-48
ABCB1	0.154603	2.99979e-139	-0.209503	1.40586e-256	0.585771	0
CIAO2A	-0.182441	4.96779e-194	-0.469354	0	0.0254455	3.95284e-05
EXOSC5	0.404053	0	0.164162	5.52463e-157	0.559412	0
PARVG	0.421006	0	0.562941	0	0.592073	0
TMEM101	0.24991	0	-0.16556	1.13152e-159	0.584745	0
AC073834.1	0.237991	0	0.0988264	1.27735e-57	0.233961	0
ZNF710	0.498954	0	0.373731	0	0.622226	0
LINC02552	-0.00297238	0.63119	-0.309578	0	0.285469	0
AP005436.1	0.243119	0	-0.0984951	3.03123e-57	0.293841	0
ALKBH3-AS1	-0.10197	3.02535e-61	0.124619	8.78724e-91	-0.211211	7.64895e-261
CXADR	0.173123	1.25082e-174	0.67563	0	0.0883735	2.16768e-46
AC073575.2	0.367688	0	0.377792	0	0.311807	0
VPS39	-0.188029	3.4803e-206	0.492969	0	-0.429193	0
CNTNAP3C	-0.160285	1.17032e-149	-0.497226	0	0.0924666	1.2287e-50
ZGRF1	0.220547	8.25967e-285	0.429783	0	0.139487	1.81175e-113
RBX1	0.0976817	2.49912e-56	0.271997	0	-0.0681765	2.94063e-28
AC245884.10	0.00223017	0.718712	0.0328408	1.1246e-07	0.175615	1.03327e-179
LIX1	0.465503	0	0.43269	0	0.503507	0
ZBTB7A	-0.145534	1.88275e-123	-0.27709	0	-0.249736	0
AL583829.1	-0.109909	6.49863e-71	-0.487706	0	0.131669	3.28283e-101
OR51L1	-0.204285	8.60542e-244	-0.51146	0	0.0262699	2.20142e-05
LRP5	-0.374847	0	0.331255	0	-0.436673	0
NLGN4X	-0.0250617	5.16136e-05	0.446639	0	0.0179581	0.00372524
ST3GAL2	0.482841	0	0.0434926	2.10188e-12	0.52596	0
LINC00604	-0.0727467	5.95038e-32	0.166173	7.37617e-161	-0.043418	2.29157e-12
AP002770.1	0.432334	0	-0.0217606	0.000440031	0.830623	0
AC122710.1	-0.0851242	3.71048e-43	-0.357184	0	0.107955	1.82227e-68
AC004448.3	-0.196685	8.61114e-226	-0.480577	0	0.00538396	0.384553
AC010982.1	0.0372673	1.73438e-09	-0.283289	0	0.290412	0
SPATA19	0.0875286	1.54356e-45	0.331443	0	0.0985074	2.93593e-57
CCDC158	-0.200591	5.95455e-235	-0.0474937	1.65738e-14	-0.136674	5.66678e-109
PPP1CC	-0.273587	0	0.00255222	0.680198	-0.44126	0
AC090236.2	-0.144017	6.61553e-121	-0.469391	0	0.0879706	5.54138e-46
AP001830.2	0.0254202	4.02344e-05	-0.173315	5.10442e-175	0.194734	2.72839e-221
CEBPE	0.539476	0	0.202627	8.38437e-240	0.842352	0
AL390839.1	-0.153739	1.05794e-137	-0.437581	0	0.0727934	5.43948e-32
TMEM208	-0.0616434	2.16587e-23	0.511858	0	-0.362682	0
C17orf77	0.0270401	1.25454e-05	-0.188266	1.03854e-206	0.211694	4.71677e-262
A2ML1-AS1	-0.32715	0	0.136678	5.57598e-109	-0.296559	0
AP001547.1	-0.0920233	3.62039e-50	-0.458241	0	0.190476	1.23952e-211
PIK3R4	0.452745	0	-0.00399884	0.518389	0.593313	0
AC245100.1	-0.118654	2.03214e-82	-0.284127	0	0.098355	4.36489e-57
LINC00452	-0.209475	1.64817e-256	0.44297	0	-0.398416	0
ZNF407	-0.0748244	1.03825e-33	0.187121	3.49078e-204	-0.0346294	2.21303e-08
ARHGAP22-IT1	-0.148778	5.47285e-129	-0.438785	0	0.0862153	3.14237e-44
AC023906.5	0.2837	0	-0.293698	0	0.38564	0
LINC01612	-0.208434	6.23334e-254	-0.496143	0	0.0531709	8.44413e-18
AL121584.1	-0.20773	3.39099e-252	-0.507888	0	-0.0122528	0.0478222
LINC00701	-0.187259	1.73519e-204	-0.462455	0	0.101348	1.61188e-60
PGR-AS1	-0.157989	2.10027e-145	-0.497663	0	0.0649867	8.04535e-26
MAPK15	0.280648	0	0.748609	0	0.238835	0
FAM8A1	0.356091	0	-0.151528	8.8118e-134	0.544082	0
AL022322.1	-0.445843	0	-0.0151058	0.0146962	-0.765491	0
AADAT	-0.130915	4.5573e-100	0.550618	0	-0.533453	0
FBRS	0.393294	0	0.196886	2.93932e-226	0.578467	0
LRRC70	0.246059	0	0.327017	0	-0.073727	8.93659e-33
AL121956.6	-0.137746	1.12649e-110	-0.459997	0	0.0957311	3.66098e-54
SGF29	0.267471	0	-0.0705514	3.79013e-30	0.172538	1.90733e-173
PARK7	0.00719813	0.245016	0.377704	0	-0.232857	0
AQP3	0.0899493	5.29792e-48	0.746139	0	-0.0323848	1.68016e-07
SYMPK	0.418597	0	0.450911	0	0.44942	0
HIBCH	-0.0829923	4.21541e-41	0.444038	0	-0.284168	0
AL020994.3	-0.168701	8.4616e-166	-0.128296	3.79886e-96	-0.148429	2.1916e-128
ACAD11	-0.318111	0	0.333729	0	-0.638033	0
BLOC1S6	-0.322109	0	0.292687	0	-0.480771	0
AC011726.2	-0.110294	2.11628e-71	-0.473322	0	0.118237	7.5533e-82
NNAT	-0.032012	2.32357e-07	0.657375	0	-0.236201	0
RARA-AS1	0.33739	0	-0.183563	1.93288e-196	0.652722	0
LINC02636	-0.223742	2.84089e-293	-0.506379	0	-0.0301574	1.10675e-06
AC109479.1	0.543576	0	0.124118	4.60191e-90	0.897894	0
LINC01344	-0.230989	0	0.306537	0	-0.541211	0
AL357833.1	-0.149653	1.66929e-130	-0.096111	1.3972e-54	-0.0383017	6.08758e-10
AC084125.3	-0.121537	2.08515e-86	-0.401776	0	0.13055	1.62628e-99
AC116651.1	0.42799	0	-0.128466	2.12059e-96	0.74877	0
EXOC1	-0.00823538	0.183496	0.511306	0	-0.326113	0
SENP1	-0.0783346	8.58262e-37	0.366276	0	-0.494643	0
SPACA7	-0.165714	5.71625e-160	-0.499479	0	0.127832	1.83856e-95
HCRTR2	-0.146885	9.6705e-126	-0.278767	0	0.149126	1.37143e-129
AC008741.1	-0.0227122	0.000243906	-0.345821	0	0.23302	0
CTNNBIP1	0.348419	0	0.599034	0	0.244824	0
LINC02123	-0.181071	4.1336e-191	-0.455062	0	0.0135	0.0292283
SPDL1	0.167596	1.25326e-163	0.468844	0	0.313388	0
PLEKHA4	0.210511	4.33676e-259	-0.286244	0	0.449803	0
SLC6A1-AS1	-0.0951396	1.62765e-53	-0.466545	0	0.19185	1.00888e-214
AL450345.2	-0.2253	1.8937e-297	-0.513573	0	0.0168533	0.00648751
AC010761.6	0.0841108	3.57296e-42	-0.217195	4.50173e-276	0.314506	0
HTN1	-0.163463	1.18988e-155	-0.367149	0	0.0354246	1.04655e-08
AC087741.1	-0.256384	0	0.52401	0	-0.374211	0
AC095055.1	0.100281	2.77551e-59	0.15719	6.132e-144	0.232742	0
AC036222.1	-0.105497	1.88842e-65	-0.21252	3.90943e-264	-0.0880264	4.86696e-46
POMGNT1	0.348786	0	0.285427	0	0.473524	0
CHRM3-AS1	-0.0989948	8.22321e-58	-0.445987	0	0.166045	1.30857e-160
TRIM14	-0.0511428	1.3949e-16	0.528133	0	-0.0177258	0.00419629
LINC00280	-0.215468	1.2509e-271	-0.47379	0	0.0101708	0.100453
AC069280.1	-0.154648	2.4834e-139	-0.486222	0	0.150753	2.01771e-132
KDM6A	0.075689	1.86275e-34	-0.042564	6.09685e-12	0.333188	0
LINC00402	0.407359	0	0.151633	5.76062e-134	0.432738	0
AC006141.1	-0.125285	9.64958e-92	-0.484613	0	0.119732	6.72611e-84
AC012645.2	-0.195404	7.86389e-223	0.500924	0	-0.374758	0
GPR4	0.491625	0	0.00234583	0.704791	0.889374	0
KIAA0040	0.484086	0	-0.0826323	9.26259e-41	0.865176	0
KIAA1324	0.513275	0	0.435391	0	0.412127	0
TNIK	0.193793	3.90273e-219	-0.0837329	8.25565e-42	0.503923	0
CAPN8	0.311175	0	0.304943	0	0.48686	0
AC067960.1	-0.0838325	6.62288e-42	-0.371766	0	0.0683609	2.10857e-28
AL358779.1	-0.13706	1.3871e-109	-0.30055	0	-0.0420543	1.08359e-11
RAB17	0.13521	1.13461e-106	0.419773	0	0.174551	1.56277e-177
AL117190.2	-0.150264	1.44463e-131	0.0251217	4.95169e-05	-0.186447	1.05279e-202
FMR1-IT1	-0.119512	1.35253e-83	-0.438228	0	0.133721	2.34261e-104
RAD51C	-0.133711	2.42799e-104	-0.217378	1.51796e-276	-0.0769929	1.34445e-35
AC103853.1	-0.227824	2.7831e-304	-0.508202	0	-0.0281983	5.23743e-06
SCNN1B	0.492377	0	0.442838	0	0.57327	0
AC019257.1	-0.273028	0	0.189278	5.89324e-209	-0.49063	0
LINC02492	-0.104145	8.04985e-64	-0.489293	0	0.162046	5.79907e-153
ZNF783	-0.0706246	3.3068e-30	0.521467	0	-0.112724	1.61094e-74
SYN3	0.411073	0	0.105825	7.55617e-66	0.76728	0
ZNF140	0.454518	0	0.00945484	0.126754	0.688788	0
LINC01742	-0.140522	3.80388e-115	-0.462339	0	0.0851284	3.67572e-43
C1QTNF1	0.32076	0	0.0439104	1.29233e-12	0.484535	0
BCO1	0.253427	0	-0.247886	0	0.280185	0
RTN4IP1	-0.040666	5.01698e-11	0.630315	0	-0.227551	1.54639e-303
BRINP1	-0.15398	3.92157e-138	0.436621	0	-0.113335	2.58647e-75
NIPAL4	0.0517732	5.90128e-17	0.610089	0	-0.163598	6.60323e-156
AL022323.3	0.532663	0	-0.0620302	1.15083e-23	0.775905	0
CNTN6	-0.302077	0	0.0459832	1.08271e-13	-0.598973	0
AC188616.1	-0.171422	3.32896e-171	-0.503839	0	0.0933703	1.33575e-51
KRTAP11-1	0.314285	0	-0.142961	3.7793e-119	0.650215	0
AL512422.1	-0.211255	5.95653e-261	-0.239719	0	-0.200046	1.16283e-233
NEXN	0.528684	0	0.188599	1.90153e-207	0.744482	0
GEN1	-0.0962234	1.04978e-54	0.759541	0	-0.288179	0
C17orf98	0.451709	0	-0.0511845	1.31815e-16	0.848474	0
FAM227A	0.128191	5.42187e-96	0.495254	0	0.14518	7.44088e-123
CRISPLD2	0.220514	1.0111e-284	-0.0885437	1.45661e-46	0.537532	0
OOEP	0.168907	3.33442e-166	-0.0803883	1.15997e-38	0.438064	0
MRPL37	0.361321	0	0.190868	1.64118e-212	0.458224	0
SYTL1	0.274679	0	0.58576	0	0.253475	0
PDXK	0.174797	4.92643e-178	0.583772	0	-0.0681706	2.97193e-28
LINC02300	-0.209384	2.77382e-256	-0.502237	0	0.0407803	4.43055e-11
KLK14	-0.178397	1.77443e-185	0.0794617	8.19867e-38	-0.266912	0
AL391244.2	0.186555	6.08821e-203	0.128318	3.51428e-96	0.195576	3.1576e-223
FAM189A1	0.470656	0	-0.133293	1.06977e-103	0.802392	0
GAPT	0.342951	0	0.422084	0	0.40744	0
AL365204.2	-0.232481	0	-0.495918	0	-0.0220097	0.000377851
ASB1	-0.0803688	1.20903e-38	0.467692	0	-0.23594	0
PLAT	0.459772	0	0.228686	1.23596e-306	0.663169	0
SMIM10L1	-0.0426924	5.26933e-12	0.271513	0	-0.389789	0
Z93403.1	-0.168144	1.05457e-164	-0.485606	0	0.123813	1.25768e-89
AL512380.2	0.229083	1.01158e-307	0.283036	0	0.120665	3.43118e-85
BARD1	0.419316	0	-0.0640173	4.20002e-25	0.796466	0
RTF2	0.0952328	1.28753e-53	0.0765399	3.36803e-35	0.115942	9.38985e-79
CCP110	0.197932	1.07601e-228	0.523974	0	0.0992612	4.09002e-58
OCM2	-0.111413	7.91499e-73	-0.233625	0	-0.0615081	2.6998e-23
RBM22	0.25365	0	-0.0726109	7.72172e-32	0.242326	0
HOXC4	-0.0243159	8.57668e-05	-0.0469182	3.41189e-14	0.0830132	4.02676e-41
MEG3	-0.297566	0	0.354403	0	-0.597889	0
HCG21	0.00884619	0.153084	-0.373501	0	0.247437	0
AC008438.1	0.243222	0	0.05411	2.22269e-18	0.406851	0
AC092431.1	-0.0673185	1.36576e-27	-0.314338	0	0.0683876	2.00931e-28
AC092171.3	-0.275133	0	0.182815	7.83569e-195	-0.104468	3.29998e-64
LINC02476	0.137642	1.64609e-110	-0.196885	2.95541e-226	0.343372	0
PHLPP2	0.0122465	0.0479368	0.00985005	0.111641	0.20448	2.90281e-244
RBBP4	0.291314	0	0.469636	0	0.117911	2.0936e-81
MYO5B	-0.161404	9.38681e-152	0.597476	0	-0.541651	0
AC091564.7	-0.10475	1.51025e-64	-0.474738	0	0.181907	6.88196e-193
RPL12	-0.243066	0	0.139388	2.61667e-113	-0.476998	0
ETS2	0.167385	3.22772e-163	-0.0195551	0.00158565	0.421448	0
AC114316.1	-0.222378	1.21264e-289	-0.483658	0	0.00480814	0.437432
AF129408.1	-0.134537	1.2694e-105	0.509642	0	-0.194815	1.77557e-221
AC013451.1	0.215182	6.7427e-271	0.674918	0	-0.00868858	0.160538
AC078795.1	-0.0883688	2.19178e-46	0.362616	0	-0.139804	5.56643e-114
AC009152.1	-0.220615	5.50244e-285	-0.486728	0	0.0467477	4.21883e-14
PRSS8	-0.0844996	1.50321e-42	0.75491	0	-0.356957	0
WDFY3-AS2	-0.224362	6.25766e-295	-0.493572	0	-0.0111327	0.0721714
PCOLCE	-0.117025	3.3082e-80	0.284806	0	-0.551838	0
CR1L	-0.198635	2.43062e-230	0.0992961	3.73148e-58	0.0378833	9.32828e-10
KLK13	0.376974	0	0.761358	0	0.367427	0
HEATR3	0.0702387	6.77878e-30	0.318318	0	-0.0400282	9.97694e-11
ZNF433-AS1	-0.119755	6.25006e-84	-0.493249	0	0.163996	1.1437e-156
ACD	-0.0542034	1.9439e-18	-0.0821472	2.66133e-40	0.108352	5.85137e-69
OR10AC1	-0.105913	5.90405e-66	-0.43415	0	0.138542	6.01472e-112
AC108667.2	-0.22556	3.78788e-298	-0.526287	0	0.0216276	0.000476993
AL365226.1	0.0866493	1.16675e-44	0.444819	0	0.045559	1.8147e-13
AL022323.1	0.171523	2.09251e-171	-0.238658	0	0.550903	0
TMLHE-AS1	0.478376	0	0.116508	1.63917e-79	0.778067	0
ZCCHC17	-0.162351	1.53725e-153	0.19843	7.37001e-230	-0.386047	0
AC004893.3	-0.106782	5.11284e-67	-0.485115	0	0.126713	8.1126e-94
B4GALNT2	-0.010688	0.0843116	0.70259	0	-0.125589	3.50218e-92
S100A7	0.176224	5.77854e-181	0.82835	0	0.0535922	4.65295e-18
ARNT	0.148804	4.9359e-129	0.110226	2.57741e-71	0.103826	1.9355e-63
AL121983.1	-0.16902	1.99255e-166	0.572716	0	-0.336982	0
ZNFX1	0.368355	0	0.0439378	1.25166e-12	0.650092	0
LINC00323	-0.0346857	2.09992e-08	-0.0177788	0.00408434	-0.326556	0
URM1	-0.0407238	4.71166e-11	-0.228943	2.44212e-307	-0.134868	3.87178e-106
THSD4	-0.0585771	2.83736e-21	0.267017	0	-0.379215	0
AC099793.1	-0.0518992	4.96307e-17	-0.286455	0	0.149969	4.71864e-131
RALY-AS1	-0.147088	4.35787e-126	-0.488439	0	0.128501	1.88721e-96
NEURL1B	0.564935	0	0.0816462	7.86526e-40	0.928072	0
CHRM2	-0.199958	1.86997e-233	-0.184731	5.78944e-199	-0.262821	0
AC126407.1	-0.208545	3.30941e-254	-0.486967	0	-0.0285098	4.11727e-06
AL160400.1	-0.0964398	6.05041e-55	-0.453891	0	0.168571	1.53056e-165
BLID	-0.174464	2.35714e-177	0.111704	3.34866e-73	-0.288194	0
AC105137.2	-0.142186	7.18887e-118	-0.437963	0	0.0895683	1.30742e-47
TSC2	0.39205	0	0.247643	0	0.422515	0
CYB561D1	0.379028	0	0.241696	0	0.619048	0
MED22	0.217469	8.8325e-277	-0.153436	3.66996e-137	0.536827	0
OR10K1	-0.347754	0	-0.12748	6.07094e-95	-0.534125	0
TNFAIP6	-0.374313	0	0.391051	0	-0.607205	0
MCCC1	-0.0799401	2.99557e-38	0.433434	0	-0.360393	0
DCTN4	0.209733	3.76e-257	-0.0861886	3.33949e-44	0.460385	0
C2CD4C	0.430176	0	0.621668	0	0.388769	0
PRMT8	-0.130212	5.24598e-99	0.165181	6.09883e-159	0.0388713	3.3807e-10
ZNF552	0.584445	0	0.309939	0	0.82129	0
PPY	-0.0388578	3.42849e-10	0.325495	0	-0.244751	0
AL365215.1	-0.150879	1.21603e-132	-0.438486	0	0.078285	9.50966e-37
NKG7	0.388017	0	0.759749	0	0.337578	0
IPP	0.405642	0	-0.0749851	7.55506e-34	0.601415	0
DPP4	-0.291906	0	0.388352	0	-0.736611	0
PALM	-0.350472	0	0.0922305	2.18622e-50	-0.799349	0
AC078788.2	0.0195206	0.00161626	0.284023	0	-0.275007	0
HDAC10	-0.35269	0	0.303015	0	-0.512967	0
AL033519.4	-0.128587	1.40592e-96	-0.436319	0	0.114285	1.47255e-76
LZTFL1	0.00804969	0.193575	0.631337	0	-0.37245	0
TEX19	-0.0835811	1.15452e-41	0.0282301	5.11098e-06	-0.161743	2.16003e-152
USP15	0.223412	2.16101e-292	-0.130287	4.037e-99	0.397569	0
AP000911.3	-0.103808	2.03459e-63	-0.388935	0	0.0720458	2.2725e-31
AC011625.1	-0.160017	3.70229e-149	-0.299821	0	-0.0256439	3.43894e-05
AP4B1	-0.0539996	2.60323e-18	-0.131329	1.0769e-100	-0.0702056	7.20885e-30
AC023157.3	0.194822	1.71708e-221	-0.368164	0	0.528098	0
ABCC8	0.588617	0	0.0431245	3.21457e-12	0.859684	0
FGB	-0.218024	3.2129e-278	-0.413975	0	-0.0433754	2.40724e-12
AC104982.1	0.242871	0	0.386308	0	0.385623	0
AC068020.1	-0.0861414	3.71782e-44	-0.172183	9.90653e-173	0.0378598	9.55353e-10
AC010624.5	-0.105427	2.2994e-65	-0.491371	0	0.189739	5.5247e-210
AC110015.1	-0.0983737	4.15739e-57	-0.177191	5.7481e-183	-0.0154976	0.012312
AC018904.1	0.175501	1.77314e-179	0.17719	5.78571e-183	0.28691	0
SPINK9	-0.150788	1.75385e-132	0.45068	0	-0.279231	0
NOD2	0.409004	0	0.581575	0	0.376764	0
AC021151.1	-0.113551	1.3502e-75	-0.211349	3.46667e-261	-0.0283154	4.78596e-06
AC083806.2	-0.0868511	7.34753e-45	0.115194	9.27279e-78	-0.129583	4.60872e-98
IDE	0.524121	0	0.239889	0	0.677338	0
STX18	0.0353734	1.09883e-08	0.288232	0	-0.0285793	3.90056e-06
CNOT6	0.10026	2.92907e-59	0.301096	0	0.181203	2.16802e-191
AC087442.1	-0.110304	2.05194e-71	-0.433784	0	0.142875	5.23629e-119
AC078993.1	-0.127542	4.9212e-95	-0.162656	4.07436e-154	-0.0344699	2.56692e-08
SAE1	0.381838	0	-0.176368	2.91186e-181	0.656782	0
MYT1L	0.434217	0	0.013627	0.0277421	0.806365	0
FABP9	-0.051597	7.5136e-17	-0.283773	0	0.138442	8.68836e-112
Z98885.3	-0.0600147	2.9755e-22	0.171077	1.63385e-170	-0.234361	0
ZNF316	0.432286	0	-0.0665051	5.75265e-27	0.626291	0
AL161729.4	-0.213161	9.36504e-266	0.186723	2.61343e-203	-0.265106	0
RAD18	0.344727	0	0.0796552	5.4604e-38	0.4653	0
AC092919.1	-0.130239	4.77678e-99	-0.21998	2.54391e-283	-0.00739737	0.232197
AC131571.1	-0.226517	9.83868e-301	-0.497053	0	-0.0344855	2.52994e-08
NELFB	0.0119789	0.0530259	-0.310386	0	0.374626	0
RAX	-0.212036	6.50586e-263	0.378249	0	-0.388431	0
OTUD1	-0.0508965	1.9467e-16	-0.145948	3.77213e-124	0.0733404	1.89307e-32
AC064834.1	0.0141887	0.0219261	-0.319128	0	0.274948	0
RPS6KL1	0.427326	0	-0.241837	0	0.749643	0
OR8A1	-0.143355	8.3869e-120	-0.318446	0	0.0937322	5.45896e-52
SNORC	0.415727	0	0.651574	0	0.370146	0
SCD5	-0.349051	0	0.138362	1.16607e-111	-0.524106	0
AC016629.2	0.307779	0	0.466092	0	0.266807	0
LINC01829	0.198754	1.27992e-230	0.194488	1.00256e-220	0.247002	0
PIP5K1C	0.325344	0	-0.320222	0	0.630211	0
KLHDC9	0.485679	0	-0.201607	2.29556e-237	0.652707	0
AMELY	-0.0933883	1.2776e-51	-0.454422	0	0.183289	7.51331e-196
GRXCR2	0.170057	1.76291e-168	-0.36992	0	0.328599	0
LINC01471	-0.260023	0	-0.19312	1.32957e-217	-0.438963	0
CISD3	0.490372	0	0.178604	6.56123e-186	0.518911	0
ERICH3	-0.00243721	0.693862	0.294291	0	-0.0139861	0.0238883
FAM72B	0.256586	0	0.0751853	5.08057e-34	0.396648	0
NIPSNAP3A	0.536724	0	0.0954705	7.07209e-54	0.754658	0
OSBPL5	0.1437	2.23458e-120	0.220718	2.9339e-285	0.148945	2.82103e-129
AC092793.1	-0.188595	1.93608e-207	-0.467772	0	-0.00525941	0.395647
MGAT4D	-0.0348081	1.87296e-08	-0.382865	0	0.165221	5.09496e-159
AC092691.3	-0.164866	2.46012e-158	-0.466189	0	0.0391576	2.50744e-10
MARVELD2	0.33879	0	0.360236	0	0.109409	2.77584e-70
CCZ1B	0.542732	0	0.0436672	1.71622e-12	0.733643	0
LINC00315	0.299608	0	0.551965	0	0.25646	0
AC008429.1	0.371531	0	0.14427	2.50092e-121	0.313866	0
TAX1BP3	-0.0721293	1.93855e-31	0.409372	0	-0.42111	0
AC139491.4	-0.220161	8.56371e-284	-0.478998	0	-0.0123855	0.0454588
EEF2K	0.318881	0	-0.299365	0	0.462376	0
SELENBP1	0.262917	0	-0.310735	0	0.452306	0
C21orf58	0.0966137	3.88262e-55	0.654248	0	-0.0910267	4.03123e-49
FAM215A	-0.243638	0	0.530613	0	-0.605422	0
AL391097.1	0.237974	0	-0.0330445	9.38346e-08	0.396349	0
HSPE1	0.141912	2.0341e-117	0.0236615	0.0001324	0.241316	0
HOMER2	0.0893041	2.44094e-47	0.537704	0	0.148668	8.47313e-129
OR51I1	-0.214573	2.428e-269	-0.38612	0	-0.0806638	6.45698e-39
AL157871.5	-0.194768	2.28246e-221	-0.532357	0	0.0391966	2.40686e-10
AC009961.4	-0.162613	4.91118e-154	-0.452618	0	0.0436124	1.8292e-12
FAT2	0.351572	0	0.676886	0	0.276697	0
SPIB	0.126094	6.47994e-93	-0.206969	2.5098e-250	0.468905	0
AL161638.1	-0.151863	2.26256e-134	-0.44562	0	0.0752351	4.60215e-34
AC117383.1	-0.0942736	1.4223e-52	-0.0450005	3.55674e-13	-0.146599	2.9675e-125
LSAMP-AS1	-0.196039	2.6883e-224	-0.125352	7.73388e-92	-0.133057	2.47319e-103
PNISR	-0.113243	3.41285e-75	0.327489	0	-0.398737	0
AL049795.2	-0.116207	4.15518e-79	-0.485131	0	0.127991	1.07086e-95
ITPKB-AS1	0.573837	0	0.464089	0	0.560078	0
HOXC9	0.480057	0	0.0620931	1.03801e-23	0.612875	0
KLF5	0.158026	1.79668e-145	0.145006	1.46323e-122	0.102236	1.47619e-61
AC011451.3	-0.120379	8.57175e-85	-0.501396	0	0.108713	2.0716e-69
AC000050.1	-0.102188	1.68172e-61	-0.482931	0	0.190026	1.26197e-210
AC009654.1	-0.184491	1.91724e-198	-0.518334	0	0.0181128	0.00343875
AC025569.1	0.266147	0	-0.20526	3.73672e-246	0.279576	0
KANK3	0.432681	0	-0.176566	1.13699e-181	0.800083	0
TMEM233	-0.213892	1.3173e-267	0.0578996	8.06004e-21	-0.598256	0
SLC8A2	0.132118	6.77707e-102	0.0435177	2.04166e-12	0.355852	0
AC010531.6	0.451233	0	0.278299	0	0.677581	0
TRIM38	0.387612	0	0.412677	0	0.459042	0
AC073611.2	-0.106036	4.18541e-66	-0.469447	0	0.156654	5.81509e-143
MAPRE3	-0.150519	5.17299e-132	0.532502	0	-0.347222	0
CSMD2	0.242722	0	0.588533	0	0.0473314	2.03351e-14
LINC02447	0.0543056	1.67826e-18	-0.18682	1.60213e-203	0.308301	0
AC091138.1	-0.0115074	0.0630913	-0.108555	3.26813e-69	0.0289866	2.83481e-06
TRAP1	-0.043677	1.69678e-12	0.378022	0	-0.356938	0
AP001476.3	-0.0785347	5.66991e-37	0.210551	3.44225e-259	-0.112227	7.09698e-74
PDLIM2	-0.109552	1.83574e-70	0.288221	0	-0.486081	0
AP000926.2	-0.226003	2.41301e-299	-0.49408	0	0.00544294	0.379367
EVI5L	0.0647851	1.13676e-25	0.510818	0	0.124263	2.8535e-90
RGL2	0.142745	8.61223e-119	0.420113	0	0.104319	4.97203e-64
RMND5B	0.245444	0	-0.339702	0	0.482424	0
AC114808.1	-0.122772	3.79029e-88	-0.497901	0	0.182466	4.39094e-194
VPS51	-0.10917	5.53977e-70	-0.0989483	9.28671e-58	0.0283287	4.73691e-06
USP5	-0.271768	0	0.197011	1.50405e-226	-0.681423	0
MAP3K20	0.370941	0	-0.0413384	2.40317e-11	0.643917	0
LINC01213	-0.0864008	2.05877e-44	0.123246	8.0611e-89	-0.272147	0
EIF1AX	0.037939	8.81547e-10	0.0699527	1.15128e-29	-0.0220501	0.000368598
AC007879.5	-0.13042	2.553e-99	-0.473909	0	0.164424	1.73834e-157
IQCD	0.540186	0	0.265044	0	0.751473	0
AC011467.1	-0.138943	1.36392e-112	-0.509584	0	0.159209	1.17657e-147
IGFLR1	0.133308	1.01353e-103	0.352278	0	0.138677	3.65549e-112
RPL24	-0.190868	1.63667e-212	0.176278	4.45404e-181	-0.450927	0
ELMO2	0.281603	0	0.0709849	1.68586e-30	0.582027	0
SEC16A	0.37466	0	0.293168	0	0.481482	0
NDUFV1	0.259964	0	0.114352	1.20119e-76	0.203722	1.96415e-242
RNF43	0.372267	0	0.57826	0	0.286017	0
SPG21	-0.120746	2.65205e-85	0.500737	0	-0.443429	0
LINC01413	-0.0286974	3.55734e-06	-0.340333	0	0.232869	0
DAPL1	0.109337	3.41968e-70	0.799478	0	-0.0259827	2.70449e-05
ZNF674-AS1	0.25528	0	0.482976	0	0.185154	6.9816e-200
LINC01238	0.171654	1.14131e-171	0.468276	0	0.348245	0
MAGEA8-AS1	-0.172171	1.04708e-172	-0.0828338	5.96417e-41	-0.204013	3.90476e-243
EIF3E	0.0471353	2.60094e-14	-0.0665834	5.01286e-27	0.0544895	1.28754e-18
ZNF83	0.194603	5.46712e-221	-0.258255	0	0.50752	0
AC005954.2	0.44203	0	-0.167887	3.373e-164	0.656139	0
LINC02661	-0.133872	1.36749e-104	-0.447946	0	0.102431	8.6974e-62
AC073111.3	-0.232609	0	-0.401445	0	-0.0815216	1.02871e-39
OSR1	-0.301603	0	0.376165	0	-0.558581	0
AL138927.1	-0.170393	3.78978e-169	-0.470324	0	0.124718	6.34111e-91
PREX1	-0.159501	3.38216e-148	0.425276	0	-0.360576	0
Z94057.1	-0.0912168	2.55054e-49	-0.445405	0	0.172426	3.20274e-173
MACO1	-0.0326188	1.36818e-07	0.0814737	1.1403e-39	0.0122337	0.0481702
KMT2D	-0.203374	1.34908e-241	0.159335	6.87759e-148	-0.105596	1.43407e-65
F2RL3	0.27255	0	0.621107	0	0.17897	1.12242e-186
FAM124A	0.569873	0	0.240953	0	0.854272	0
DMRTC1B	-0.207651	5.31569e-252	-0.0448108	4.46198e-13	-0.251564	0
ANKRD6	-0.0759042	1.21063e-34	0.571094	0	-0.316629	0
AC005046.1	0.156595	7.44534e-143	0.551206	0	0.0750318	6.88804e-34
DCAF4L2	-0.173458	2.62149e-175	-0.486145	0	0.0010824	0.861228
AC106028.3	-0.190575	7.4354e-212	-0.537328	0	0.0265551	1.79065e-05
TRIM45	0.371843	0	0.316388	0	0.597369	0
POLE2	0.110415	1.48541e-71	0.505934	0	-0.086048	4.59747e-44
GLCE	0.223458	1.63405e-292	0.567241	0	-0.0902378	2.66565e-48
VAV3-AS1	-0.269639	0	0.124179	3.7684e-90	-0.708263	0
AC110614.1	-0.231586	0	-0.508376	0	-0.0150873	0.0148178
MYO15B	0.28046	0	0.611388	0	0.171755	7.16064e-172
AL449983.1	-0.0762818	5.6691e-35	-0.082269	2.04306e-40	-0.198247	1.97227e-229
C7orf61	-0.12973	2.77726e-98	-0.29701	0	-0.183924	3.23165e-197
AC008124.1	0.164805	3.21821e-158	0.352211	0	0.175797	4.37859e-180
AC127522.1	-0.20082	1.70432e-235	0.145601	1.45462e-123	-0.23742	0
BRAF	0.178117	6.83171e-185	-0.320321	0	0.447057	0
AADACL2-AS1	0.0362186	4.87569e-09	0.711296	0	-0.266753	0
MAVS	-0.0416919	1.62439e-11	0.105593	1.44585e-65	0.14881	4.8299e-129
TTC25	0.370217	0	-0.316835	0	0.580077	0
TSPAN15	0.475104	0	0.00908872	0.142133	0.794455	0
CXCR1	-0.22558	3.33832e-298	0.610797	0	-0.537226	0
CDK10	-0.0519283	4.7677e-17	0.54052	0	-0.233264	0
ARID3A	-0.202546	1.31244e-239	0.472907	0	-0.33576	0
AL450163.1	-0.0969699	1.56043e-55	-0.476797	0	0.195201	2.30774e-222
AL451166.1	-0.188873	4.69208e-208	-0.53107	0	0.0329511	1.0197e-07
PGK1	-0.00785705	0.204454	0.446989	0	-0.166697	7.08763e-162
KIAA1211	0.197748	2.89649e-228	0.224221	1.49215e-294	-0.00465938	0.451743
KLC4	0.0785458	5.54089e-37	-0.328418	0	0.474537	0
ACTR3	0.214819	5.72845e-270	0.184646	8.84033e-199	0.20252	1.51677e-239
UBE2S	0.266546	0	-0.107561	5.60387e-68	0.663884	0
VDAC3	0.321295	0	0.301155	0	0.230503	0
AL353746.1	-0.101496	1.08474e-60	-0.492553	0	0.191203	2.89886e-213
MNAT1	0.451649	0	0.0258308	3.01314e-05	0.66127	0
AC008629.1	-0.355747	0	0.178816	2.36148e-186	-0.573436	0
MAP7	-0.108367	5.60807e-69	0.512841	0	-0.308437	0
PRR22	-0.0505954	2.92e-16	0.781054	0	-0.293752	0
CCDC149	0.49122	0	0.0797409	4.55921e-38	0.76669	0
COPZ2	-0.310761	0	0.238081	0	-0.613031	0
AL139289.2	-0.207443	1.73055e-251	-0.0945285	7.53037e-53	0.0644583	1.98649e-25
DUOXA2	0.226437	1.62576e-300	0.300396	0	0.208539	3.42608e-254
SRSF9	0.207527	1.07264e-251	0.213377	2.66085e-266	0.231282	0
TADA1	0.231817	0	-0.22424	1.32714e-294	0.110199	2.79195e-71
ZRANB1	-0.0853235	2.3694e-43	-0.313987	0	0.131644	3.58023e-101
ZNF696	-0.396966	0	0.134262	3.40413e-105	-0.377192	0
ERBB4	0.488078	0	0.169787	6.04817e-168	0.805189	0
CASC4	-0.103015	1.7818e-62	0.162655	4.09087e-154	-0.408066	0
DYNLT1	0.123384	5.13095e-89	0.0265663	1.77614e-05	0.204327	6.80411e-244
AC243836.1	-0.0318884	2.58537e-07	-0.129053	2.84246e-97	0.107024	2.58072e-67
PTRH1	0.536348	0	0.287421	0	0.439378	0
AL157997.1	-0.196857	3.43193e-226	-0.487425	0	0.0292743	2.25704e-06
AC020658.2	-0.016789	0.00669441	-0.339832	0	0.26141	0
PTCD2	0.540495	0	0.235057	0	0.637675	0
TP63	0.338498	0	0.664319	0	0.268262	0
AC007552.2	-0.156229	3.45421e-142	-0.102186	1.68785e-61	-0.159552	2.71221e-148
NFATC1	-0.271145	0	0.0541212	2.18728e-18	-0.492802	0
AF067845.1	-0.14314	1.90641e-119	-0.396567	0	0.0276979	7.67058e-06
ITGA1	0.397284	0	0.238015	0	0.556893	0
COA6-AS1	-0.158173	9.62572e-146	-0.462359	0	0.115975	8.46988e-79
AL590064.1	-0.183162	1.41257e-195	-0.546223	0	0.0648969	9.38552e-26
KRTAP8-1	-0.158167	9.88974e-146	-0.451808	0	0.046852	3.70524e-14
AL139011.1	-0.198448	6.68883e-230	0.466776	0	-0.655619	0
LZTS1-AS1	-0.0695148	2.57899e-29	-0.407639	0	0.233068	0
CASP5	0.0458276	1.30935e-13	-0.0473373	2.0184e-14	0.386086	0
AC024132.3	-0.189052	1.87025e-208	-0.328522	0	-0.0821685	2.54123e-40
AKR7L	-0.217031	1.19195e-275	-0.519764	0	-0.0159257	0.0101048
AL359511.2	-0.211301	4.56262e-261	-0.528062	0	0.0149748	0.0155796
TAOK3	0.309494	0	-0.233195	0	0.551461	0
TPH1	-0.328392	0	0.0622192	8.4366e-24	-0.744793	0
ANHX	-0.125934	1.10726e-92	-0.464842	0	0.117473	8.22413e-81
OCRL	0.200236	4.12671e-234	0.583036	0	0.0389705	3.04879e-10
LAIR2	0.134896	3.50195e-106	0.386844	0	0.108158	1.02055e-68
MBD1	0.232701	0	0.401411	0	0.214457	4.80177e-269
APOA4	0.262599	0	-0.094522	7.65385e-53	0.547471	0
TMEM165	0.00632352	0.307121	0.3833	0	-0.0536922	4.03673e-18
AC079380.1	-0.216737	6.85654e-275	-0.485973	0	0.0558296	1.81775e-19
SDHAF2	-0.0324906	1.53141e-07	0.0582491	4.71051e-21	-0.310994	0
LINC01235	0.116195	4.31036e-79	0.234466	0	-0.159488	3.56308e-148
CCDC125	-0.296901	0	0.341327	0	-0.635772	0
PATE1	-0.0983647	4.25656e-57	-0.438093	0	0.157716	6.65558e-145
AC005740.3	-0.0542274	1.87791e-18	-0.386473	0	0.175874	3.03504e-180
AL034346.1	-0.329907	0	0.262287	0	-0.555878	0
AP001095.1	-0.0859458	5.79864e-44	-0.466403	0	0.160353	8.75786e-150
LTB4R	0.299682	0	0.788602	0	0.194671	3.81599e-221
GBX2	0.348941	0	0.517978	0	0.436709	0
GNAT3	-0.155255	2.00638e-140	-0.490261	0	0.156163	4.54659e-142
AC093627.7	-0.192949	3.26055e-217	-0.300343	0	-0.171846	4.7031e-172
AC139530.2	-0.221123	2.52388e-286	-0.493507	0	0.000173982	0.977583
AC012464.2	-0.111697	3.41385e-73	-0.435372	0	0.136396	1.5565e-108
AC073349.5	-0.202987	1.15277e-240	-0.505015	0	0.0304614	8.62007e-07
AF067845.2	-0.096149	1.26857e-54	-0.453219	0	0.160327	9.77573e-150
SOX15	-0.0765405	3.36424e-35	0.508095	0	-0.351431	0
AL357873.1	-0.183577	1.80462e-196	0.280612	0	-0.362969	0
RUNDC1	0.390197	0	-0.140338	7.58773e-115	0.753176	0
SLC22A24	-0.207506	1.21054e-251	-0.52594	0	0.00144369	0.815636
SAPCD2	0.205073	1.05844e-245	0.492161	0	0.25005	0
ASS1	-0.105249	3.77637e-65	0.462214	0	-0.211569	9.69194e-262
AC053503.5	-0.0440546	1.09155e-12	-0.151102	4.93716e-133	0.283495	0
PRLH	-0.110969	2.92314e-72	-0.357388	0	0.0949256	2.78608e-53
WFDC1	0.558074	0	0.00432303	0.485059	0.904682	0
STK25	0.231584	0	0.437651	0	0.259298	0
AL591643.1	-0.225105	6.34454e-297	-0.503815	0	-0.0334309	6.63734e-08
ANKRD44-IT1	-0.188923	3.62246e-208	-0.489592	0	-0.00587526	0.342679
AC080013.1	-0.154437	5.96204e-139	0.293859	0	-0.359907	0
AC090844.2	-0.229063	1.14779e-307	-0.293994	0	-0.0633779	1.23239e-24
AC159540.1	-0.164744	4.22947e-158	-0.414676	0	0.019495	0.00163935
AC073091.3	-0.196852	3.52298e-226	-0.495951	0	0.0444198	7.09932e-13
PTGR1	0.21422	1.92341e-268	0.0128212	0.0383809	0.333278	0
LINC00342	0.248201	0	-0.354943	0	0.488802	0
AC015818.8	0.00156604	0.800329	-0.109719	1.13012e-70	0.0968833	1.94816e-55
TEPSIN	0.358075	0	0.14961	1.98382e-130	0.590716	0
AL096803.2	-0.192787	7.60481e-217	-0.470382	0	0.0600635	2.75361e-22
OBSCN	0.424415	0	-0.13774	1.14965e-110	0.77082	0
EPHB6	-0.127009	2.98245e-94	0.407626	0	-0.376749	0
CNBD2	-0.257077	0	-0.0976732	2.55442e-56	-0.278723	0
C5orf66-AS1	0.346412	0	0.1066	8.5545e-67	0.574642	0
RSPH10B	0.0263286	2.11009e-05	0.135496	4.03815e-107	0.0802744	1.47713e-38
ECSCR	0.496844	0	0.272758	0	0.651655	0
CTPS2	-0.32644	0	0.190341	2.49783e-211	-0.617769	0
CALCOCO1	0.219703	1.35321e-282	0.147539	7.39221e-127	0.351397	0
AC096773.1	-0.215011	1.84408e-270	-0.510361	0	-0.0143816	0.0201894
MOG	-0.161418	8.86412e-152	0.29815	0	-0.143391	7.3104e-120
AL731574.1	-0.146981	6.62583e-126	-0.45959	0	0.0670895	2.0508e-27
AC091073.1	-0.101969	3.03256e-61	-0.45852	0	0.176548	1.23415e-181
TCF20	0.326813	0	0.100425	1.8908e-59	0.243788	0
AC009754.2	-0.136671	5.72485e-109	-0.443197	0	0.0809426	3.56159e-39
SLC13A2	0.172269	6.64655e-173	0.265768	0	0.229287	2.78446e-308
LINC02062	0.32967	0	-0.0345081	2.47736e-08	0.559108	0
AC005040.2	-0.132346	3.04756e-102	-0.502254	0	0.148213	5.15322e-128
AL133320.1	-0.19948	2.51198e-232	-0.489191	0	-0.0200926	0.00117303
SGK2	0.0934158	1.19396e-51	0.16258	5.66151e-154	0.156012	8.5693e-142
LAMTOR5-AS1	-0.225638	2.32925e-298	-0.506263	0	0.00143262	0.817025
AK5	0.00954077	0.123339	0.412549	0	-0.114269	1.54628e-76
AL356295.1	-0.122001	4.64438e-87	-0.490296	0	0.145341	3.99029e-123
AC005013.1	-0.0395	1.74904e-10	0.406077	0	-0.246339	0
AC068492.1	0.321626	0	0.618501	0	0.297222	0
NAA80	0.190334	2.57871e-211	0.0389166	3.22475e-10	0.362396	0
VSTM4	-0.113018	6.7017e-75	0.504554	0	-0.432891	0
AC099845.1	-0.106073	3.76875e-66	-0.455802	0	0.133709	2.44507e-104
AL590640.1	-0.129349	1.0311e-97	-0.510402	0	0.172707	8.68982e-174
AC019064.1	0.0598475	3.87852e-22	0.566897	0	-0.0625842	4.62013e-24
NRP1	-0.279485	0	0.161906	1.06531e-152	-0.491086	0
FBXL19-AS1	-0.280159	0	0.394184	0	-0.39676	0
SUMO3	-0.0134823	0.0294407	0.0979812	1.15177e-56	-0.186445	1.06474e-202
CEACAM4	0.130057	8.96795e-99	0.712797	0	-0.0486758	3.66196e-15
AP001033.2	-0.108756	1.83351e-69	-0.492162	0	0.159083	2.00778e-147
AL139274.2	0.146715	1.87857e-125	-0.0122611	0.0476703	0.555176	0
TMEM52B	0.480167	0	0.0406428	5.14489e-11	0.830649	0
CDR1	-0.194369	1.8785e-220	0.296445	0	-0.555466	0
FAM86B2	0.179598	5.38649e-188	-0.376282	0	0.212803	7.55706e-265
BRD4	0.203754	1.64784e-242	-0.0665277	5.52875e-27	0.35447	0
TYR	0.015732	0.0110557	0.356812	0	-0.345877	0
KCNK10	0.328558	0	0.547695	0	0.0302536	1.02283e-06
SLC26A5	-0.0849165	5.91581e-43	-0.33693	0	-0.0502974	4.35101e-16
LIF	0.364139	0	0.137111	1.15273e-109	0.680137	0
FLVCR1-DT	-0.209496	1.45832e-256	0.0718028	3.60598e-31	-0.399267	0
MOSMO	-0.386384	0	0.0848155	7.4181e-43	-0.440445	0
MRVI1	0.557479	0	0.0737779	8.09312e-33	0.921083	0
AC107027.1	-0.253049	0	0.415024	0	-0.399648	0
AL035706.1	-0.149427	4.12606e-130	-0.342426	0	0.00639961	0.301336
AC005343.1	-0.137791	9.53716e-111	-0.462341	0	0.116527	1.54602e-79
MOGAT3	0.0776705	3.37044e-36	-0.0973059	6.58388e-56	0.368514	0
LINC01883	-0.0692162	4.4572e-29	-0.307703	0	0.156736	4.13225e-143
CYP2D7	-0.183752	7.57379e-197	-0.459698	0	0.0244778	7.69018e-05
RPS28	0.134143	5.20645e-105	0.216845	3.6071e-275	-0.020058	0.00119625
SASS6	-0.256869	0	0.375306	0	-0.43412	0
PTPN12	-0.163696	4.28049e-156	-0.00990842	0.109535	-0.284131	0
NFKB2	0.231406	0	0.0973688	5.59963e-56	0.431071	0
AC023421.1	-0.185229	4.78738e-200	-0.509176	0	0.0524005	2.4815e-17
GNA13	0.327217	0	-0.166406	2.6083e-161	0.679638	0
TRIM29	0.0916141	9.76875e-50	0.591054	0	-0.0119016	0.0545773
MIR302CHG	-0.177887	2.05885e-184	-0.496597	0	0.0874667	1.78091e-45
AC026250.1	-0.194005	1.27669e-219	0.62668	0	-0.272525	0
FCAMR	0.562694	0	0.205517	8.82321e-247	0.870948	0
DPF2	0.491761	0	0.324642	0	0.585488	0
AC005224.1	0.520066	0	0.0596779	5.07076e-22	0.847328	0
AC034236.2	0.0585963	2.75432e-21	0.420617	0	-0.39122	0
ELOVL3	-0.174757	5.94141e-178	0.47493	0	-0.238864	0
BLMH	-0.168388	3.50043e-165	0.453777	0	-0.331723	0
UBA1	-0.109991	5.11451e-71	0.439959	0	-0.402755	0
DPRX	-0.0866869	1.07051e-44	-0.405844	0	0.128973	3.74494e-97
EBF2	0.487967	0	-0.123582	2.68117e-89	0.848064	0
AC011899.4	-0.185689	4.78125e-201	-0.459363	0	0.00566807	0.35997
E2F2	0.407303	0	-0.0820559	3.24416e-40	0.645209	0
OR8D1	-0.215924	8.48735e-273	-0.188261	1.06328e-206	-0.0447076	5.04568e-13
AL662884.5	-0.218485	2.0356e-279	-0.513884	0	-0.0208513	0.00075733
TOPBP1	-0.411545	0	0.132494	1.80635e-102	-0.690056	0
SIRLNT	-0.152078	9.45382e-135	-0.45574	0	0.0609878	6.27073e-23
AC010641.2	-0.152357	3.03286e-135	-0.444866	0	0.0778122	2.51968e-36
TCERG1L-AS1	-0.126324	2.99923e-93	-0.447444	0	0.130733	8.58574e-100
CRIPT	-0.223511	1.18029e-292	0.220904	9.5221e-286	-0.201109	3.52341e-236
AC093227.3	-0.163212	3.58337e-155	-0.468237	0	0.0341129	3.56876e-08
AC012676.4	-0.175843	3.50927e-180	-0.45238	0	0.0247577	6.35918e-05
FCGR2B	-0.114039	3.09828e-76	0.528377	0	-0.174795	4.97043e-178
CCDC134	0.515951	0	0.169391	3.68858e-167	0.812302	0
PAX6	-0.02145	0.000530914	-0.391345	0	-0.0930318	3.07504e-51
NCBP2-AS1	0.125734	2.16029e-92	0.48141	0	0.15612	5.45968e-142
PLEKHM1	-0.349776	0	0.131302	1.18434e-100	-0.651712	0
RNF225	0.133947	1.04485e-104	0.371991	0	0.161237	1.93592e-151
AC131011.1	-0.0240893	9.97966e-05	0.536403	0	-0.0455459	1.84371e-13
ST6GALNAC4	0.382251	0	0.445917	0	0.347208	0
AP005262.2	-0.192841	5.73972e-217	-0.525436	0	0.10036	2.24998e-59
AC093334.1	-0.216248	1.24264e-273	-0.474471	0	0.0220377	0.000371421
AP001066.1	-0.180271	2.048e-189	-0.450857	0	0.0307669	6.6901e-07
FAM133A	-0.0421119	1.0158e-11	-0.194267	3.21934e-220	-0.127535	5.03414e-95
NDUFA7	-0.105485	1.95626e-65	0.477026	0	-0.0933569	1.38077e-51
CMC4	0.19456	6.84878e-221	-0.293021	0	0.259064	0
AC008592.5	-0.0621738	9.09021e-24	0.126659	9.72192e-94	-0.023328	0.000164507
ZNF717	-0.00648016	0.295293	0.654717	0	-0.298269	0
AC093484.2	0.471861	0	0.0189005	0.0022674	0.906433	0
KIF15	0.603142	0	0.459967	0	0.610036	0
LINC00628	0.311522	0	-0.00348506	0.573535	0.314317	0
PTF1A	-0.104062	1.01013e-63	-0.479566	0	0.188106	2.34458e-206
SPTBN2	0.0592431	1.00491e-21	0.856706	0	-0.184312	4.66594e-198
UPK3A	0.488851	0	0.0858546	7.13221e-44	0.777358	0
KLF2	0.223067	1.79049e-291	-0.433032	0	0.533838	0
RAB27B	0.385819	0	0.42981	0	0.407802	0
DIO2	-0.218061	2.57987e-278	0.504171	0	-0.560538	0
TMEM86A	0.381095	0	0.055974	1.46812e-19	0.21476	8.09024e-270
OGDHL	-0.257494	0	0.0291639	2.46393e-06	-0.362141	0
BMS1P14	0.171654	1.14418e-171	0.652541	0	0.0885362	1.4822e-46
AC005609.5	0.212207	2.40744e-263	-0.123355	5.65843e-89	0.478763	0
AP005901.6	-0.195138	3.22676e-222	-0.532593	0	0.0350298	1.52089e-08
KRT1	-0.11547	3.99278e-78	0.467687	0	-0.231365	0
DLAT	0.00263997	0.669841	0.39214	0	0.0834461	1.55495e-41
HES5	0.403286	0	-0.141217	2.805e-116	0.681841	0
STARD3NL	0.229317	2.31241e-308	-0.00486408	0.432118	0.616803	0
CHODL	-8.56872e-05	0.988959	0.57113	0	-0.112937	8.53708e-75
TMOD1	0.491594	0	-0.0558417	1.78558e-19	0.8135	0
AC104423.1	-0.0692502	4.18823e-29	-0.169367	4.10484e-167	0.0772337	8.23331e-36
AC063919.1	-0.223882	1.20065e-293	-0.519086	0	0.0467853	4.02611e-14
LINC02619	-0.15701	1.30534e-143	-0.523019	0	0.136052	5.42363e-108
MGAM	-0.0188292	0.00235588	0.680811	0	-0.109012	8.75072e-70
AC093911.1	-0.150185	1.97988e-131	-0.44874	0	0.0895583	1.33866e-47
NSL1	-0.182217	1.49742e-193	0.477455	0	-0.393072	0
Z85994.1	-0.0871104	4.04949e-45	-0.388506	0	0.204409	4.31572e-244
LINC01256	-0.227848	2.40352e-304	-0.519933	0	0.00664488	0.283188
AC090192.2	0.167061	1.38782e-162	-0.0212853	0.000585914	0.537394	0
LINC01563	-0.0836317	1.03242e-41	0.559333	0	-0.468846	0
AC073912.1	-0.0193497	0.00177593	0.0389467	3.12532e-10	-0.000156341	0.979856
SLC4A10	-0.237136	0	0.254237	0	-0.430535	0
LINC00606	-0.119607	1.00257e-83	-0.438185	0	0.126341	2.82697e-93
CCT7	0.128878	5.18398e-97	0.0535773	4.75284e-18	0.173501	2.14537e-175
ATG10	-0.0896421	1.09788e-47	0.28526	0	-0.272545	0
ST6GALNAC2	0.455822	0	0.558349	0	0.361268	0
AC104232.2	-0.190659	4.83842e-212	-0.459706	0	0.0130419	0.0351692
METTL27	-0.332925	0	0.118959	7.7903e-83	-0.655188	0
AC084116.1	0.463397	0	0.0531818	8.3151e-18	0.461335	0
Z98949.1	-0.128966	3.83926e-97	-0.433522	0	0.113424	1.97884e-75
TRIM21	0.473919	0	0.203802	1.26258e-242	0.615807	0
GGT7	-0.162455	9.79587e-154	0.347501	0	-0.323181	0
CDCA3	0.373503	0	0.686935	0	0.323941	0
SPDYE1	0.60738	0	0.329101	0	0.753201	0
AL157904.1	-0.0678311	5.46992e-28	0.584991	0	-0.327467	0
C16orf58	0.470032	0	0.303715	0	0.339285	0
EFCAB13	0.198212	2.386e-229	-0.230653	0	0.416156	0
LMO7-AS1	-0.133872	1.36887e-104	0.425499	0	-0.388204	0
AC091917.3	-0.0829313	4.81791e-41	-0.293152	0	0.088864	6.87538e-47
AL390036.1	-0.073893	6.46582e-33	0.243549	0	-0.192231	1.38607e-215
AC122138.1	-0.118134	1.04128e-81	-0.450659	0	0.146706	1.94945e-125
KANK1	-0.263768	0	0.133876	1.34528e-104	-0.605089	0
AC002558.2	-0.223057	1.91146e-291	-0.448313	0	-0.0631056	1.943e-24
KHDRBS1	-0.064177	3.20432e-25	0.208093	4.33462e-253	-0.238537	0
CRYBB1	0.129326	1.11441e-97	0.076098	8.20665e-35	0.196313	6.25013e-225
MAGEA8	-0.0708189	2.30029e-30	-0.385643	0	0.17182	5.30549e-172
SLC17A8	0.0945757	6.69277e-53	-0.288869	0	0.504826	0
ANKRD62P1-PARP4P3	-0.172473	2.58158e-173	-0.480109	0	0.0237855	0.000122036
TRABD2A	-0.230194	0	0.46191	0	-0.439913	0
ARL17B	0.133837	1.54848e-104	-0.35248	0	0.393417	0
AP000867.5	-0.0971258	1.04587e-55	-0.471059	0	0.196875	3.11571e-226
AF287957.1	-0.1863	2.20673e-202	-0.357739	0	-0.0851035	3.88721e-43
AC026304.1	0.37073	0	0.671967	0	0.283938	0
SNHG10	0.231926	0	-0.149239	8.74102e-130	0.644653	0
AC025287.3	-0.165111	8.30423e-159	0.237383	0	-0.303472	0
AC004221.1	-0.129971	1.20626e-98	-0.416598	0	0.110814	4.61085e-72
CES1	-0.340255	0	0.185937	1.37212e-201	-0.830367	0
BLCAP	0.289085	0	0.520907	0	0.122431	1.15204e-87
AC067930.3	-0.139557	1.39571e-113	-0.0903207	2.18766e-48	-0.0653295	4.45868e-26
EDRF1-AS1	0.159407	5.04427e-148	0.114019	3.29369e-76	0.43818	0
MMP10	-0.286403	0	0.308438	0	-0.747306	0
LINC00113	-0.13625	2.64273e-108	-0.310723	0	0.0316862	3.07606e-07
Z98259.2	-0.117611	5.34533e-81	-0.433737	0	0.122574	7.22948e-88
SLC25A15	0.0703237	5.78936e-30	0.55646	0	-0.37721	0
AC024901.1	0.0894461	1.7457e-47	-0.266702	0	0.357106	0
LINC02479	-0.213243	5.8047e-266	-0.528191	0	0.045781	1.38575e-13
AP001775.2	0.211031	2.16453e-260	-0.111301	1.1005e-72	0.435562	0
LINC01938	-0.158297	5.70263e-146	-0.489245	0	0.135954	7.72157e-108
AL353719.1	-0.231987	0	-0.253144	0	-0.137561	2.2143e-110
LINC02234	-0.208267	1.61508e-253	-0.509414	0	-0.00635228	0.304925
AL020996.1	0.457232	0	0.0857878	8.29765e-44	0.670963	0
AC006435.3	-0.141859	2.48216e-117	-0.165928	2.20159e-160	-0.17394	2.75627e-176
AL357127.2	-0.216065	3.67689e-273	-0.508354	0	-0.0259415	2.7851e-05
CDH9	-0.136481	1.14179e-108	-0.371358	0	0.0206941	0.000830174
NAT2	-0.0160659	0.0094625	0.0702285	6.90833e-30	-0.0580309	6.58997e-21
HLCS-IT1	-0.201405	6.93889e-237	-0.501873	0	0.0550729	5.52241e-19
UNG	0.394554	0	0.0658103	1.93804e-26	0.744197	0
AC097515.1	-0.21487	4.23429e-270	-0.49071	0	-0.0128084	0.0385755
SLC22A18	0.197183	5.99576e-227	-0.0330432	9.39422e-08	0.378409	0
FGF5	0.430697	0	0.150258	1.47833e-131	0.706506	0
TDRKH	0.189541	1.52546e-209	0.57701	0	0.124888	3.60747e-91
RALGAPA2	0.444794	0	0.11427	1.54051e-76	0.754467	0
AL591222.1	0.0281518	5.42818e-06	-0.211717	4.119e-262	0.362624	0
AC084357.2	-0.189624	9.98055e-210	-0.368837	0	-0.0640061	4.28012e-25
AC006249.1	-0.0967879	2.48723e-55	-0.437917	0	0.157042	1.14309e-143
AL445248.1	0.344929	0	-0.274671	0	0.733734	0
ASPN	-0.134211	4.08368e-105	0.211491	1.52249e-261	-0.525464	0
AC073288.2	-0.166625	9.80033e-162	-0.384209	0	0.0200078	0.0012307
AC022893.1	0.551583	0	-0.000735792	0.905407	0.843479	0
AL356010.2	-0.203455	8.62997e-242	-0.479152	0	-0.00734259	0.235672
MMP12	0.0638646	5.43632e-25	0.561748	0	0.104853	1.13582e-64
LINC00661	-0.133608	3.49715e-104	-0.51266	0	0.173558	1.64353e-175
AC093072.1	-0.106101	3.48336e-66	-0.482507	0	0.181634	2.62461e-192
AC012417.1	0.212278	1.59307e-263	0.506097	0	0.112586	2.4348e-74
APOL5	0.0338498	4.54027e-08	-0.269843	0	0.291168	0
POLR2J3	0.0561582	1.11682e-19	0.591054	0	-0.191491	6.48595e-214
AC080129.2	-0.205947	7.95147e-248	0.382745	0	-0.646073	0
PCYT1A	0.248574	0	0.209777	2.92676e-257	-0.0249842	5.44438e-05
GAS2	0.19446	1.16189e-220	0.475475	0	0.137514	2.63598e-110
AL136359.1	-0.204312	7.39255e-244	-0.488158	0	-0.00275528	0.656327
AC068722.1	0.0153988	0.0128787	-0.344396	0	0.215825	1.52405e-272
PRR12	-0.281329	0	0.325632	0	-0.575296	0
WRAP73	0.455575	0	0.166056	1.24512e-160	0.275992	0
SCN9A	0.461927	0	0.600147	0	0.448774	0
AC005786.2	0.231837	0	0.430508	0	0.2463	0
ITGA8	0.487497	0	0.0352748	1.20666e-08	0.84077	0
TAP2	0.456601	0	0.166792	4.63759e-162	0.757153	0
SCT	-0.405191	0	0.0944135	1.00356e-52	-0.787726	0
MICU1	0.341052	0	-0.00298025	0.630287	0.581088	0
AC061975.8	-0.128483	2.00118e-96	-0.472814	0	0.154397	7.02824e-139
LINC02247	0.299018	0	0.38394	0	0.411032	0
PRKCD	0.14157	7.41458e-117	-0.274809	0	0.363475	0
AC073508.3	-0.295556	0	0.25914	0	-0.682588	0
AC120114.2	-0.0997593	1.10279e-58	-0.459768	0	0.139782	6.04294e-114
RMRP	-0.0639483	4.71938e-25	0.347061	0	-0.415219	0
AC010525.1	-0.160537	3.97166e-150	-0.331522	0	-0.0379992	8.2916e-10
NDP	0.246955	0	0.421635	0	-0.0563913	7.89106e-20
HIVEP1	0.148291	3.78139e-128	-0.228795	6.22228e-307	0.372337	0
HNRNPDL	0.315435	0	0.425621	0	0.209072	1.64528e-255
ATXN2L	-0.0311121	5.00952e-07	0.0770377	1.22734e-35	0.00793691	0.199891
AC048344.4	-0.100721	8.61907e-60	-0.472716	0	0.127412	7.66016e-95
OR3A1	-0.0643715	2.30264e-25	0.0665041	5.76319e-27	-0.074674	1.39732e-33
TAF1B	-0.284835	0	0.0168629	0.00645713	-0.260202	0
AL592164.2	-0.218158	1.44562e-278	-0.493558	0	-0.0180737	0.00350922
AL359458.1	-0.191092	5.14921e-213	-0.4986	0	0.00851912	0.168854
PTTG1IP	-0.253228	0	0.0143098	0.0208216	-0.472365	0
AC068985.1	-0.137676	1.45395e-110	-0.435513	0	0.0953083	1.06448e-53
ADGRF4	0.0673836	1.2163e-27	0.556758	0	-0.123602	2.51435e-89
MICU3	0.173308	5.28739e-175	0.257165	0	0.293901	0
GPR135	0.172269	6.6337e-173	0.624421	0	0.137587	2.01875e-110
AL137140.1	-0.218951	1.2469e-280	-0.477992	0	-0.0135003	0.0292238
PTGFRN	-0.180405	1.06682e-189	0.21605	4.02436e-273	-0.543186	0
LDLR	-0.0318553	2.66007e-07	0.0109003	0.0783232	0.0819049	4.49817e-40
PIDD1	0.0108558	0.0795499	0.675331	0	-0.0532891	7.14759e-18
AL359693.1	-0.175884	2.89889e-180	-0.449563	0	0.0308058	6.47658e-07
FAM83E	0.244257	0	0.153826	7.38586e-138	0.0974962	4.03325e-56
KCNA1	-0.189838	3.33152e-210	0.0905417	1.29002e-48	-0.584593	0
TEMN3-AS1	-0.178708	3.96696e-186	-0.375317	0	-0.0990574	6.97862e-58
AC084757.4	0.216277	1.04942e-273	0.480377	0	0.178897	1.59594e-186
ADPGK-AS1	0.627436	0	0.21078	9.21125e-260	0.627674	0
DEF6	0.379735	0	0.582807	0	0.432476	0
BEND4	0.133278	1.12827e-103	-0.176727	5.26542e-182	0.0124189	0.0448794
RTN2	0.547914	0	-0.0239559	0.000109045	0.70777	0
NLGN4Y	-0.178523	9.68799e-186	0.323895	0	-0.401935	0
NBN	-0.0723718	1.22044e-31	0.506302	0	-0.18444	2.46645e-198
SYNGAP1	0.433125	0	-0.0491099	2.08422e-15	0.793204	0
NABP1	0.219701	1.37322e-282	-0.0149883	0.0154861	0.556193	0
WDR88	-0.142077	1.08681e-117	-0.217235	3.55684e-276	-0.114508	7.50045e-77
AL591926.2	-0.0630224	2.23222e-24	-0.406811	0	0.229421	0
AC006547.1	-0.000356636	0.954069	0.123423	4.51604e-89	0.105211	4.19566e-65
AC019330.1	-0.0800873	2.19484e-38	-0.163987	1.1909e-156	-0.0216029	0.000484174
AC011524.1	-0.102147	1.87531e-61	-0.354772	0	0.070503	4.14765e-30
UPK2	-0.367478	0	-0.271094	0	-0.25784	0
NUDT16L1	-0.115331	6.10475e-78	0.401306	0	-0.291571	0
AC022395.1	-0.0815999	8.69131e-40	-0.116762	7.48429e-80	-0.353756	0
SENCR	0.429253	0	0.417121	0	0.448904	0
FAR1	0.177721	4.56623e-184	0.0508226	2.15099e-16	0.268962	0
AP001269.4	0.211828	2.16831e-262	0.233405	0	0.566662	0
KIF3C	0.204876	3.1933e-245	-0.00546171	0.377726	0.572961	0
FAM178B	0.209956	1.04832e-257	-0.0269084	1.38265e-05	0.601256	0
SLC35G1	-0.138147	2.57386e-111	0.287353	0	-0.195904	5.52494e-224
GIMAP2	-0.170603	1.44616e-169	0.479209	0	-0.304309	0
HAPLN3	0.144341	1.90591e-121	0.245309	0	0.272255	0
PLEKHA1	-0.0619027	1.41818e-23	0.16038	7.77833e-150	-0.255007	0
AC015631.1	-0.181844	9.38936e-193	-0.504096	0	0.00741822	0.230883
FERMT2	0.20051	9.25485e-235	-0.363426	0	0.360543	0
AL121974.1	0.110701	6.4184e-72	-0.173332	4.71921e-175	0.187551	3.94332e-205
SMAD5-AS1	0.255759	0	0.0489896	2.43782e-15	0.628557	0
AC026774.1	0.197242	4.36147e-227	-0.0244956	7.59857e-05	0.47622	0
AL355303.1	-0.0214185	0.000541051	-0.183042	2.55758e-195	0.105668	1.17395e-65
DSEL	-0.426751	0	0.0146711	0.0178086	-0.743054	0
AC127024.6	0.630085	0	0.348711	0	0.67385	0
AC005237.1	-0.436367	0	0.178376	1.96874e-185	-0.82417	0
SH3PXD2A-AS1	0.0728623	4.76456e-32	0.400997	0	0.134739	6.1668e-106
AC079140.6	-0.150229	1.65923e-131	-0.50641	0	0.149709	1.33444e-130
ZP1	0.557144	0	0.0863616	2.25159e-44	0.925546	0
GPC6	0.277134	0	0.0135551	0.0285744	0.539193	0
LINC01442	-0.178997	9.84335e-187	-0.464395	0	0.0245045	7.55258e-05
TIRAP	-0.154473	5.13213e-139	0.536378	0	-0.376221	0
LINC02309	-0.137958	5.16446e-111	-0.473242	0	0.112665	1.92568e-74
AP003065.1	-0.159632	1.93104e-148	-0.381105	0	0.00991907	0.109154
CDH13	0.227206	1.33485e-302	0.102584	5.74456e-62	0.319335	0
KLHL7	0.378346	0	0.0946985	4.92248e-53	0.578841	0
ZMYND11	0.395784	0	0.238385	0	0.283505	0
HOXD1	0.422695	0	0.00808467	0.191645	0.871203	0
AC023509.2	-0.174436	2.68766e-177	0.11603	7.14979e-79	-0.414122	0
NKIRAS1	0.368641	0	-0.196941	2.19229e-226	0.619671	0
CCSER1	0.346553	0	0.206956	2.70918e-250	0.547523	0
ARHGAP17	0.431098	0	-0.0837369	8.18228e-42	0.684767	0
LINC02339	-0.201116	3.38326e-236	-0.48459	0	-0.0182853	0.00314304
HLA-B	0.323507	0	0.189796	4.12292e-210	0.460675	0
LINC00426	0.11872	1.65246e-82	0.454724	0	0.0322622	1.86987e-07
PARP8	-0.190586	7.03971e-212	0.440116	0	-0.381412	0
LYL1	0.208078	4.71803e-253	-0.233835	0	0.491951	0
BTBD11	0.487485	0	0.367619	0	0.561585	0
C4BPA	-0.0208423	0.000761369	-0.333214	0	0.204185	1.5032e-243
LINC01259	0.00257933	0.676992	-0.183044	2.53049e-195	0.150839	1.4287e-132
CD69	0.20146	5.13522e-237	0.44987	0	0.268844	0
SAP130	0.207282	4.28059e-251	0.353374	0	0.23284	0
NRN1	-0.268135	0	0.245022	0	-0.472629	0
IL27	0.484881	0	0.134201	4.22182e-105	0.872328	0
AQP7	0.367531	0	-0.314624	0	0.636438	0
LINC01778	0.476976	0	0.00647954	0.295339	0.857886	0
HDAC4	0.0051266	0.407687	0.0371597	1.93106e-09	-0.147783	2.81551e-127
LRP1	-0.272912	0	0.39004	0	-0.680735	0
DBNDD1	0.474231	0	-0.05404	2.45699e-18	0.810289	0
SSX3	-0.0940369	2.56322e-52	-0.441695	0	0.164727	4.5518e-158
GTF2A1	0.395076	0	0.2348	0	0.238167	0
HOXD3	0.508613	0	-0.0358476	6.98069e-09	0.82269	0
FLT3LG	-0.304797	0	0.126058	7.3049e-93	-0.530634	0
Z99916.3	0.0230046	0.000202541	0.536663	0	-0.0728945	4.47857e-32
BNIP2	0.0174232	0.00489088	-0.117232	1.74088e-80	0.0180405	0.00357
XBP1	0.206904	3.63286e-250	0.165146	7.11579e-159	0.17552	1.62061e-179
AL132656.2	-0.140387	6.30817e-115	0.458004	0	-0.154752	1.61503e-139
MARCOL	-0.120729	2.79316e-85	-0.33451	0	0.0343987	2.74186e-08
MIAT	0.220607	5.75621e-285	0.425491	0	0.0670598	2.16179e-27
AC107067.1	0.322941	0	0.270573	0	0.646415	0
SACM1L	-0.13753	2.48694e-110	0.446725	0	-0.359443	0
AC023781.1	-0.137139	1.04062e-109	-0.460727	0	0.107396	8.97509e-68
AL133215.3	0.0548795	7.31845e-19	-0.245687	0	0.176867	2.70187e-182
TRIM43B	-0.105287	3.39287e-65	-0.440307	0	0.141101	4.33147e-116
CREB3	0.446255	0	0.29107	0	0.546597	0
AC027343.2	-0.198409	8.23339e-230	-0.502128	0	0.0320874	2.17669e-07
AC078909.1	0.253238	0	-0.00361738	0.559071	0.367037	0
HOXC13	0.265583	0	0.316767	0	0.0645719	1.63654e-25
SRRM3	-0.044541	6.14991e-13	0.365753	0	-0.222665	2.10429e-290
AC004047.1	-0.146617	2.76136e-125	-0.509679	0	0.164242	3.86984e-157
AGXT	0.32271	0	0.591798	0	0.287506	0
AC006974.2	0.0430545	3.48355e-12	-0.275009	0	0.20178	8.87775e-238
LINC01257	-0.247396	0	0.504093	0	-0.257254	0
AC021218.1	0.237763	0	0.455693	0	0.287931	0
GLUD2	0.01309	0.0344996	0.453537	0	-0.239195	0
AC068025.2	0.154579	3.30303e-139	0.523869	0	0.05691	3.62504e-20
GTF3C5	0.424952	0	0.0682308	2.66686e-28	0.646028	0
GHSR	-0.147997	1.21032e-127	-0.302715	0	-0.0411489	2.96044e-11
NAPB	0.373321	0	0.279489	0	0.606038	0
BRWD1-AS1	-0.118725	1.62598e-82	-0.319527	0	0.0481351	7.3384e-15
AC026470.3	-0.155552	5.83144e-141	-0.454849	0	0.0578052	9.31314e-21
AC105415.1	-0.13801	4.26886e-111	-0.163813	2.56467e-156	-0.176341	3.30938e-181
SPAG8	0.479821	0	-0.13351	4.94864e-104	0.783798	0
PITX3	-0.0150675	0.0149499	-0.0201594	0.00112935	0.22481	3.93491e-296
CABP5	-0.0805224	8.72368e-39	-0.315451	0	0.216483	3.10308e-274
TOGARAM2	-0.085961	5.6024e-44	0.217651	2.98162e-277	-0.503103	0
AC010884.2	-0.217483	8.12334e-277	-0.507143	0	-0.0240661	0.000101349
FZD9	0.182046	3.47956e-193	0.315235	0	0.0345068	2.48041e-08
AC009113.2	-0.0733168	1.98171e-32	-0.141899	2.13026e-117	0.0394541	1.83589e-10
RCOR1	0.0517546	6.05357e-17	-0.149476	3.39866e-130	0.152119	7.98983e-135
BORCS6	0.474585	0	0.00754645	0.222921	0.766892	0
SH3D19	-0.291485	0	0.141781	3.33732e-117	-0.669902	0
RPARP-AS1	-0.168759	6.50857e-166	-0.495607	0	0.0862733	2.75326e-44
DHPS	0.286641	0	0.103472	5.10271e-63	0.509473	0
IL36RN	0.0645012	1.84636e-25	0.723715	0	-0.0440595	1.08529e-12
ATP1A4	0.484348	0	-0.0280731	5.76551e-06	0.775637	0
AC104024.4	-0.122314	1.68664e-87	-0.493735	0	0.152283	4.10051e-135
MIER2	0.223799	2.00276e-293	0.626036	0	0.112035	1.25624e-73
SMIM15	-0.0350458	1.49823e-08	0.6091	0	-0.387669	0
RRAGD	-0.290038	0	0.289283	0	-0.689538	0
MRPS26	0.443101	0	0.347427	0	0.387494	0
AC104653.2	0.243188	0	0.197516	1.00267e-227	0.324522	0
PMFBP1	-0.0779536	1.88367e-36	0.249955	0	0.0262565	2.22274e-05
AC019068.1	0.112781	1.36198e-74	0.196427	3.40704e-225	-0.174349	4.03646e-177
TENM1	-0.0519201	4.82232e-17	-0.213509	1.23164e-266	-0.0135205	0.0289839
COL4A3	-0.255841	0	0.485875	0	-0.41182	0
KREMEN2	0.240687	0	0.571965	0	0.307246	0
ZNF337	-0.233487	0	0.397228	0	-0.548673	0
C20orf27	0.507107	0	0.0188678	0.00230762	0.815668	0
AC073539.3	-0.159152	1.49592e-147	-0.502358	0	0.099075	6.66518e-58
AP003783.1	-0.11199	1.436e-73	-0.486199	0	0.136727	4.67534e-109
AC138956.2	-0.0425538	6.16751e-12	-0.168107	1.24596e-164	0.101639	7.38958e-61
AC106793.1	-0.197681	4.13775e-228	-0.514812	0	0.093422	1.17577e-51
AC096645.1	-0.190126	7.53737e-211	-0.482636	0	-0.00352592	0.569049
CLHC1	0.469824	0	-0.131544	5.08211e-101	0.776213	0
SETDB1	0.243782	0	0.135858	1.09297e-107	0.0406752	4.9669e-11
ABCB11	-0.276337	0	0.141571	7.37469e-117	-0.380534	0
ZNF623	-0.291111	0	0.405438	0	-0.681934	0
LINC02662	-0.187675	2.10361e-205	-0.491203	0	0.104958	8.48076e-65
UPK3BL1	-0.0830299	3.88209e-41	0.42783	0	-0.533753	0
WDR62	0.200379	1.89589e-234	-0.222335	1.57681e-289	0.412766	0
HTR5A	-0.0811414	2.32738e-39	-0.333551	0	0.0689521	7.21689e-29
CYP4F12	0.108306	6.67675e-69	0.319983	0	0.0544083	1.44759e-18
AP002856.2	-0.0949527	2.60322e-53	-0.449013	0	0.178063	8.84345e-185
AP002444.1	-0.0628739	2.85767e-24	-0.134674	7.77818e-106	0.17461	1.18858e-177
NOL7	-0.233509	0	0.151935	1.68909e-134	-0.472704	0
AC090510.2	0.0843069	2.3101e-42	0.277856	0	0.226035	1.98022e-299
SDHAF3	0.233785	0	0.256587	0	0.338617	0
C1QL2	0.044487	6.55635e-13	0.494161	0	0.00538489	0.384472
QPCTL	0.429469	0	0.0552337	4.36628e-19	0.803555	0
AC040174.1	-0.141479	1.04151e-116	-0.456637	0	0.118402	4.48713e-82
SSX1	-0.0718014	3.61514e-31	-0.281087	0	0.192836	5.87404e-217
HMGA2	-0.394966	0	0.319223	0	-0.746967	0
AC010536.2	-0.192273	1.11341e-215	-0.464538	0	0.0152374	0.0138534
AC009097.3	0.146333	8.36993e-125	-0.149535	2.68298e-130	0.258069	0
AC026979.4	-0.16061	2.89971e-150	-0.500323	0	0.0848594	6.72294e-43
CEP170	-0.105926	5.69584e-66	-0.0263147	2.13136e-05	-0.198627	2.54346e-230
NRN1L	0.390639	0	0.266334	0	0.567221	0
AC121764.3	-0.17298	2.44256e-174	-0.459293	0	0.0387387	3.87951e-10
AC105265.4	-0.244976	0	-0.248356	0	-0.269866	0
CIPC	0.469201	0	0.152772	5.58202e-136	0.696496	0
AC005162.1	-0.123298	6.79823e-89	-0.452339	0	0.157056	1.07763e-143
IRS2	0.14286	5.55136e-119	0.209938	1.1586e-257	0.168662	1.01201e-165
MAP3K4	-0.366191	0	0.0916699	8.53582e-50	-0.42745	0
DGKA	0.0181756	0.00332826	0.635805	0	-0.316846	0
ATP5MC3	-0.108272	7.35887e-69	0.251008	0	-0.315272	0
AL606469.1	-0.17287	4.07421e-174	0.637477	0	-0.349359	0
CLMP	-0.223857	1.40335e-293	0.509299	0	-0.487069	0
AL137802.1	0.243204	0	0.182492	3.8659e-194	0.253451	0
CPT1A	0.404296	0	-0.182212	1.53278e-193	0.718293	0
AL117381.1	-0.140819	1.24874e-115	0.0927374	6.33392e-51	0.0669593	2.58291e-27
SCYL2	0.0574996	1.48462e-20	-0.150829	1.48914e-132	0.294125	0
COX4I1	-0.130359	3.14787e-99	0.28702	0	-0.421558	0
AL512310.11	-0.162364	1.45324e-153	-0.508164	0	0.040569	5.57339e-11
CKLF	0.201293	1.28124e-236	0.2695	0	0.134771	5.49892e-106
AP002815.1	-0.182945	4.13163e-195	-0.467197	0	0.0100158	0.105742
PTPRZ1	0.335626	0	0.713628	0	0.21761	3.80198e-277
HIC1	-0.432337	0	-0.0426063	5.81084e-12	-0.666953	0
KCNMA1	0.534787	0	0.026525	1.83033e-05	0.874624	0
AL512662.2	-0.120481	6.19186e-85	-0.46102	0	0.157314	3.62622e-144
AL163192.1	-0.135886	9.90071e-108	-0.44985	0	0.102707	4.11911e-62
AL133553.2	-0.161691	2.71452e-152	-0.468608	0	0.0633646	1.26011e-24
CCNB1	0.24556	0	0.573378	0	0.188923	3.62326e-208
CELA1	0.163814	2.55351e-156	-0.299943	0	0.460685	0
AP000873.4	-0.182279	1.10103e-193	-0.54681	0	0.084525	1.42054e-42
WFDC9	-0.131484	6.26773e-101	-0.488425	0	0.176367	2.92525e-181
COLEC12	-0.333378	0	0.0635451	9.31041e-25	-0.619452	0
FLVCR1	-0.301134	0	0.39194	0	-0.256963	0
CYP4F26P	-0.00610634	0.324032	0.0826124	9.6742e-41	-0.0475523	1.53927e-14
AL365434.1	0.531278	0	0.239344	0	0.660361	0
LINC00934	-0.12115	7.24139e-86	-0.501738	0	0.177291	3.57105e-183
AP001267.4	-0.194571	6.46804e-221	-0.53753	0	0.0409418	3.71463e-11
AL136526.1	-0.207682	4.46554e-252	0.25053	0	-0.365422	0
HACE1	0.0368098	2.73202e-09	-0.230767	0	0.472336	0
SEC11A	-0.099641	1.50612e-58	0.354809	0	-0.329604	0
AL158801.2	0.290558	0	0.179617	4.91359e-188	0.585929	0
LINC00463	-0.176163	7.71231e-181	-0.479198	0	0.0362489	4.73392e-09
TEC	0.519651	0	0.311162	0	0.481808	0
AC133919.2	0.206885	4.03606e-250	0.436289	0	0.203774	1.47491e-242
AL593844.1	-0.121394	3.30186e-86	-0.457373	0	0.139404	2.46674e-113
TAB3	0.241081	0	0.598903	0	-0.0271179	1.1843e-05
AURKAIP1	0.146182	1.51068e-124	0.312334	0	0.0536685	4.17487e-18
IL32	-0.0981663	7.1271e-57	0.473493	0	-0.295677	0
PALB2	-0.0738012	7.73342e-33	0.381006	0	-0.066186	1.00661e-26
TEDC2	0.607676	0	0.252997	0	0.753341	0
AL606534.2	-0.203609	3.68378e-242	-0.525311	0	0.060479	1.41977e-22
EFHC2	0.443215	0	-0.0734102	1.6537e-32	0.652713	0
AL160191.1	0.419158	0	0.0941613	1.88137e-52	0.729011	0
UBAC2-AS1	-0.0671459	1.85587e-27	-0.0487899	3.15914e-15	-0.277354	0
STEAP4	0.447017	0	0.186996	6.57199e-204	0.634486	0
AP001107.9	0.272445	0	0.493643	0	0.304135	0
ELF2	-0.174618	1.14246e-177	-0.168367	3.8426e-165	-0.195147	3.07598e-222
SMIM2-AS1	0.374158	0	-0.0848599	6.71586e-43	0.607455	0
LINC00955	-0.0974618	4.40723e-56	-0.47286	0	0.199106	1.9035e-231
TSKS	0.281795	0	0.760817	0	0.168305	5.09918e-165
STAR	0.311117	0	0.623532	0	0.314297	0
ZNF691	0.336349	0	0.131836	1.82787e-101	0.631625	0
SGCA	0.0336569	5.41049e-08	-0.229479	0	-0.0953854	8.76477e-54
UBE2V2	-0.0488297	3.00049e-15	0.208435	6.1982e-254	-0.139807	5.50902e-114
AC087430.1	-0.101851	4.1715e-61	-0.329604	0	0.152085	9.17707e-135
AC100832.2	-0.128094	7.53697e-96	-0.449498	0	0.14363	2.92789e-120
ITGAD	0.0498862	7.51572e-16	0.334794	0	0.157943	2.54625e-145
AL133257.1	-0.189252	6.73233e-209	-0.493098	0	-0.00921169	0.136815
ZNF200	0.261579	0	0.507922	0	0.342152	0
GP6	0.365501	0	0.540873	0	0.368133	0
ADO	0.256156	0	-0.21396	8.81274e-268	0.519849	0
MSANTD2	0.128871	5.31018e-97	0.0876008	1.30626e-45	0.247093	0
COX6C	-0.265798	0	0.232645	0	-0.554149	0
CCDC112	0.506052	0	-0.145355	3.77584e-123	0.761038	0
NCKAP5-AS2	-0.10506	6.39823e-65	-0.489208	0	0.183257	8.83525e-196
AC003098.1	-0.151518	9.17543e-134	-0.36823	0	0.0151048	0.0147027
AC091982.1	-0.143902	1.0295e-120	-0.496603	0	0.0723758	1.21132e-31
PRSS33	-0.0636803	7.41747e-25	-0.296233	0	0.126049	7.52963e-93
AC104461.1	-0.111153	1.70331e-72	-0.243875	0	-0.0273149	1.02288e-05
AL158166.2	0.00632971	0.306647	-0.0447815	4.62041e-13	0.150138	2.40027e-131
DCAF5	-0.212277	1.60749e-263	0.0273749	9.78003e-06	-0.249288	0
AP001160.3	0.029222	2.35293e-06	-0.0671367	1.88636e-27	-0.244411	0
LINC02634	-0.138196	2.15084e-111	-0.505177	0	0.164885	2.26052e-158
AC239585.2	-0.196963	1.94728e-226	-0.376711	0	-0.0683847	2.01997e-28
CYP4A22-AS1	0.313233	0	-0.0254239	4.01315e-05	0.553497	0
AC133644.2	0.253312	0	0.414215	0	0.352069	0
FOXQ1	-0.146317	8.93777e-125	0.642299	0	-0.360302	0
VANGL1	0.111586	4.75037e-73	-0.309383	0	0.282935	0
DROSHA	0.334167	0	-0.0627552	3.48059e-24	0.417798	0
AC022367.1	-0.0934824	1.01271e-51	-0.464111	0	0.191763	1.58209e-214
AL606970.4	-0.36463	0	0.149358	5.44108e-130	-0.821319	0
TP53AIP1	0.226498	1.11198e-300	0.648209	0	0.156589	7.66489e-143
AC097532.2	0.455867	0	0.0396931	1.42571e-10	0.726505	0
MAGI3	-0.275827	0	-0.386172	0	-0.18204	3.57232e-193
DAZ1	-0.104059	1.01977e-63	-0.436679	0	0.131502	5.87548e-101
C1QC	-0.202532	1.42151e-239	0.667973	0	-0.395027	0
EMC6	0.34793	0	0.36007	0	0.426627	0
ACOT12	0.201091	3.8866e-236	-0.200795	1.95249e-235	0.503865	0
ZNF233	-0.374351	0	0.0397844	1.29397e-10	-0.734212	0
TVP23A	0.0595829	5.89023e-22	-0.0034923	0.57274	-0.0650155	7.65684e-26
AL021878.2	-0.210732	1.20973e-259	-0.510536	0	0.0299063	1.35806e-06
TDRD10	-0.43252	0	0.0146091	0.0182967	-0.790083	0
MS4A2	0.335724	0	0.271894	0	0.45039	0
SCML2	-0.0586685	2.46234e-21	0.437219	0	-0.327345	0
ADAM33	-0.340715	0	0.210039	6.52063e-258	-0.660722	0
MYCT1	0.531403	0	0.0627953	3.25613e-24	0.870001	0
RTL3	-0.170156	1.12176e-168	0.294152	0	-0.39087	0
PTPN13	-0.28949	0	-0.126406	2.27167e-93	-0.251743	0
AC091819.2	-0.21076	1.03112e-259	-0.487685	0	0.00916886	0.13865
SOX2-OT	-0.141543	8.18478e-117	-0.46527	0	0.0838491	6.38319e-42
OSBPL9	-0.0941909	1.7478e-52	-0.159715	1.3497e-148	0.0824791	1.29373e-40
ERGIC1	0.0440835	1.0551e-12	0.250618	0	-0.249266	0
ZBTB21	-0.218324	5.35338e-279	0.202035	2.18744e-238	-0.386732	0
AC040896.1	-0.132064	8.1993e-102	-0.510897	0	0.17263	1.24031e-173
AL672291.1	-0.0143196	0.020734	-0.332411	0	0.268161	0
CWH43	0.102631	5.05505e-62	0.752328	0	-0.198747	1.33246e-230
AL161669.3	-0.420382	0	0.142167	7.74356e-118	-0.836794	0
EVA1C	0.423674	0	-0.103343	7.27823e-63	0.716986	0
AL732437.2	-0.1263	3.24197e-93	-0.486958	0	0.118978	7.33403e-83
LINC02500	-0.0992104	4.67359e-58	-0.47721	0	0.198009	7.09425e-229
ABI3BP	-0.346444	0	0.262363	0	-0.605803	0
SGCE	-0.259991	0	-0.377054	0	-0.328406	0
SRA1	0.22046	1.4039e-284	0.0748896	9.12768e-34	0.410326	0
Z82198.1	0.215001	1.95856e-270	-0.23045	0	0.555177	0
ACSS2	0.368252	0	0.259198	0	0.585585	0
CNTNAP2	-0.318889	0	0.185531	1.05691e-200	-0.359496	0
LINC01755	-0.119132	4.5005e-83	-0.431299	0	0.123874	1.02854e-89
DUS2	0.0766456	2.71968e-35	0.547412	0	-0.0192623	0.00186314
NKX2-2-AS1	-0.175496	1.81349e-179	-0.502592	0	0.0210268	0.000683056
AL356740.3	-0.214493	3.88348e-269	-0.484618	0	0.0112158	0.0700705
NDP-AS1	-0.0933467	1.41575e-51	-0.298728	0	0.1253	9.17251e-92
AC068389.3	-0.136014	6.21283e-108	-0.509402	0	0.174621	1.12639e-177
AC068888.1	0.253076	0	-0.338497	0	0.43145	0
SEMA3F	0.33865	0	0.793121	0	0.205861	1.28559e-247
LARS2-AS1	-0.0672588	1.5188e-27	-0.206475	4.07526e-249	0.173222	7.88765e-175
AC074257.1	-0.18089	1.0018e-190	-0.487399	0	0.00343271	0.579307
AC068787.2	-0.150707	2.43403e-132	-0.496789	0	0.146202	1.40004e-124
TEAD2	0.315338	0	-0.280713	0	0.64699	0
AL512655.1	-0.0950544	2.01646e-53	-0.454092	0	0.164958	1.63741e-158
LINC01942	-0.11666	1.02458e-79	-0.428549	0	0.132789	6.36655e-103
AC012511.1	-0.451007	0	0.0837598	7.77798e-42	-0.847592	0
BX293535.1	0.140311	8.38589e-115	-0.480845	0	0.0859231	6.10513e-44
AL034374.1	-0.0468454	3.73617e-14	-0.32397	0	0.239569	0
NPW	0.43964	0	0.56156	0	0.591304	0
AC037198.1	-0.230755	0	-0.541768	0	0.00192952	0.755325
LINC01781	-0.167971	2.30628e-164	-0.448545	0	0.0548241	7.93219e-19
AC087564.1	-0.425347	0	0.141248	2.48851e-116	-0.821819	0
MAGI2-AS3	-0.178869	1.8302e-186	-0.483926	0	0.0254703	3.88493e-05
SETD5	0.0695575	2.38424e-29	0.0129148	0.0369899	0.0749969	7.38182e-34
ZNF2	0.353996	0	0.238535	0	0.663544	0
AL049870.2	-0.044761	4.7347e-13	-0.297361	0	0.0296682	1.64646e-06
AC068993.2	-0.14484	2.78148e-122	-0.509485	0	0.0907926	7.07322e-49
APEH	-0.0482624	6.23438e-15	0.543068	0	-0.216376	5.84277e-274
AC027682.1	0.0627077	3.76543e-24	-0.0567964	4.30088e-20	0.073266	2.18637e-32
IDO2	0.150749	2.05525e-132	-0.122583	7.01596e-88	0.577443	0
ANKRD31	-0.383007	0	0.249777	0	-0.663324	0
HNRNPL	-0.0886304	1.18907e-46	0.291846	0	-0.380392	0
MRPS34	0.159021	2.61628e-147	0.421432	0	-0.056873	3.833e-20
USP32	-0.29342	0	0.164212	4.42726e-157	-0.200175	5.76337e-234
ETFBKMT	0.4314	0	-0.00847276	0.171184	0.801974	0
LRRC2-AS1	-0.258317	0	0.319781	0	-0.482208	0
AC244093.4	-0.183755	7.45946e-197	-0.487274	0	0.126314	3.1011e-93
PROP1	-0.157302	3.82223e-144	-0.505238	0	0.0404373	6.42696e-11
CCAR2	-0.0625546	4.85247e-24	0.524192	0	-0.287522	0
DNAJA4	0.482279	0	0.192836	5.88362e-217	0.737903	0
HADH	0.359484	0	-0.0203981	0.000985215	0.678974	0
AL121888.1	-0.228038	7.26576e-305	-0.505848	0	-0.0297452	1.54732e-06
AC087269.3	-0.11423	1.74192e-76	-0.465907	0	0.149089	1.58924e-129
AC022081.1	0.0538321	3.30714e-18	0.125102	1.77483e-91	0.00511924	0.40836
HMGXB3	-0.127831	1.84595e-95	0.314745	0	-0.448703	0
AC020913.2	-0.126455	1.92901e-93	-0.190059	1.06403e-210	-0.0774407	5.39507e-36
AC009498.1	-0.0871781	3.46507e-45	0.200309	2.77773e-234	-0.096031	1.71189e-54
ATP13A4	-0.0135071	0.0291426	0.579948	0	-0.0828477	5.78546e-41
ENDOG	0.662066	0	0.271066	0	0.720589	0
ISM1	-0.385773	0	0.147311	1.81189e-126	-0.809875	0
LINC02375	-0.194563	6.74444e-221	-0.510922	0	0.0410789	3.197e-11
EHD4-AS1	-0.170185	9.7914e-169	-0.0951479	1.59411e-53	-0.159036	2.45775e-147
AL359555.1	0.161432	8.3431e-152	-0.180187	3.08745e-189	0.433522	0
AC094105.1	-0.223504	1.22747e-292	-0.513206	0	-0.0216689	0.000465233
AC083805.2	-0.0592727	9.59239e-22	0.402822	0	-0.176129	9.0501e-181
GLI3	-0.340806	0	0.304253	0	-0.617161	0
AC107308.1	-0.206274	1.26383e-248	-0.475708	0	-0.0012118	0.844837
AL121933.1	-0.0979782	1.16064e-56	-0.468107	0	0.173693	8.7579e-176
AC124283.3	-0.104567	2.50518e-64	-0.47789	0	0.195414	7.45533e-223
C9orf129	-0.062819	3.13091e-24	-0.0761167	7.90363e-35	0.212439	6.25477e-264
AC017002.3	-0.124334	2.261e-90	0.423601	0	-0.173436	2.90479e-175
AL589863.2	-0.169955	2.80984e-168	-0.460284	0	0.113328	2.64549e-75
AC034193.1	-0.197019	1.44488e-226	-0.469972	0	0.00630026	0.308903
TTC7B	0.321426	0	-0.283126	0	0.6903	0
FANCD2OS	0.0869674	5.62572e-45	-0.258123	0	0.300837	0
AC103739.2	0.0173145	0.00516482	-0.195235	1.92398e-222	0.171537	1.96451e-171
PRNP	-0.194002	1.29816e-219	0.111015	2.55566e-72	-0.383721	0
IL18RAP	0.240174	0	0.68498	0	0.245281	0
MKRN1	-0.0566621	5.26197e-20	0.478375	0	-0.27857	0
TPBGL	-0.0978955	1.43779e-56	0.550726	0	-0.178702	4.07653e-186
CCDC13	0.0271987	1.11535e-05	0.00125535	0.839335	0.153683	1.33138e-137
AL731533.2	0.382674	0	0.209661	5.66973e-257	0.737061	0
AC048380.1	-0.180591	4.30509e-190	-0.465626	0	0.0173212	0.00514759
RBM45	0.0872096	3.22284e-45	0.412085	0	-0.205407	1.63442e-246
AL136115.2	-0.0766616	2.63299e-35	-0.239386	0	-0.238695	0
DNTTIP1	-0.133834	1.56377e-104	0.221787	4.45379e-288	-0.0265985	1.73504e-05
AC006487.1	0.0347961	1.89416e-08	-0.253192	0	0.143072	2.47611e-119
LINC01510	0.239332	0	-0.320486	0	0.513826	0
CCDC97	0.129367	9.67896e-98	0.490346	0	-0.0836628	9.6395e-42
AL662884.3	-0.21227	1.67616e-263	-0.49812	0	0.00307261	0.619726
TTYH3	-0.271422	0	0.475554	0	-0.517459	0
BEGAIN	0.221174	1.84766e-286	-0.145902	4.50741e-124	0.477379	0
AC104564.5	-0.197616	5.87677e-228	-0.464152	0	0.0179018	0.0038348
LINC02121	0.00813051	0.189139	-0.0481825	6.90629e-15	0.125605	3.32511e-92
TIAM2	0.283475	0	0.46445	0	0.18185	9.09778e-193
DHX15	0.374271	0	-0.041496	2.01894e-11	0.675991	0
CAMSAP2	0.181008	5.64071e-191	-0.291396	0	0.440621	0
SF3B3	-0.0427505	4.93183e-12	0.27543	0	-0.0473768	1.92058e-14
AL356475.1	-0.225707	1.52363e-298	-0.488055	0	0.0271932	1.11994e-05
Z94160.1	-0.143225	1.37908e-119	-0.457289	0	0.101623	7.70145e-61
PSAT1	0.253229	0	0.785752	0	0.122683	5.06957e-88
AC112253.1	-0.194558	6.91356e-221	-0.499312	0	0.0187723	0.00242883
CERCAM	-0.398673	0	0.0939911	2.87231e-52	-0.808816	0
AC239799.1	0.0500969	5.6833e-16	0.677907	0	-0.13019	5.66136e-99
ALG1L	-0.0719943	2.50672e-31	0.300716	0	-0.0133042	0.0316517
GMCL1	0.339698	0	0.121883	6.79837e-87	0.188808	6.53599e-208
SIGMAR1	-0.154213	1.50317e-138	0.37052	0	-0.46281	0
ERG	0.540219	0	0.100183	3.59688e-59	0.87829	0
ITPRID2	-0.110558	9.76454e-72	-0.470304	0	0.158766	7.74801e-147
GPR61	-0.134808	4.80324e-106	0.171866	4.29351e-172	-0.0784971	6.12934e-37
ZNF264	0.342101	0	0.397653	0	0.304552	0
C14orf177	-0.187047	5.0676e-204	-0.484084	0	0.0451547	2.9561e-13
AC116351.1	-0.117024	3.31947e-80	0.354304	0	-0.125569	3.74814e-92
AP005899.1	0.340007	0	0.353737	0	0.385955	0
ASGR2	-0.120144	1.81297e-84	0.378218	0	-0.554999	0
RNF215	0.23424	0	0.0754392	3.0663e-34	0.352353	0
GRM7-AS1	-0.372176	0	0.423831	0	-0.541692	0
DPYD-IT1	-0.156347	2.11181e-142	-0.491326	0	0.049362	1.49913e-15
THEM6	0.153013	2.08079e-136	0.527715	0	-0.145187	7.24438e-123
CCL25	0.125001	2.47903e-91	-0.245086	0	0.215136	8.86313e-271
AL589765.7	0.0200995	0.00116846	0.0787726	3.45966e-37	0.286813	0
AC012508.3	-0.195274	1.56591e-222	-0.478682	0	-0.0130338	0.0352822
TMEM198	0.475121	0	0.073753	8.49486e-33	0.852089	0
KCNQ2	0.258886	0	0.266253	0	0.260464	0
MUC20-OT1	0.102443	8.4264e-62	0.195418	7.30833e-223	-0.0228661	0.000221241
MIR2052HG	0.345515	0	-0.0270457	1.24943e-05	0.765007	0
AC106037.1	-0.202726	4.86657e-240	-0.466471	0	-0.00979548	0.113639
CYP20A1	0.170134	1.23824e-168	-0.266428	0	0.417351	0
POLA1	0.270857	0	0.00896661	0.147569	0.579038	0
STAT5A	0.127421	7.41963e-95	0.101164	2.63893e-60	0.152479	1.84568e-135
AC004889.1	-0.163326	2.17171e-155	0.381886	0	-0.218893	1.76914e-280
LRRC8E	0.508086	0	0.658201	0	0.567782	0
AGBL5	0.249565	0	0.0399719	1.05957e-10	0.65557	0
EXOC1L	-0.183643	1.29986e-196	-0.193144	1.17556e-217	-0.108852	1.38785e-69
GRIK3	0.186769	2.07197e-203	-0.0486688	3.69496e-15	0.243645	0
AC004466.2	-0.164243	3.85225e-157	-0.476742	0	0.140363	6.91001e-115
SHLD1	0.378037	0	-0.0569982	3.17352e-20	0.492043	0
MYOM3	-0.228657	1.48442e-306	0.326781	0	0.0188451	0.00233594
AL035458.2	-0.205387	1.83046e-246	-0.489534	0	-0.000279569	0.963987
C14orf132	0.0698126	1.49096e-29	0.0178137	0.00401199	-0.310439	0
LINC02012	0.278655	0	0.185726	3.95541e-201	0.510916	0
MDC1-AS1	-0.014889	0.0161832	0.485081	0	-0.339849	0
AC003991.2	0.294877	0	0.771639	0	0.20155	3.13724e-237
POU3F2	-0.147639	4.97585e-127	-0.285953	0	0.00902117	0.145121
PLCH1-AS1	-0.195313	1.27682e-222	-0.512812	0	0.040463	6.25104e-11
TNRC6A	-0.364198	0	0.235879	0	-0.54706	0
AC093330.1	0.027208	1.10763e-05	0.651512	0	-0.178404	1.71501e-185
NDFIP2	-0.083336	1.98177e-41	0.433412	0	-0.248628	0
AC083843.2	0.218351	4.54149e-279	0.0610568	5.60941e-23	0.513573	0
AC026688.2	-0.192538	2.7892e-216	-0.518415	0	0.0522369	3.11371e-17
AC018558.2	0.432596	0	0.763945	0	0.240741	0
AL136369.1	-0.219948	3.08495e-283	-0.484857	0	-0.0078672	0.20387
TTYH1	0.585977	0	0.430045	0	0.592732	0
NCKAP5L	0.202482	1.87168e-239	0.0881322	3.80499e-46	0.424397	0
AC091564.6	-0.0778088	2.53727e-36	0.607636	0	-0.273354	0
DMBT1	0.0387478	3.8433e-10	-0.216942	2.02696e-275	0.324383	0
RBM44	0.512851	0	0.367003	0	0.617999	0
DHRS1	-0.279619	0	0.169292	5.79011e-167	-0.61345	0
MPHOSPH6	0.507219	0	0.509715	0	0.39201	0
AC008708.1	-0.199129	1.68735e-231	-0.503876	0	0.0355379	9.39391e-09
GLI4	0.436492	0	-0.103047	1.63284e-62	0.755218	0
AL031726.1	-0.0458998	1.19896e-13	-0.0431927	2.97188e-12	-0.0238907	0.000113856
AC084880.4	-0.00956607	0.122348	-0.25018	0	0.131707	2.87156e-101
BID	0.0682133	2.75231e-28	0.600468	0	-0.15583	1.82903e-141
IFNB1	-0.197814	2.02343e-228	-0.0458079	1.3411e-13	-0.120131	1.88993e-84
LINC01595	-0.137024	1.58125e-109	-0.492865	0	0.182483	4.04857e-194
MPC2	0.135043	2.06544e-106	0.48693	0	-0.00341519	0.581244
AC078820.1	0.171534	1.9886e-171	0.244712	0	0.223125	1.25605e-291
GABPB1	-0.0781567	1.23932e-36	-0.262585	0	0.155003	5.70412e-140
SNX24	-0.369432	0	0.15199	1.35134e-134	-0.710263	0
AP001005.3	0.101129	2.89588e-60	-0.124599	9.39347e-91	0.205596	5.68257e-247
AC099554.1	-0.21778	1.38208e-277	-0.51379	0	-0.0170676	0.00583911
NPIPB15	-0.0251235	4.94558e-05	0.271764	0	-0.462068	0
PCOLCE2	-0.429044	0	0.105368	2.71363e-65	-0.868789	0
AC000072.1	-0.12826	4.28799e-96	-0.47489	0	0.102194	1.65248e-61
NEK2	0.348433	0	0.697932	0	0.205934	8.5224e-248
SPRR2E	0.491265	0	0.728829	0	0.425932	0
LVRN	-0.343131	0	0.327826	0	-0.773589	0
UBA5	0.131484	6.27181e-101	0.311814	0	0.0223054	0.000314745
IL7	-0.226016	2.22839e-299	0.406437	0	-0.413126	0
COX15	-0.125973	9.69898e-93	0.418656	0	-0.456172	0
NECAP1	-0.22694	7.05547e-302	0.254987	0	-0.571844	0
DUSP5	0.484376	0	0.00445559	0.471772	0.838129	0
CHST12	-0.0519223	4.80774e-17	0.411434	0	-0.15794	2.58503e-145
AC027644.3	0.269762	0	-0.286869	0	0.483287	0
DNAJC17	0.309932	0	0.536916	0	0.165826	3.46264e-160
POLR1A	0.439946	0	0.328292	0	0.549583	0
SLC25A5-AS1	-0.114178	2.0382e-76	-0.46355	0	0.122343	1.53054e-87
C22orf39	0.360948	0	-0.113307	2.81578e-75	0.524522	0
TRDN-AS1	-0.152278	4.185e-135	-0.50928	0	0.130931	4.31531e-100
FCHSD2	0.347415	0	-0.228971	2.05331e-307	0.69265	0
FAM161B	0.14981	8.92572e-131	-0.409653	0	0.457767	0
AC111149.2	-0.0814317	1.24807e-39	-0.276432	0	0.100331	2.43259e-59
LINC02558	0.0725191	9.20741e-32	-0.217289	2.58051e-276	0.351607	0
CALR3	0.258298	0	0.49985	0	0.22854	3.09856e-306
VWA5A	-0.205557	7.06131e-247	0.466463	0	-0.400047	0
AC104119.1	-0.150485	5.93296e-132	-0.520504	0	0.147659	4.59386e-127
AKR1D1	0.248936	0	-0.0291182	2.55497e-06	0.617515	0
CYBRD1	-0.399126	0	0.0865545	1.44926e-44	-0.832443	0
TBC1D13	-0.224606	1.38961e-295	0.373246	0	-0.608399	0
CRADD	0.424783	0	-0.13045	2.30005e-99	0.493434	0
SOBP	-0.333418	0	0.0365375	3.57118e-09	-0.267849	0
TNFRSF19	-0.166617	1.01602e-161	0.288743	0	-0.452773	0
FAM138F	-0.105349	2.85555e-65	-0.432521	0	0.136954	2.03781e-109
AC087518.1	-0.12771	2.78666e-95	-0.464432	0	0.125811	1.66861e-92
AC090515.2	-0.157958	2.39489e-145	0.514291	0	-0.17264	1.18566e-173
AL022332.1	-0.110961	2.99628e-72	-0.442265	0	0.131232	1.5128e-100
CPN2	-0.0177865	0.00406836	0.585653	0	-0.281358	0
AC084125.2	-0.0975119	3.87369e-56	-0.470581	0	0.147072	4.63396e-126
AC106779.1	0.307427	0	-0.249478	0	0.685119	0
LINC02628	-0.205388	1.8194e-246	-0.477753	0	-0.0145131	0.0190756
ARHGEF19	0.127333	9.98672e-95	0.730525	0	-0.00574285	0.353667
SYNJ1	0.366691	0	0.122453	1.07323e-87	0.544371	0
AC019129.2	0.439583	0	-0.0743357	2.71852e-33	0.769125	0
LINC00550	-0.116296	3.1545e-79	-0.458277	0	0.0988471	1.20988e-57
SOCS7	0.333161	0	0.408738	0	0.411473	0
ATAD3B	-0.0607225	9.61074e-23	0.527576	0	-0.0632797	1.45254e-24
AL118506.1	-0.361415	0	0.431193	0	-0.667366	0
ANGEL2	0.312988	0	0.490983	0	0.134186	4.45532e-105
Z97989.1	0.213805	2.1792e-267	0.375619	0	0.257078	0
AC117834.1	-0.175348	3.65373e-179	-0.314677	0	-0.0547558	8.75899e-19
AC104938.1	-0.0249626	5.52604e-05	0.276496	0	-0.175907	2.59364e-180
AC079799.1	-0.220955	7.0105e-286	-0.527494	0	0.0335664	5.87282e-08
TJP2	0.353438	0	-0.209452	1.87854e-256	0.709168	0
CTSG	0.304989	0	0.441438	0	0.371984	0
KLRG2	0.418106	0	-0.151258	2.62451e-133	0.616093	0
UTP11	0.460621	0	0.235511	0	0.521078	0
CDKN2A-DT	0.000230825	0.970262	0.0232854	0.00016911	0.0833248	2.03106e-41
AC107959.4	0.495114	0	0.583019	0	0.414823	0
FAHD1	0.409097	0	0.501818	0	0.328062	0
SEMA5A-AS1	0.0426675	5.42043e-12	-0.124517	1.23236e-90	0.178059	9.00278e-185
WEE1	0.149364	5.31477e-130	-0.230614	0	0.326575	0
RALA	-0.352473	0	0.0617073	1.95162e-23	-0.693133	0
RSU1	0.398897	0	-0.153545	2.349e-137	0.618058	0
KIF16B	0.263937	0	-0.198642	2.34638e-230	0.565522	0
THOC5	0.215773	2.07035e-272	-0.243896	0	0.373903	0
LINC01111	-0.21085	6.15307e-260	-0.527437	0	0.0189138	0.00225112
AC108488.3	-0.18392	3.28239e-197	-0.472991	0	0.107269	1.28843e-67
SMAD6	-0.379959	0	0.120295	1.1207e-84	-0.573559	0
CD109	-0.283442	0	0.214601	2.06319e-269	-0.647868	0
AC015845.2	-0.0904182	1.73306e-48	-0.252748	0	-0.0776839	3.27849e-36
AL356481.2	-0.0878725	6.95786e-46	-0.45264	0	0.186797	1.79494e-203
CBX8	0.0248613	5.92411e-05	0.267753	0	0.120569	4.67061e-85
UBE2V1	0.349474	0	0.443729	0	0.231938	0
LAMA4	-0.155672	3.53516e-141	0.235052	0	-0.24645	0
DNAH11	0.414413	0	-0.0263955	2.01058e-05	0.731186	0
AP005273.2	-0.165744	4.99357e-160	-0.503911	0	0.139557	1.39678e-113
GSTZ1	0.318616	0	-0.05608	1.25445e-19	0.55853	0
AJ003147.1	-0.0891164	3.79884e-47	-0.459079	0	0.195286	1.4681e-222
CBX4	0.256998	0	-0.337763	0	0.554363	0
AL357874.2	0.00985436	0.111485	-0.101817	4.56781e-61	0.0958775	2.52666e-54
AC008883.2	-0.179976	8.60535e-189	-0.477586	0	0.0066846	0.28032
PARP6	-0.0308257	6.36963e-07	0.494483	0	-0.304366	0
AC005841.1	0.323625	0	-0.124353	2.11751e-90	0.693312	0
SEC63	-0.0524827	2.21357e-17	0.178661	4.98344e-186	-0.0446022	5.71945e-13
HCG9	-0.112431	3.86874e-74	-0.213464	1.60264e-266	0.121461	2.65731e-86
ALG8	-0.0917602	6.85763e-50	0.0546622	1.00315e-18	-0.459728	0
AP001207.3	0.24943	0	0.612066	0	0.12901	3.29519e-97
NBAT1	0.478493	0	-0.170282	6.30428e-169	0.417362	0
MAP3K7CL	0.508057	0	0.0174524	0.00481967	0.899224	0
IMP3	0.0456709	1.58443e-13	0.333203	0	0.0266014	1.73128e-05
C7orf66	-0.0704715	4.39872e-30	-0.284014	0	0.0929108	4.13893e-51
CHRDL2	0.21141	2.4332e-261	0.619332	0	0.324222	0
AC009312.1	-0.077754	2.83948e-36	-0.200524	8.60012e-235	0.0115818	0.061406
AL355997.1	-0.132398	2.53628e-102	-0.504498	0	0.160166	1.95818e-149
BMT2	0.530223	0	0.409949	0	0.501932	0
ALDH5A1	0.100974	4.38957e-60	0.474784	0	-0.0803731	1.19808e-38
MED4	0.0491129	2.07599e-15	0.424703	0	-0.173504	2.11637e-175
ARMC2-AS1	-0.0570462	2.95171e-20	0.109638	1.42695e-70	-0.138572	5.38552e-112
SYCE1	-0.304721	0	-0.169964	2.69034e-168	-0.494747	0
CLEC2L	-0.241313	0	0.291828	0	-0.449387	0
AL138799.2	-0.167633	1.05914e-163	-0.497585	0	0.101283	1.92136e-60
SKIV2L	0.48225	0	0.33867	0	0.493136	0
HCG18	0.184115	1.24956e-197	0.117285	1.4736e-80	0.50763	0
LINC01138	-0.18357	1.86906e-196	-0.529105	0	0.0838405	6.50658e-42
ZNF35	0.462399	0	0.0415818	1.83578e-11	0.814474	0
AL391597.1	-0.164403	1.9028e-157	-0.494504	0	0.0371729	1.90583e-09
LINC02217	-0.088646	1.1463e-46	0.0808846	4.03141e-39	-0.141028	5.71216e-116
AP002075.1	0.0763383	5.05928e-35	-0.00940636	0.128713	0.174309	4.87876e-177
AC068987.1	0.257084	0	0.370256	0	0.408521	0
ZC3H12D	0.421703	0	0.134562	1.16156e-105	0.777896	0
INO80	-0.0944876	8.34039e-53	0.112492	3.21989e-74	-0.129083	2.56695e-97
ZFAND3	-0.0281323	5.51001e-06	0.0613762	3.34528e-23	-0.00408225	0.509702
AC008945.1	0.0102635	0.09739	0.420351	0	-0.340283	0
FOLR2	-0.170181	1.00108e-168	0.668222	0	-0.335774	0
CLYBL-AS1	-0.157607	1.05341e-144	-0.516499	0	0.0418257	1.39934e-11
AC245452.1	-0.0943335	1.2252e-52	-0.0671541	1.82902e-27	-0.338385	0
AC005019.2	-0.267134	0	-0.195363	9.78839e-223	-0.340463	0
SMAD2	0.229615	0	-0.000529453	0.931857	0.411832	0
CYP4X1	0.0326943	1.28011e-07	-0.380063	0	-0.0781474	1.26336e-36
LGALS9C	0.312182	0	0.757165	0	0.215007	1.88943e-270
OR1L3	-0.198926	5.05582e-231	-0.465968	0	0.0014533	0.814431
SP2	0.391808	0	-0.137315	5.46192e-110	0.76789	0
FAM187A	0.039609	1.55867e-10	0.6551	0	-0.231153	0
FAM133B	0.165707	5.87999e-160	-0.0985616	2.54886e-57	0.321796	0
AL356433.1	-0.109367	3.13431e-70	-0.439767	0	0.139005	1.086e-112
CD99L2	-0.238693	0	0.126865	4.8539e-94	-0.275109	0
SLC22A13	-0.468148	0	-0.167263	5.60454e-163	-0.480916	0
AC010105.1	-0.152515	1.59355e-135	-0.474311	0	0.101511	1.04045e-60
AC019163.1	0.073818	7.48385e-33	0.116158	4.82529e-79	0.38735	0
AL022238.2	0.308673	0	0.655158	0	0.194685	3.537e-221
OR6C6	-0.0872429	2.98446e-45	-0.299152	0	0.102714	4.04255e-62
FFAR3	0.179545	6.95049e-188	-0.154044	3.01246e-138	0.130806	6.67091e-100
U73166.1	-0.271877	0	0.393925	0	-0.430234	0
MAP4K5	-0.153216	9.07117e-137	0.0131236	0.0340393	-0.399569	0
HDHD2	-0.0375286	1.33481e-09	0.614586	0	-0.280246	0
ZNF708	0.32412	0	0.619378	0	0.155253	2.02498e-140
AF123462.1	-0.135252	9.74889e-107	-0.414832	0	0.102653	4.76725e-62
NFXL1	-0.178598	6.74595e-186	0.415381	0	-0.660058	0
AL360013.2	-0.183103	1.88912e-195	-0.52245	0	0.111681	3.58e-73
PLA2G15	-0.187325	1.24408e-204	0.455714	0	-0.641328	0
PPCDC	-0.145056	1.20365e-122	0.424405	0	-0.326006	0
AC087276.1	-0.169965	2.68866e-168	-0.452081	0	0.0602927	1.91167e-22
FKBP11	-0.176565	1.13832e-181	0.532007	0	-0.475983	0
AL589745.1	-0.25334	0	-0.0972777	7.07946e-56	-0.319743	0
CD1C	0.176639	8.00513e-182	0.605713	0	0.00864453	0.162669
AC116353.4	-0.221839	3.25344e-288	-0.491947	0	-0.0053757	0.385283
MAGOH	0.145358	3.73733e-123	0.109978	5.32314e-71	0.0793673	9.9938e-38
RABGGTB	0.256095	0	0.258369	0	0.340913	0
LMBR1	0.238678	0	-0.253747	0	0.459568	0
AC022915.2	-0.0807718	5.12943e-39	0.164169	5.34803e-157	-0.0391237	2.59785e-10
URB1	-0.00662536	0.284604	0.537782	0	-0.0880208	4.93077e-46
APLN	0.0523341	2.72098e-17	0.53588	0	0.0882633	2.80314e-46
EXOSC7	-0.107663	4.19501e-68	0.209235	6.49441e-256	-0.239749	0
SYT16	0.48077	0	0.194019	1.1887e-219	0.611731	0
SPATA13-AS1	-0.106535	1.02731e-66	-0.196609	1.292e-225	-0.190904	1.35745e-212
XCR1	-0.300991	0	0.391868	0	-0.712915	0
SMIM31	0.0712024	1.12054e-30	-0.0654201	3.81274e-26	0.19975	5.80504e-233
AP000676.5	-0.150444	6.99949e-132	-0.451306	0	0.0738328	7.27152e-33
AL122035.1	0.127563	4.59184e-95	-0.221752	5.50633e-288	0.0265646	1.77835e-05
AC015908.3	-0.152898	3.33773e-136	-0.324963	0	-0.079073	1.84973e-37
LINC02551	-0.229601	0	0.548706	0	-0.382947	0
UBD	-0.0651271	6.31961e-26	0.411973	0	-0.0755314	2.55139e-34
SERPINA5	-0.435349	0	0.0121969	0.0488467	-0.794052	0
PHC2	0.34824	0	0.416153	0	0.297234	0
AL357835.1	-0.102891	2.49602e-62	-0.438229	0	0.149346	5.69989e-130
FKTN	-0.175761	5.18744e-180	0.466299	0	-0.497033	0
STPG3	0.0766299	2.8078e-35	0.14217	7.64527e-118	0.142778	7.58287e-119
DENND5A	0.212035	6.51779e-263	-0.147631	5.14379e-127	0.454167	0
AFMID	-0.103339	7.35697e-63	0.245563	0	-0.256299	0
SERP2	0.103091	1.44609e-62	0.362552	0	0.0465147	5.63155e-14
MYO9B	0.419688	0	-0.00176649	0.775418	0.678389	0
AL133279.1	0.227144	1.96447e-302	0.0298983	1.36687e-06	0.567413	0
FAM107B	0.337209	0	-0.0317671	2.86969e-07	0.691365	0
PANCR	-0.188098	2.44544e-206	-0.514511	0	0.0133431	0.0311572
URB1-AS1	0.2937	0	0.268486	0	0.581114	0
NKAIN1	0.407443	0	-0.00693657	0.262588	0.606088	0
AC007308.1	-0.179815	1.87795e-188	-0.544401	0	0.0853695	2.13586e-43
AC092617.1	-0.101379	1.48387e-60	-0.434138	0	0.146473	4.85565e-125
SIGLEC1	-0.0126338	0.0413014	0.589386	0	0.107595	5.08516e-68
DCAF13	0.239966	0	0.455633	0	0.182436	5.08853e-194
AC073359.2	-0.196505	2.2522e-225	-0.5052	0	0.0514175	9.60101e-17
STX8	0.172004	2.2656e-172	-0.194095	7.95028e-220	0.216014	4.98004e-273
AL160291.1	0.230771	0	0.704579	0	0.158057	1.57088e-145
SEC61A1	0.199011	3.1886e-231	0.597467	0	-0.0413035	2.49723e-11
AC008073.1	0.196185	1.2404e-224	-0.00705802	0.254323	0.523316	0
AKAP7	-0.191439	8.50966e-214	0.450472	0	-0.403828	0
SIRT4	-0.0648454	1.02522e-25	-0.046403	6.46454e-14	0.0358243	7.13895e-09
AL132712.2	-0.151043	6.26968e-133	-0.44322	0	0.0973906	5.29468e-56
NDRG4	0.492943	0	-0.010352	0.0945371	0.78353	0
AL157813.1	-0.126647	1.01038e-93	-0.442783	0	0.139018	1.03268e-112
SLC36A2	0.00998847	0.106697	-0.311084	0	0.262876	0
AL157769.1	-0.123089	1.34719e-88	-0.441387	0	0.112957	8.04163e-75
SLC13A1	-0.157319	3.55365e-144	-0.384901	0	0.0681744	2.95164e-28
AC139100.1	0.648044	0	0.316592	0	0.812839	0
AL161910.1	-0.144992	1.54525e-122	-0.469749	0	0.0540472	2.43197e-18
SYNDIG1	-0.159033	2.49131e-147	0.476097	0	-0.318683	0
AC008705.1	-0.0421818	9.39007e-12	-0.284634	0	0.142227	6.16777e-118
AC091564.2	0.166919	2.62624e-162	0.529897	0	-0.0948331	3.51342e-53
AL035252.3	0.289406	0	0.102085	2.21943e-61	0.419651	0
RNF144A	-0.181197	2.23275e-191	0.437345	0	-0.46755	0
AC002553.2	0.449324	0	0.276356	0	0.632468	0
AC025437.5	-0.108242	8.00739e-69	-0.450913	0	0.173956	2.55601e-176
AL731559.1	-0.0989647	8.89577e-58	-0.440486	0	0.127735	2.55936e-95
AC113414.1	0.297166	0	-0.0378669	9.48504e-10	0.547073	0
OR6F1	-0.127523	5.25554e-95	-0.467266	0	0.110463	1.29159e-71
AC104134.1	0.264061	0	-0.449397	0	0.570582	0
YWHAG	0.0665279	5.52744e-27	-0.0615066	2.70631e-23	0.199695	7.81588e-233
AL670729.3	-0.148875	3.72742e-129	0.219182	3.1227e-281	-0.209868	1.73774e-257
UBE2J1	-0.0572335	2.22382e-20	0.206559	2.53491e-249	-0.00404098	0.51399
PEX11G	-0.00423869	0.493617	0.671029	0	-0.208155	3.05441e-253
UTY	0.404617	0	0.100292	2.69324e-59	0.634837	0
LINC01902	0.46789	0	0.388412	0	0.503319	0
AC005828.1	-0.097771	1.98449e-56	-0.340347	0	0.104016	1.14858e-63
PLEKHA2	0.408323	0	-0.133874	1.35826e-104	0.725597	0
AC007848.2	-0.0374602	1.42972e-09	-0.403766	0	0.147886	1.88105e-127
NUDT17	0.508517	0	9.16154e-05	0.988195	0.721338	0
PCDH1	0.581581	0	0.151482	1.06219e-133	0.912664	0
PTRHD1	0.402538	0	0.252728	0	0.299526	0
ENTR1	0.25551	0	0.231406	0	0.368327	0
ATP10B	0.473156	0	0.667318	0	0.543041	0
ANP32A	-0.138731	2.98715e-112	0.156619	6.73525e-143	-0.303007	0
AC008972.1	-0.158425	3.30031e-146	0.15022	1.72413e-131	-0.337352	0
ARMC2	0.541292	0	0.138046	3.73925e-111	0.759917	0
HTR3D	-0.12782	1.91498e-95	-0.490695	0	0.175791	4.5029e-180
SLC44A1	-0.272763	0	0.238201	0	-0.478221	0
PTPRJ	0.0222777	0.000320213	0.395894	0	-0.13446	1.67696e-105
AC079384.1	-0.209599	8.11478e-257	-0.528818	0	0.0851789	3.28139e-43
KIR2DL3	0.350913	0	0.387389	0	0.514263	0
AP003469.2	-0.0690027	6.58179e-29	-0.387332	0	0.192033	3.88104e-215
COBLL1	0.36388	0	-0.227906	1.66571e-304	0.580367	0
ENTPD2	0.636986	0	0.140814	1.27659e-115	0.659782	0
AC093772.2	-0.180831	1.33316e-190	-0.452737	0	0.0109356	0.0773635
AC006153.1	-0.209275	5.1704e-256	-0.491797	0	-0.0166832	0.00704759
SCNN1A	0.100976	4.36634e-60	0.241589	0	0.446844	0
ABCB4	-0.0771599	9.57e-36	0.418223	0	-0.443721	0
AC008764.7	-0.227102	2.56352e-302	-0.509198	0	-0.0260208	2.63192e-05
AL807752.3	-0.147682	4.19455e-127	-0.438845	0	0.0893316	2.28747e-47
RETREG3	0.400755	0	-0.0446434	5.44596e-13	0.70198	0
LINC02274	0.403311	0	-0.0232743	0.000170324	0.750018	0
CCDC86	0.397971	0	-0.026096	2.49427e-05	0.73781	0
LINC02541	0.289764	0	0.142378	3.47778e-118	0.444561	0
AC037486.1	-0.219215	2.55874e-281	-0.50568	0	-0.0137945	0.0258821
TADA2A	0.295071	0	0.424253	0	0.231225	0
LDHD	0.628535	0	0.303998	0	0.850969	0
PLCL2	0.0684966	1.65016e-28	0.161254	1.79846e-151	-0.186417	1.22524e-202
AC116666.1	-0.205727	2.72602e-247	-0.536805	0	0.0513095	1.11223e-16
RBAK	0.276323	0	0.634133	0	0.128265	4.21334e-96
AC008883.3	-0.200008	1.43097e-233	-0.518936	0	0.0470485	2.89949e-14
PTPN3	0.550856	0	0.317993	0	0.773447	0
ARHGEF7-AS1	-0.109107	6.64766e-70	-0.479552	0	0.192197	1.64994e-215
HSPB8	-0.0645208	1.78567e-25	-0.418293	0	0.0897589	8.32386e-48
OR52I2	-0.207376	2.52084e-251	-0.49482	0	-0.0224087	0.000295123
GTF3C6	0.175	1.89012e-178	0.358261	0	0.0454431	2.08809e-13
AC068620.1	-0.397653	0	0.188064	2.91183e-206	-0.399916	0
PEBP1	0.170069	1.66584e-168	-0.0607349	9.42083e-23	0.126999	3.08771e-94
DHRS12	0.180427	9.58209e-190	-0.381215	0	0.4186	0
KDM4D	-0.321348	0	0.0982157	6.26856e-57	-0.672989	0
ENTPD5	-0.180761	1.88032e-190	0.514718	0	-0.230278	0
SLC8A1	0.416175	0	-0.109035	8.19724e-70	0.841944	0
AC008667.3	-0.107683	3.96734e-68	-0.483329	0	0.175501	1.77592e-179
AC007405.1	-0.32576	0	-0.0828269	6.05492e-41	-0.517566	0
AC010976.1	0.236589	0	-0.164047	9.13143e-157	0.624741	0
GLIS3-AS1	-0.466491	0	-0.102909	2.37745e-62	-0.688655	0
FKBP15	0.324383	0	0.546031	0	0.177795	3.20554e-184
LCP1	0.364175	0	0.697801	0	0.374608	0
POMC	0.130279	4.1532e-99	0.767411	0	-0.0163205	0.00838916
RIMS2	-0.0684649	1.74751e-28	0.36485	0	-0.166879	3.1394e-162
ZNF117	-0.062041	1.1306e-23	0.589988	0	-0.394521	0
CRCP	0.324887	0	-0.188939	3.34922e-208	0.388012	0
IL22RA1	-0.144541	8.81494e-122	0.230391	0	-0.548354	0
LINC00399	-0.0995272	2.03252e-58	-0.470395	0	0.195918	5.13665e-224
ZNF318	0.317508	0	0.0517298	6.2631e-17	0.629871	0
AC090152.1	0.0292168	2.36262e-06	0.477016	0	-0.196556	1.71498e-225
AC004130.1	-0.0415781	1.84325e-11	0.394707	0	-0.437174	0
AF038458.3	-0.141454	1.1449e-116	-0.465273	0	0.117078	2.80925e-80
AC079331.3	-0.0939911	2.87263e-52	-0.478728	0	0.192745	9.49224e-217
SSBP4	0.358164	0	-0.208887	4.71754e-255	0.71081	0
NUP58	0.0474797	1.68706e-14	0.261047	0	0.121932	5.80947e-87
AC055854.1	-0.140001	2.67075e-114	-0.483034	0	0.0568255	4.11649e-20
PPRC1	0.237004	0	-0.233311	0	0.626498	0
AC026495.1	-0.0905552	1.24922e-48	-0.309284	0	0.0461643	8.67256e-14
SRY	-0.214919	3.17251e-270	-0.130491	1.99524e-99	-0.309082	0
AC089984.1	0.138565	5.52769e-112	-0.525489	0	0.301981	0
GPR32	-0.0962483	9.85435e-55	-0.278012	0	0.0545676	1.15021e-18
RHOV	0.309051	0	0.516356	0	0.324332	0
AL118523.1	-0.214657	1.48034e-269	-0.477147	0	0.0309072	5.95018e-07
LINC00877	0.445302	0	-0.169588	1.50012e-167	0.812747	0
AC011468.5	0.22796	1.18769e-304	0.241965	0	-0.0792947	1.16369e-37
SLC26A9	0.433573	0	0.375608	0	0.402701	0
AC073342.1	0.0193274	0.00179787	-0.312436	0	0.288329	0
FP671120.2	-0.168839	4.54179e-166	-0.505951	0	0.0730667	3.21364e-32
TLR10	-0.0831463	3.00673e-41	0.219156	3.64287e-281	-0.378491	0
AC007671.1	-0.227195	1.42776e-302	-0.503193	0	-0.033008	9.69388e-08
FAM71A	0.100581	1.2488e-59	-0.357192	0	0.285754	0
DYNLRB1	-0.0398812	1.16725e-10	0.254041	0	-0.257256	0
AC136944.1	-0.0429288	4.02307e-12	-0.353277	0	0.0794951	7.64424e-38
AL078587.2	-0.215237	4.88296e-271	-0.520182	0	0.041146	2.96983e-11
FUT7	-0.0906198	1.07024e-48	0.570355	0	-0.222161	4.561e-289
AC020612.3	-0.111721	3.17936e-73	-0.173051	1.7517e-174	-0.036727	2.96452e-09
CASC6	-0.12983	1.96514e-98	-0.368477	0	0.0845414	1.36939e-42
AC011363.1	0.0617756	1.74585e-23	0.032221	1.93826e-07	0.159619	2.04278e-148
ZBTB45	0.473133	0	0.629933	0	0.344777	0
AP000569.1	-0.0986462	2.0444e-57	0.230977	0	-0.0991987	4.81916e-58
AC108517.2	-0.198874	6.6784e-231	-0.520929	0	0.0314524	3.75554e-07
KEL	0.218324	5.36067e-279	0.736017	0	0.0826841	8.27326e-41
CCDC60	0.0524012	2.47913e-17	0.604775	0	-0.266611	0
AC026401.3	-0.294352	0	0.417586	0	-0.504903	0
AC005082.2	-0.0984148	3.73649e-57	-0.484321	0	0.194503	9.24717e-221
DENND4B	0.0133386	0.0312141	0.59299	0	-0.18816	1.78007e-206
GALNT8	-0.43042	0	0.0977059	2.34805e-56	-0.854636	0
ATP6V1E1	-0.0413204	2.4513e-11	0.0726907	6.62662e-32	-0.176634	8.18867e-182
STK16	0.21442	5.93858e-269	0.29562	0	0.181117	3.3093e-191
TMEM8A	0.0128698	0.0376532	0.645738	0	-0.11499	1.72798e-77
AL121981.1	-0.148502	1.63712e-128	-0.48972	0	0.078484	6.29835e-37
AC004160.2	0.0264182	1.97771e-05	-0.255958	0	0.155563	5.56657e-141
AC015574.1	-0.0974979	4.01542e-56	-0.489654	0	0.186308	2.11454e-202
NPIPB8	0.301669	0	-0.0480345	8.34476e-15	0.40732	0
C2orf78	0.0614064	3.18496e-23	-0.302972	0	0.346633	0
CEACAM19	0.0972924	6.8166e-56	0.542022	0	0.0108808	0.0788591
SPACA6P-AS	0.0449156	3.93693e-13	0.142251	5.62663e-118	-0.117242	1.6848e-80
AC023481.1	-0.141036	5.53592e-116	0.382918	0	-0.256235	0
RTP2	-0.173804	5.20461e-176	-0.304922	0	-0.156508	1.0749e-142
AL451070.1	-0.132212	4.88368e-102	-0.466783	0	0.0891921	3.1786e-47
ZXDA	-0.187024	5.70006e-204	-0.277952	0	-0.142164	7.83571e-118
LINC01414	-0.132694	8.90926e-103	-0.502869	0	0.165236	4.78399e-159
SLX4IP	0.388962	0	0.224553	1.92527e-295	0.632287	0
EPDR1	0.498443	0	-0.187435	7.11553e-205	0.564021	0
BLOC1S1	0.477525	0	0.0724893	9.74893e-32	0.566821	0
TRIM36	0.573709	0	0.0275205	8.76839e-06	0.864202	0
TRPC3	0.491344	0	0.00128485	0.835612	0.882179	0
SOS1	0.439272	0	0.26148	0	0.554269	0
AC104123.1	0.496349	0	0.209531	1.19793e-256	0.703963	0
FAM185A	0.38586	0	-0.121046	1.01169e-85	0.634656	0
LINC02133	-0.171876	4.09385e-172	-0.510565	0	0.122133	3.02698e-87
CD300H	-0.113766	7.07638e-76	-0.446699	0	0.129038	2.99357e-97
UTP14A	0.497078	0	0.344683	0	0.61681	0
MALINC1	0.0497224	9.33282e-16	-0.0668007	3.41829e-27	-0.122805	3.4074e-88
BLOC1S3	-0.257622	0	0.331152	0	-0.479192	0
LAG3	0.270744	0	0.0831697	2.85632e-41	0.53284	0
MED14	0.332241	0	-0.168139	1.07735e-164	0.701577	0
CST11	0.041229	2.71083e-11	-0.268108	0	0.271543	0
WDR92	-0.0446988	5.09859e-13	-0.356221	0	0.0162533	0.00866123
LINC01345	-0.101336	1.66393e-60	-0.47874	0	0.183071	2.21289e-195
KAT7	0.256334	0	-0.214524	3.22578e-269	0.416495	0
DPYSL5	0.219333	1.25829e-281	0.175443	2.33337e-179	0.0640358	4.0707e-25
UBAP2	0.349702	0	0.215981	6.03052e-273	0.533528	0
SLC35C1	0.390785	0	0.17114	1.22358e-170	0.261127	0
CARMN	0.515936	0	0.0305735	7.85676e-07	1	0
AC145285.6	-0.0817339	6.50904e-40	0.22568	1.80088e-298	0.10584	7.25128e-66
DGLUCY	0.452357	0	0.285824	0	0.553398	0
PCA3	0.313131	0	-0.127858	1.68273e-95	0.458676	0
ITGB6	0.51746	0	0.456025	0	0.515154	0
CDH1	0.31529	0	0.589606	0	0.287355	0
C6orf226	0.3852	0	0.325826	0	0.417427	0
CARD6	-0.394129	0	0.277469	0	-0.779094	0
CBX3	0.00977785	0.11429	0.206929	3.15029e-250	-0.176913	2.17087e-182
RNF220	0.256702	0	0.299811	0	0.260836	0
AC243967.2	-0.136827	3.24541e-109	-0.493821	0	0.181909	6.81592e-193
PHOX2B	-0.188425	4.62094e-207	-0.52466	0	0.0892464	2.79639e-47
AC091938.1	-0.170514	2.16815e-169	-0.516439	0	0.116036	7.03378e-79
NOL8	0.0051102	0.409189	0.528199	0	-0.191113	4.62351e-213
AC145124.1	0.503031	0	0.335535	0	0.661585	0
TRAF3IP2-AS1	0.124231	3.17222e-90	-0.251957	0	0.209916	1.31975e-257
LRRC4	0.188976	2.77026e-208	0.200083	9.48379e-234	0.417168	0
KRTAP4-6	-0.111419	7.76611e-73	-0.195875	6.44228e-224	0.00645562	0.297125
ZNF844	-0.0928219	5.14871e-51	0.442477	0	-0.332344	0
AP1G1	-0.256076	0	0.242948	0	-0.424623	0
AL157896.1	0.547327	0	0.169368	4.09042e-167	0.720757	0
AC020658.5	-0.088831	7.42913e-47	-0.457297	0	0.170956	2.85581e-170
SCAMP5	0.542207	0	0.0255389	3.70236e-05	0.737534	0
NCBP2	0.242896	0	0.207923	1.1352e-252	0.367043	0
WDFY3	0.21578	1.98781e-272	0.354133	0	0.197069	1.10529e-226
UBR4	-0.210304	1.42262e-258	0.14909	1.57932e-129	-0.429189	0
NEK5	0.0631058	1.94221e-24	0.298803	0	-0.158341	4.72053e-146
PARP1	0.408822	0	0.0919006	4.87705e-50	0.564043	0
AC096741.1	-0.0821835	2.45978e-40	-0.401575	0	0.223038	2.14568e-291
AL049830.3	0.108446	4.46411e-69	0.66759	0	-0.19083	1.99592e-212
BTBD18	-0.0418645	1.34001e-11	-0.37631	0	0.218914	1.55806e-280
GPC3	-0.217836	9.90158e-278	0.217338	1.9216e-276	-0.553568	0
PDHX	0.393527	0	-0.0478471	1.05934e-14	0.756477	0
ZNF804A	0.0390548	2.79195e-10	0.294976	0	0.105819	7.6786e-66
SPAG6	0.131755	2.429e-101	0.371514	0	0.366039	0
TBXA2R	0.549905	0	0.0705552	3.76352e-30	0.751109	0
AGAP3	0.0496308	1.05312e-15	-0.154497	4.63835e-139	0.10741	8.61047e-68
AC027031.1	-0.206025	5.10439e-248	-0.494276	0	0.0251928	4.71368e-05
VEPH1	-0.457025	0	0.35448	0	-0.628803	0
AC007528.1	-0.199473	2.60711e-232	-0.476873	0	0.00547612	0.376469
TPH2	0.356461	0	0.0764104	4.37468e-35	0.733409	0
CD8A	0.246356	0	0.639843	0	0.00752454	0.224267
AL365436.2	-0.226696	3.23385e-301	-0.493309	0	-0.0257915	3.09823e-05
TTC39A-AS1	0.414905	0	0.120928	1.47782e-85	0.753015	0
EMG1	-0.175566	1.30773e-179	0.458223	0	-0.200174	5.79868e-234
NR4A2	0.294114	0	-0.224491	2.82383e-295	0.626263	0
LINC00445	-0.197213	5.11239e-227	-0.471426	0	-0.00101982	0.869176
AC110597.3	-0.430373	0	-0.124374	1.97557e-90	-0.685458	0
TAF11	0.400924	0	0.325892	0	0.434128	0
AC009509.1	-0.23896	0	-0.274661	0	-0.218954	1.22127e-280
C1QL3	0.177381	2.31881e-183	0.205398	1.7193e-246	0.217108	7.54765e-276
MFSD12	0.518555	0	0.492304	0	0.441513	0
MT1HL1	-0.163377	1.73568e-155	-0.352407	0	0.106579	9.08593e-67
OVCH2	0.471237	0	0.102331	1.14137e-61	0.731954	0
PBX1	-0.244907	0	0.208341	1.05939e-253	-0.503517	0
AL139351.3	-0.223411	2.17773e-292	-0.482601	0	0.019173	0.00195622
AC036214.2	-0.106967	3.02922e-67	-0.487688	0	0.171948	2.93439e-172
ERVMER34-1	-0.344129	0	0.223604	6.66741e-293	-0.536873	0
CRNDE	-0.313368	0	0.0874013	2.07132e-45	-0.630537	0
PEX3	0.142738	8.83141e-119	0.374008	0	-0.0961426	1.28936e-54
AC027088.2	-0.18952	1.7064e-209	-0.240602	0	-0.100469	1.68546e-59
AL583809.1	-0.225061	8.326e-297	-0.501835	0	-0.0220217	0.000375084
LSM6	0.104082	9.56931e-64	0.523513	0	-0.149567	2.35426e-130
DUSP6	0.0981229	7.97708e-57	0.514941	0	-0.040547	5.708e-11
AC022509.1	-0.000620104	0.920226	0.0896681	1.03221e-47	-0.431465	0
AC091544.6	-0.108508	3.73928e-69	-0.432122	0	0.137773	1.01992e-110
AC025277.1	-0.17248	2.49296e-173	-0.491203	0	0.00788807	0.202673
FTO	-0.351799	0	0.199044	2.67429e-231	-0.649138	0
CARD19	0.376102	0	-0.177669	5.84368e-184	0.519422	0
AC103769.1	-0.121814	8.52416e-87	-0.502617	0	0.17961	5.06603e-188
PSKH1	0.33232	0	0.26271	0	0.540673	0
TTC24	0.278839	0	0.642494	0	0.221915	2.04454e-288
ATRAID	-0.355257	0	-0.0491588	1.95533e-15	-0.607873	0
AC078845.1	-0.258382	0	0.0902425	2.63604e-48	-0.537467	0
AC091044.1	-0.125887	1.29531e-92	-0.449836	0	0.104677	1.84731e-64
S100A16	-0.118281	6.56802e-82	0.53878	0	-0.441713	0
AC027128.1	-0.181186	2.35355e-191	-0.467362	0	0.00600083	0.332462
EIF2S2	0.164346	2.44645e-157	0.0260842	2.51536e-05	0.275045	0
IFI30	-0.112217	7.31561e-74	0.450177	0	-0.132228	4.61511e-102
CCL23	0.486951	0	0.661649	0	0.465629	0
FRG1-DT	0.15911	1.79508e-147	-0.483429	0	0.300759	0
CMTM7	0.375826	0	0.259911	0	0.564374	0
BMP8A	0.400184	0	0.0542248	1.88497e-18	0.797487	0
AC023128.1	-0.200612	5.32832e-235	-0.488462	0	-0.0132732	0.0320515
GRAMD4	0.334432	0	0.245483	0	0.241366	0
AL357558.2	-0.189529	1.62419e-209	-0.469119	0	0.029253	2.29564e-06
ZNF343	-0.367381	0	0.304009	0	-0.596388	0
AC105254.1	-0.0519251	4.78903e-17	-0.132586	1.30693e-102	0.0395719	1.62115e-10
AL138921.2	-0.0036785	0.55245	-0.392533	0	0.228526	3.3796e-306
WWC3	0.110477	1.23744e-71	-0.0666617	4.36722e-27	0.467138	0
LINC00670	0.411599	0	-0.219794	7.81497e-283	0.805768	0
Z98752.4	-0.00461003	0.456549	-0.120924	1.49541e-85	0.318446	0
CAPRIN2	-0.138114	2.91605e-111	0.179534	7.31649e-188	-0.00340988	0.581832
TICAM1	-0.0204025	0.000982705	-0.324216	0	0.222664	2.11671e-290
INTS1	-0.184122	1.20528e-197	0.480113	0	-0.450512	0
AL354733.1	-0.0263551	2.07012e-05	-0.328813	0	0.184231	7.01706e-198
PLSCR1	-0.276057	0	0.414802	0	-0.44226	0
MRPL45	0.234446	0	0.08357	1.18326e-41	0.473814	0
AC069431.1	-0.227441	3.07073e-303	0.318558	0	-0.20261	9.23995e-240
AC005803.1	-0.16524	4.69625e-159	-0.469668	0	0.0682569	2.54399e-28
CBWD1	0.231536	0	0.0371993	1.85616e-09	0.49797	0
TREML2	-0.04042	6.54837e-11	0.349201	0	-0.0954476	7.49374e-54
AC113143.1	-0.0892262	2.9329e-47	-0.464075	0	0.164542	1.03297e-157
AC010201.1	0.105178	4.60691e-65	0.0398916	1.15434e-10	-0.0211297	0.000642715
DAZ4	-0.0923259	1.73221e-50	-0.468328	0	0.196444	3.11619e-225
TP53BP2	-0.178585	7.17703e-186	0.19562	2.49768e-223	-0.18288	5.70169e-195
AC016571.1	-0.0953783	8.92494e-54	-0.48681	0	0.185138	7.56267e-200
ANGPTL6	-0.252086	0	-0.00523873	0.397507	-0.201324	1.08251e-236
PPP2R5E	0.23867	0	-0.1138	6.37699e-76	0.403355	0
ZHX2	0.162209	2.85076e-153	-0.190197	5.22842e-211	0.472035	0
BDH2	-0.0803878	1.16113e-38	0.32013	0	-0.379978	0
AC110751.1	-0.186829	1.53084e-203	-0.513596	0	0.0728588	4.79717e-32
FAM13B	0.273987	0	0.0447643	4.71608e-13	0.446465	0
SPAG5	0.289809	0	0.367351	0	0.379342	0
AL354950.2	-0.0939574	3.12346e-52	-0.435256	0	0.175136	9.93549e-179
LTF	0.443019	0	0.811387	0	0.336461	0
AC024028.1	-0.137079	1.29415e-109	-0.455981	0	0.0767799	2.07183e-35
RPS6KA2	-0.178055	9.17943e-185	0.360181	0	-0.395646	0
AC112715.1	0.022079	0.00036209	0.677191	0	-0.104	1.20038e-63
RAB13	0.249221	0	0.425567	0	0.226926	7.71139e-302
NAP1L2	0.0478249	1.08961e-14	-0.184833	3.48056e-199	0.0691081	5.4303e-29
NISCH	-0.0176211	0.0044258	0.456954	0	-0.0374256	1.48026e-09
AL157935.1	-0.152706	7.29404e-136	0.0502981	4.34685e-16	-0.0376872	1.13764e-09
CBR3-AS1	-0.184202	8.07175e-198	-0.531841	0	0.0461067	9.30776e-14
AC083855.2	-0.154606	2.96407e-139	-0.51892	0	0.140299	8.79278e-115
WWP2	0.285514	0	0.0493485	1.52588e-15	0.560872	0
MIR4300HG	0.020072	0.00118678	-0.347992	0	0.268334	0
AP001099.1	-0.0290179	2.76582e-06	0.12371	1.76531e-89	-0.0100962	0.102971
HDAC2-AS2	0.227021	4.24148e-302	0.428724	0	0.102954	2.10412e-62
AC098969.1	-0.163442	1.30655e-155	-0.450289	0	0.0485891	4.09564e-15
AP005264.4	-0.139323	3.33791e-113	-0.466375	0	0.115236	8.17137e-78
AC055720.2	-0.146204	1.38977e-124	-0.452771	0	0.112291	5.87082e-74
EDEM2	-0.247491	0	0.511718	0	-0.442951	0
AC099509.1	-0.0932575	1.76438e-51	-0.475546	0	0.173549	1.71189e-175
OAT	0.169609	1.36449e-167	0.0506929	2.56137e-16	0.180433	9.31503e-190
SF1	-0.202979	1.20133e-240	0.180687	2.70018e-190	-0.369055	0
LTN1	-0.103519	4.49602e-63	0.366058	0	-0.320879	0
GFRA4	0.0443078	8.10296e-13	-0.290537	0	0.269529	0
ADGRG7	-0.137248	6.96548e-110	-0.30605	0	-0.0360027	6.01048e-09
PFKFB1	-0.222011	1.13566e-288	0.450231	0	-0.344784	0
TXNL4B	-0.156684	5.14437e-143	0.529373	0	-0.268785	0
PRAME	-0.00153281	0.804479	0.579119	0	-0.225271	2.2761e-297
AL008726.1	-0.0168991	0.00634375	-0.168098	1.30154e-164	-0.127102	2.18433e-94
GRAPL	0.559456	0	0.523094	0	0.680467	0
AC005410.2	0.212653	1.80438e-264	-0.143197	1.53254e-119	0.377382	0
SCNN1D	-0.106064	3.86947e-66	0.566799	0	-0.181658	2.33246e-192
CDCA2	0.489473	0	0.592476	0	0.534085	0
SLC25A19	0.251453	0	0.302511	0	0.342628	0
MEX3D	-0.400788	0	-0.0901041	3.66593e-48	-0.520115	0
AC004923.4	0.0108621	0.0793753	0.209002	2.45188e-255	-0.0618485	1.5496e-23
NDUFAB1	0.193047	1.95412e-217	0.319677	0	0.123791	1.34987e-89
SIRPA	-0.316878	0	0.396595	0	-0.713402	0
GCNT3	0.435867	0	0.0415782	1.84297e-11	0.680966	0
ODC1-DT	-0.159257	9.57755e-148	-0.511229	0	0.111579	4.84253e-73
HELLPAR	-0.195261	1.68075e-222	-0.470085	0	0.000541143	0.930356
SAMD13	-0.155778	2.27667e-141	0.123237	8.30322e-89	-0.582512	0
NDUFA12	0.159368	5.96327e-148	0.0837378	8.1668e-42	0.262149	0
C5orf49	-0.327637	0	-0.202982	1.18305e-240	-0.526215	0
PGGHG	0.580602	0	0.213406	2.25122e-266	0.779119	0
ROM1	0.320416	0	0.0374801	1.40146e-09	0.381993	0
FUBP3	0.315224	0	0.378867	0	0.356171	0
AC116158.1	0.390853	0	-0.0882545	2.8615e-46	0.670683	0
NR2F6	0.50274	0	0.107494	6.79463e-68	0.797744	0
FOXN3-AS2	-0.0763649	4.79561e-35	-0.100455	1.74744e-59	-0.140809	1.29736e-115
CPNE5	0.177991	1.24828e-184	-0.0398225	1.2426e-10	0.298629	0
PPAN	0.36052	0	0.387512	0	0.470518	0
PHOSPHO2	0.0169264	0.00625944	0.275881	0	0.0903227	2.17702e-48
GMDS	0.286472	0	0.0227172	0.000243135	0.47627	0
MPP3	0.36383	0	0.212188	2.69174e-263	0.52879	0
INSRR	-0.153255	7.72669e-137	0.402752	0	-0.221293	9.00825e-287
RBM4	-0.0372813	1.71044e-09	0.371305	0	-0.292933	0
AP001476.2	0.0428485	4.40993e-12	-0.363528	0	0.177751	3.95209e-184
AC020978.3	0.018307	0.00310751	-0.0283468	4.67132e-06	0.197912	1.20033e-228
ZNF100	0.43309	0	0.433198	0	0.33999	0
AF067845.4	-0.124688	7.01292e-91	-0.432326	0	0.113027	6.51467e-75
CLEC2D	0.256907	0	0.539431	0	0.270514	0
AC113404.1	-0.183356	5.4107e-196	-0.53575	0	0.0448463	4.27712e-13
CCDC140	-0.124406	1.77989e-90	0.229963	0	-0.452007	0
NME8	-0.00566638	0.360113	0.167349	3.79282e-163	-0.463082	0
SLC39A8	-0.231477	0	0.541085	0	-0.519683	0
AC103409.1	0.0715242	6.10991e-31	-0.215418	1.68112e-271	0.166942	2.36548e-162
APC2	0.24667	0	0.0913427	1.88263e-49	0.37193	0
KCNE2	-0.206007	5.64781e-248	0.000222555	0.971327	-0.100331	2.42828e-59
ITPR1-DT	0.587372	0	0.0995902	1.72197e-58	0.896746	0
AL590434.1	-0.106034	4.21145e-66	-0.188723	1.01095e-207	0.245473	0
AC245884.11	-0.21656	1.9648e-274	-0.525745	0	-0.00371222	0.548813
KCNN1	-0.45268	0	0.121428	2.95674e-86	-0.526506	0
FPR3	0.442734	0	0.166018	1.47051e-160	0.780545	0
HERC2	0.212242	1.96555e-263	0.324932	0	0.226314	3.48536e-300
PCDH17	-0.0959259	2.23484e-54	-0.230706	0	0.181493	5.25093e-192
CLDND1	0.134542	1.24902e-105	0.274086	0	0.064469	1.95033e-25
PHPT1	-0.152462	1.975e-135	0.130956	3.95444e-100	-0.276956	0
ZNF630-AS1	-0.1078	2.84197e-68	-0.320341	0	0.035361	1.11178e-08
EFCAB6-AS1	-0.14942	4.23985e-130	-0.322458	0	-0.0456329	1.65928e-13
EDA2R	-0.391815	0	0.226921	7.93221e-302	-0.757649	0
BTN3A1	-0.37226	0	0.179339	1.88054e-187	-0.610147	0
VPS13B	-0.387795	0	-0.0252336	4.58231e-05	-0.534751	0
EPN3	0.172168	1.05783e-172	0.747236	0	-0.0106992	0.0839863
BSND	0.335638	0	0.448043	0	0.378875	0
DNAJC22	-0.0293212	2.17429e-06	-0.323038	0	-0.0984101	3.78212e-57
PVRIG	0.255434	0	0.574655	0	0.225771	1.02258e-298
SIKE1	0.494308	0	0.171966	2.70359e-172	0.693348	0
INTS8	-0.0981174	8.09024e-57	0.517589	0	-0.207226	5.87746e-251
GSTA3	-0.130423	2.52512e-99	0.320314	0	-0.309703	0
FOXD4L1	0.56735	0	0.654205	0	0.538231	0
AL034417.4	-0.106671	7.00447e-67	-0.371139	0	-0.127664	3.25293e-95
CD226	0.109599	1.59912e-70	0.763173	0	-0.193085	1.59735e-217
LINC02231	-0.100511	1.50795e-59	-0.454642	0	0.17117	1.06421e-170
AC104170.1	-0.0677	6.91644e-28	0.488425	0	0.0334889	6.2988e-08
AC048337.1	0.0577751	9.75156e-21	0.237558	0	0.150168	2.12531e-131
MTFR1L	0.051837	5.40577e-17	0.0645215	1.78353e-25	0.276501	0
AC010336.2	0.180925	8.43894e-191	-0.162405	1.21499e-153	0.432738	0
LINC01491	-0.218488	1.99816e-279	-0.492336	0	0.0220801	0.000361833
ANXA3	0.380636	0	0.684434	0	0.288273	0
AL359233.1	-0.0956115	4.95361e-54	-0.461101	0	0.182605	2.2125e-194
AL121852.1	-0.194305	2.62272e-220	-0.465231	0	-0.00225674	0.715505
AC090198.1	0.320433	0	-0.0847616	8.37081e-43	0.201312	1.15443e-236
AC244250.1	-0.0901829	3.0381e-48	-0.147526	7.77529e-127	0.00548236	0.375925
WBP2	0.00266273	0.667165	0.384971	0	-0.259981	0
AF186192.3	-0.0462329	7.97136e-14	-0.0822232	2.25667e-40	0.101819	4.54601e-61
PCGF2	-0.175662	8.26681e-180	0.164502	1.22786e-157	-0.548549	0
[truncated: 29,337 more rows]
