# Supplementary material for: Integrative single-cell transcriptomic investigation unveils long non-coding RNAs associated with localized cellular inflammation in psoriasis
Source: Front Immunol. 2023 Sep 26;14:1265517. doi: 10.3389/fimmu.2023.1265517 (PMC10562854; doi:10.3389/fimmu.2023.1265517)
Supplement: Supplementary file 3 [file Table_3.xlsx]

## Sheet: SNHG9_in_Epd_goenrich_P
	term	q	p	x	n	M	N	name	namespace
0	GO:0000070	0.00303349	5.64685e-07	39	101	16396	2909	mitotic sister chromatid segregation	biological_process
1	GO:0140014	0.00491613	1.83028e-06	49	144	16396	2909	mitotic nuclear division	biological_process
2	GO:0098813	0.00701229	3.91602e-06	75	257	16396	2909	nuclear chromosome segregation	biological_process
3	GO:0000819	0.00778669	9.09164e-06	58	189	16396	2909	sister chromatid segregation	biological_process
4	GO:0000278	0.00778669	8.37694e-06	167	691	16396	2909	mitotic cell cycle	biological_process
5	GO:0007059	0.00778669	9.02318e-06	83	298	16396	2909	chromosome segregation	biological_process
6	GO:0000280	0.00778669	1.01465e-05	79	281	16396	2909	nuclear division	biological_process
7	GO:0003012	0.014556	2.16769e-05	80	291	16396	2909	muscle system process	biological_process
8	GO:0022402	0.0174214	3.243e-05	228	1010	16396	2909	cell cycle process	biological_process
9	GO:1903047	0.0174214	3.01914e-05	152	633	16396	2909	mitotic cell cycle process	biological_process
10	GO:0048285	0.0197333	4.64123e-05	82	306	16396	2909	organelle fission	biological_process
11	GO:0006936	0.0197333	4.77536e-05	68	243	16396	2909	muscle contraction	biological_process
12	GO:0051336	0.0197333	4.26844e-05	297	1365	16396	2909	regulation of hydrolase activity	biological_process
13	GO:0000083	0.0374424	9.75789e-05	14	28	16396	2909	regulation of transcription involved in G1/S transition of mitotic cell cycle	biological_process
14	GO:0043087	0.0394678	0.000110204	163	703	16396	2909	regulation of GTPase activity	biological_process
15	GO:0050900	0.0427681	0.000127381	78	296	16396	2909	leukocyte migration	biological_process
16	GO:0016477	0.0514579	0.000162841	180	793	16396	2909	cell migration	biological_process
17	GO:0090131	0.0523195	0.000175307	5	5	16396	2909	mesenchyme migration	biological_process
18	GO:0065009	0.0548704	0.000194069	601	3002	16396	2909	regulation of molecular function	biological_process
19	GO:0048870	0.0681249	0.000266311	197	886	16396	2909	cell motility	biological_process
20	GO:0051674	0.0681249	0.000266311	197	886	16396	2909	localization of cell	biological_process
21	GO:0001782	0.0684101	0.00030907	12	24	16396	2909	B cell homeostasis	biological_process
22	GO:0043269	0.0684101	0.000312227	142	613	16396	2909	regulation of ion transport	biological_process
23	GO:0043270	0.0684101	0.000311007	62	230	16396	2909	positive regulation of ion transport	biological_process
24	GO:0007049	0.0684101	0.000318364	283	1330	16396	2909	cell cycle	biological_process
25	GO:0006928	0.0790654	0.00038267	290	1370	16396	2909	movement of cell or subcellular component	biological_process
26	GO:0050790	0.0859467	0.000485899	488	2421	16396	2909	regulation of catalytic activity	biological_process
27	GO:0006260	0.0859467	0.00050113	57	211	16396	2909	DNA replication	biological_process
28	GO:0072676	0.0859467	0.000446284	20	53	16396	2909	lymphocyte migration	biological_process
29	GO:0006790	0.0859467	0.000485743	90	365	16396	2909	sulfur compound metabolic process	biological_process
30	GO:0098609	0.0859467	0.000511969	80	318	16396	2909	cell-cell adhesion	biological_process
31	GO:0051345	0.0859467	0.000465355	207	946	16396	2909	positive regulation of hydrolase activity	biological_process
32	GO:0007052	0.106287	0.000652917	26	78	16396	2909	mitotic spindle organization	biological_process
33	GO:0040011	0.112477	0.000711878	239	1118	16396	2909	locomotion	biological_process
34	GO:0051983	0.119352	0.000777608	28	87	16396	2909	regulation of chromosome segregation	biological_process
35	GO:0070098	0.120176	0.000827722	24	71	16396	2909	chemokine-mediated signaling pathway	biological_process
36	GO:1901381	0.120176	0.000821467	14	33	16396	2909	positive regulation of potassium ion transmembrane transport	biological_process
37	GO:0007269	0.129078	0.000937089	33	109	16396	2909	neurotransmitter secretion	biological_process
38	GO:0099643	0.129078	0.000937089	33	109	16396	2909	signal release from synapse	biological_process
39	GO:0060018	0.12961	0.000989204	4	4	16396	2909	astrocyte fate commitment	biological_process
40	GO:2001137	0.12961	0.000989204	4	4	16396	2909	positive regulation of endocytic recycling	biological_process
41	GO:0051188	0.133819	0.00107115	46	167	16396	2909	cofactor biosynthetic process	biological_process
42	GO:0007076	0.133819	0.0010542	8	14	16396	2909	mitotic chromosome condensation	biological_process
43	GO:0046173	0.142926	0.00117065	14	34	16396	2909	polyol biosynthetic process	biological_process
44	GO:0007156	0.146609	0.00122811	31	102	16396	2909	homophilic cell adhesion via plasma membrane adhesion molecules	biological_process
45	GO:0002548	0.154487	0.00132286	15	38	16396	2909	monocyte chemotaxis	biological_process
46	GO:0051301	0.161429	0.00141235	108	465	16396	2909	cell division	biological_process
47	GO:2001135	0.177945	0.00159516	6	9	16396	2909	regulation of endocytic recycling	biological_process
48	GO:1901379	0.177945	0.00162311	23	70	16396	2909	regulation of potassium ion transmembrane transport	biological_process
49	GO:0031163	0.193707	0.00190879	8	15	16396	2909	metallo-sulfur cluster assembly	biological_process
50	GO:0000075	0.193707	0.00191111	52	199	16396	2909	cell cycle checkpoint	biological_process
51	GO:0016226	0.193707	0.00190879	8	15	16396	2909	iron-sulfur cluster assembly	biological_process
52	GO:0051383	0.193707	0.00190879	8	15	16396	2909	kinetochore organization	biological_process
53	GO:0034764	0.193838	0.00194848	37	131	16396	2909	positive regulation of transmembrane transport	biological_process
54	GO:0051304	0.199634	0.00207437	11	25	16396	2909	chromosome separation	biological_process
55	GO:0048729	0.199634	0.00208107	115	505	16396	2909	tissue morphogenesis	biological_process
56	GO:0043085	0.207663	0.00220342	328	1609	16396	2909	positive regulation of catalytic activity	biological_process
57	GO:0007010	0.208133	0.00226774	200	939	16396	2909	cytoskeleton organization	biological_process
58	GO:1902850	0.208133	0.00228589	29	97	16396	2909	microtubule cytoskeleton organization involved in mitosis	biological_process
59	GO:0051186	0.215612	0.0025788	82	345	16396	2909	cofactor metabolic process	biological_process
60	GO:0044093	0.215612	0.00254727	385	1916	16396	2909	positive regulation of molecular function	biological_process
61	GO:0002260	0.215612	0.00264366	18	52	16396	2909	lymphocyte homeostasis	biological_process
62	GO:0099531	0.215612	0.00251021	33	115	16396	2909	presynaptic process involved in chemical synaptic transmission	biological_process
63	GO:0009653	0.215612	0.00263235	394	1965	16396	2909	anatomical structure morphogenesis	biological_process
64	GO:0006767	0.215612	0.00264899	26	85	16396	2909	water-soluble vitamin metabolic process	biological_process
65	GO:0071674	0.215612	0.00241554	15	40	16396	2909	mononuclear cell migration	biological_process
66	GO:0086009	0.22921	0.00285873	9	19	16396	2909	membrane repolarization	biological_process
67	GO:0061339	0.254963	0.00322738	8	16	16396	2909	establishment or maintenance of monopolar cell polarity	biological_process
68	GO:0051310	0.26083	0.0033502	18	53	16396	2909	metaphase plate congression	biological_process
69	GO:0003382	0.266334	0.00347047	12	30	16396	2909	epithelial cell morphogenesis	biological_process
70	GO:0006730	0.287486	0.00379962	13	34	16396	2909	one-carbon metabolic process	biological_process
71	GO:0048646	0.288005	0.00387561	173	810	16396	2909	anatomical structure formation involved in morphogenesis	biological_process
72	GO:0001776	0.288005	0.00391369	21	66	16396	2909	leukocyte homeostasis	biological_process
73	GO:0007051	0.291158	0.00420713	36	132	16396	2909	spindle organization	biological_process
74	GO:0099537	0.291158	0.00439014	91	396	16396	2909	trans-synaptic signaling	biological_process
75	GO:0006836	0.291158	0.00408714	40	150	16396	2909	neurotransmitter transport	biological_process
76	GO:0033567	0.291158	0.00424479	4	5	16396	2909	DNA replication
77	GO:0099536	0.291158	0.00439014	91	396	16396	2909	synaptic signaling	biological_process
78	GO:0061009	0.291158	0.00424479	4	5	16396	2909	common bile duct development	biological_process
79	GO:0030029	0.291158	0.00414664	108	480	16396	2909	actin filament-based process	biological_process
80	GO:0060706	0.291158	0.00429685	11	27	16396	2909	cell differentiation involved in embryonic placenta development	biological_process
81	GO:0031570	0.303166	0.00462763	40	151	16396	2909	DNA integrity checkpoint	biological_process
82	GO:0048863	0.310939	0.00480416	36	133	16396	2909	stem cell differentiation	biological_process
83	GO:0048864	0.316139	0.00494334	20	63	16396	2909	stem cell development	biological_process
84	GO:0019693	0.316704	0.00501114	86	373	16396	2909	ribose phosphate metabolic process	biological_process
85	GO:0072348	0.317206	0.00507814	13	35	16396	2909	sulfur compound transport	biological_process
86	GO:0048168	0.329189	0.00533124	17	51	16396	2909	regulation of neuronal synaptic plasticity	biological_process
87	GO:0000226	0.331476	0.00542999	88	384	16396	2909	microtubule cytoskeleton organization	biological_process
88	GO:0098916	0.347021	0.00585084	89	390	16396	2909	anterograde trans-synaptic signaling	biological_process
89	GO:0007155	0.347021	0.00578875	162	761	16396	2909	cell adhesion	biological_process
90	GO:0002523	0.347021	0.00587843	7	14	16396	2909	leukocyte migration involved in inflammatory response	biological_process
91	GO:0001974	0.370115	0.00640743	12	32	16396	2909	blood vessel remodeling	biological_process
92	GO:0006273	0.370115	0.00634206	6	11	16396	2909	lagging strand elongation	biological_process
93	GO:0034762	0.379139	0.0067048	99	442	16396	2909	regulation of transmembrane transport	biological_process
94	GO:0034508	0.379139	0.00667933	13	36	16396	2909	centromere complex assembly	biological_process
95	GO:0010921	0.379929	0.00686022	29	104	16396	2909	regulation of phosphatase activity	biological_process
96	GO:0007080	0.379929	0.00683031	15	44	16396	2909	mitotic metaphase plate congression	biological_process
97	GO:0030036	0.392495	0.00723325	92	408	16396	2909	actin cytoskeleton organization	biological_process
98	GO:0009259	0.392495	0.00717614	82	358	16396	2909	ribonucleotide metabolic process	biological_process
99	GO:0050427	0.395933	0.00744401	10	25	16396	2909	3'-phosphoadenosine 5'-phosphosulfate metabolic process	biological_process
100	GO:0022616	0.395933	0.00744401	10	25	16396	2909	DNA strand elongation	biological_process
101	GO:0002062	0.396281	0.0075981	19	61	16396	2909	chondrocyte differentiation	biological_process
102	GO:0030593	0.396281	0.0075981	19	61	16396	2909	neutrophil chemotaxis	biological_process
103	GO:0022610	0.398077	0.00782322	162	767	16396	2909	biological adhesion	biological_process
104	GO:0070633	0.398077	0.00785484	8	18	16396	2909	transepithelial transport	biological_process
105	GO:0046655	0.398077	0.00785484	8	18	16396	2909	folic acid metabolic process	biological_process
106	GO:0044272	0.406971	0.00828359	47	189	16396	2909	sulfur compound biosynthetic process	biological_process
107	GO:0010927	0.406971	0.00840934	26	92	16396	2909	cellular component assembly involved in morphogenesis	biological_process
108	GO:0042558	0.406971	0.00847201	12	33	16396	2909	pteridine-containing compound metabolic process	biological_process
109	GO:0006939	0.406971	0.00842475	16	49	16396	2909	smooth muscle contraction	biological_process
110	GO:0023061	0.406971	0.00848487	44	175	16396	2909	signal release	biological_process
111	GO:0032835	0.406971	0.00818858	17	53	16396	2909	glomerulus development	biological_process
112	GO:0007389	0.420586	0.0088855	90	401	16396	2909	pattern specification process	biological_process
113	GO:0006753	0.420586	0.00892531	108	492	16396	2909	nucleoside phosphate metabolic process	biological_process
114	GO:0008272	0.425747	0.00935186	7	15	16396	2909	sulfate transport	biological_process
115	GO:0061162	0.425747	0.00935186	7	15	16396	2909	establishment of monopolar cell polarity	biological_process
116	GO:0048172	0.425747	0.00935186	7	15	16396	2909	regulation of short-term neuronal synaptic plasticity	biological_process
117	GO:0072678	0.425747	0.0092709	9	22	16396	2909	T cell migration	biological_process
118	GO:0061640	0.444805	0.0107104	15	46	16396	2909	cytoskeleton-dependent cytokinesis	biological_process
119	GO:0030859	0.444805	0.0107962	6	12	16396	2909	polarized epithelial cell differentiation	biological_process
120	GO:0060326	0.444805	0.0104307	44	177	16396	2909	cell chemotaxis	biological_process
121	GO:0002064	0.444805	0.0106786	45	182	16396	2909	epithelial cell development	biological_process
122	GO:0010032	0.444805	0.0109413	4	6	16396	2909	meiotic chromosome condensation	biological_process
123	GO:1902969	0.444805	0.0109413	4	6	16396	2909	mitotic DNA replication	biological_process
124	GO:0006941	0.444805	0.0110125	30	112	16396	2909	striated muscle contraction	biological_process
125	GO:0006163	0.444805	0.0109984	81	359	16396	2909	purine nucleotide metabolic process	biological_process
126	GO:0046165	0.444805	0.0102433	23	80	16396	2909	alcohol biosynthetic process	biological_process
127	GO:0032808	0.444805	0.0109413	4	6	16396	2909	lacrimal gland development	biological_process
128	GO:0098742	0.444805	0.0098951	42	167	16396	2909	cell-cell adhesion via plasma-membrane adhesion molecules	biological_process
129	GO:0060142	0.444805	0.0102057	10	26	16396	2909	regulation of syncytium formation by plasma membrane fusion	biological_process
130	GO:0014031	0.444805	0.0109993	19	63	16396	2909	mesenchymal cell development	biological_process
131	GO:0009812	0.444805	0.0109413	4	6	16396	2909	flavonoid metabolic process	biological_process
132	GO:0060306	0.444805	0.0107591	11	30	16396	2909	regulation of membrane repolarization	biological_process
133	GO:0008608	0.446513	0.0114884	8	19	16396	2909	attachment of spindle microtubules to kinetochore	biological_process
134	GO:0030595	0.446513	0.011269	33	126	16396	2909	leukocyte chemotaxis	biological_process
135	GO:0051315	0.446513	0.0117197	5	9	16396	2909	attachment of mitotic spindle microtubules to kinetochore	biological_process
136	GO:0045198	0.446513	0.0117197	5	9	16396	2909	establishment of epithelial cell apical/basal polarity	biological_process
137	GO:0009117	0.446513	0.0114531	106	486	16396	2909	nucleotide metabolic process	biological_process
138	GO:0030239	0.446513	0.0115841	18	59	16396	2909	myofibril assembly	biological_process
139	GO:0002579	0.446513	0.0117197	5	9	16396	2909	positive regulation of antigen processing and presentation	biological_process
140	GO:0072521	0.446513	0.0116327	88	395	16396	2909	purine-containing compound metabolic process	biological_process
141	GO:0060485	0.463454	0.0122506	47	193	16396	2909	mesenchyme development	biological_process
142	GO:1905818	0.47734	0.0127066	16	51	16396	2909	regulation of chromosome separation	biological_process
143	GO:0002009	0.482978	0.0131932	89	402	16396	2909	morphogenesis of an epithelium	biological_process
144	GO:0043473	0.482978	0.0139218	25	91	16396	2909	pigmentation	biological_process
145	GO:0006766	0.482978	0.0131275	31	118	16396	2909	vitamin metabolic process	biological_process
146	GO:0086011	0.482978	0.0141153	7	16	16396	2909	membrane repolarization during action potential	biological_process
147	GO:0051923	0.482978	0.0141153	7	16	16396	2909	sulfation	biological_process
148	GO:0006760	0.482978	0.0136816	10	27	16396	2909	folic acid-containing compound metabolic process	biological_process
149	GO:0099622	0.482978	0.0141153	7	16	16396	2909	cardiac muscle cell membrane repolarization	biological_process
150	GO:0048247	0.482978	0.0139593	13	39	16396	2909	lymphocyte chemotaxis	biological_process
151	GO:0034032	0.482978	0.0139593	13	39	16396	2909	purine nucleoside bisphosphate metabolic process	biological_process
152	GO:0033865	0.482978	0.0139593	13	39	16396	2909	nucleoside bisphosphate metabolic process	biological_process
153	GO:0051303	0.482978	0.0136545	21	73	16396	2909	establishment of chromosome localization	biological_process
154	GO:0051782	0.482978	0.0141153	7	16	16396	2909	negative regulation of cell division	biological_process
155	GO:1901135	0.482978	0.0140571	214	1053	16396	2909	carbohydrate derivative metabolic process	biological_process
156	GO:0060249	0.482978	0.0133159	64	277	16396	2909	anatomical structure homeostasis	biological_process
157	GO:0055086	0.509293	0.0149792	116	542	16396	2909	nucleobase-containing small molecule metabolic process	biological_process
158	GO:0006259	0.523175	0.0154849	155	745	16396	2909	DNA metabolic process	biological_process
159	GO:0050000	0.535827	0.0159591	21	74	16396	2909	chromosome localization	biological_process
160	GO:0006555	0.541283	0.0162224	8	20	16396	2909	methionine metabolic process	biological_process
161	GO:0070528	0.553117	0.017079	6	13	16396	2909	protein kinase C signaling	biological_process
162	GO:0048169	0.553117	0.0174219	9	24	16396	2909	regulation of long-term neuronal synaptic plasticity	biological_process
163	GO:0060143	0.553117	0.0174219	9	24	16396	2909	positive regulation of syncytium formation by plasma membrane fusion	biological_process
164	GO:0090162	0.553117	0.0174219	9	24	16396	2909	establishment of epithelial cell polarity	biological_process
165	GO:0001505	0.553117	0.0172071	45	187	16396	2909	regulation of neurotransmitter levels	biological_process
166	GO:0097320	0.553117	0.017079	6	13	16396	2909	plasma membrane tubulation	biological_process
167	GO:0072132	0.553117	0.0168163	14	44	16396	2909	mesenchyme morphogenesis	biological_process
168	GO:1905037	0.553117	0.0175037	17	57	16396	2909	autophagosome organization	biological_process
169	GO:0035089	0.553117	0.017079	6	13	16396	2909	establishment of apical/basal cell polarity	biological_process
170	GO:0031055	0.557743	0.0180654	11	32	16396	2909	chromatin remodeling at centromere	biological_process
171	GO:0032228	0.557743	0.0180654	11	32	16396	2909	regulation of synaptic transmission
172	GO:0019915	0.557743	0.0179719	10	28	16396	2909	lipid storage	biological_process
173	GO:0042398	0.557743	0.0178418	12	36	16396	2909	cellular modified amino acid biosynthetic process	biological_process
174	GO:0043137	0.558952	0.0193531	3	4	16396	2909	DNA replication
175	GO:0044770	0.558952	0.0192682	61	267	16396	2909	cell cycle phase transition	biological_process
176	GO:1903286	0.558952	0.0193531	3	4	16396	2909	regulation of potassium ion import	biological_process
177	GO:1905668	0.558952	0.0193531	3	4	16396	2909	positive regulation of protein localization to endosome	biological_process
178	GO:2000653	0.558952	0.0193531	3	4	16396	2909	regulation of genetic imprinting	biological_process
179	GO:0031296	0.558952	0.0193531	3	4	16396	2909	B cell costimulation	biological_process
180	GO:0044878	0.558952	0.0193531	3	4	16396	2909	mitotic cytokinesis checkpoint	biological_process
181	GO:0034612	0.558952	0.019118	58	252	16396	2909	response to tumor necrosis factor	biological_process
182	GO:0035502	0.558952	0.0193531	3	4	16396	2909	metanephric part of ureteric bud development	biological_process
183	GO:0038171	0.558952	0.0193531	3	4	16396	2909	cannabinoid signaling pathway	biological_process
184	GO:1990266	0.558952	0.0182567	19	66	16396	2909	neutrophil migration	biological_process
185	GO:1905881	0.558952	0.0193531	3	4	16396	2909	positive regulation of oogenesis	biological_process
186	GO:0032091	0.566151	0.0197078	24	89	16396	2909	negative regulation of protein binding	biological_process
187	GO:0030540	0.579454	0.0203866	7	17	16396	2909	female genitalia development	biological_process
188	GO:0051307	0.579454	0.0203866	7	17	16396	2909	meiotic chromosome separation	biological_process
189	GO:0007017	0.587356	0.020774	120	569	16396	2909	microtubule-based process	biological_process
190	GO:0007093	0.591746	0.0215105	36	146	16396	2909	mitotic cell cycle checkpoint	biological_process
191	GO:0097503	0.591746	0.0222152	8	21	16396	2909	sialylation	biological_process
192	GO:1903779	0.591746	0.0213609	19	67	16396	2909	regulation of cardiac conduction	biological_process
193	GO:0009226	0.591746	0.0222152	8	21	16396	2909	nucleotide-sugar biosynthetic process	biological_process
194	GO:0042723	0.591746	0.0219605	4	7	16396	2909	thiamine-containing compound metabolic process	biological_process
195	GO:0006270	0.591746	0.022251	12	37	16396	2909	DNA replication initiation	biological_process
196	GO:0019673	0.591746	0.0219605	4	7	16396	2909	GDP-mannose metabolic process	biological_process
197	GO:0010886	0.591746	0.0219605	4	7	16396	2909	positive regulation of cholesterol storage	biological_process
198	GO:0003002	0.591746	0.0221259	69	309	16396	2909	regionalization	biological_process
199	GO:0006578	0.591746	0.0219605	4	7	16396	2909	amino-acid betaine biosynthetic process	biological_process
200	GO:0000045	0.591746	0.0221062	16	54	16396	2909	autophagosome assembly	biological_process
201	GO:0071621	0.591746	0.0213609	19	67	16396	2909	granulocyte chemotaxis	biological_process
202	GO:0034080	0.595669	0.0231748	10	29	16396	2909	CENP-A containing nucleosome assembly	biological_process
203	GO:0042755	0.595669	0.0231748	10	29	16396	2909	eating behavior	biological_process
204	GO:0009952	0.595669	0.0226862	46	195	16396	2909	anterior/posterior pattern specification	biological_process
205	GO:0061641	0.595669	0.0231748	10	29	16396	2909	CENP-A containing chromatin organization	biological_process
206	GO:0034641	0.595669	0.0227315	929	4979	16396	2909	cellular nitrogen compound metabolic process	biological_process
207	GO:0034110	0.595669	0.0230345	9	25	16396	2909	regulation of homotypic cell-cell adhesion	biological_process
208	GO:0031641	0.595669	0.0228621	11	33	16396	2909	regulation of myelination	biological_process
209	GO:0060537	0.612282	0.0239351	63	280	16396	2909	muscle tissue development	biological_process
210	GO:0072359	0.620555	0.0246851	160	782	16396	2909	circulatory system development	biological_process
211	GO:0014032	0.620555	0.0244995	17	59	16396	2909	neural crest cell development	biological_process
212	GO:0048762	0.620555	0.0246315	33	133	16396	2909	mesenchymal cell differentiation	biological_process
213	GO:0006793	0.620555	0.0247205	408	2114	16396	2909	phosphorus metabolic process	biological_process
214	GO:0033045	0.621007	0.0248541	19	68	16396	2909	regulation of sister chromatid segregation	biological_process
215	GO:0071346	0.629253	0.0253013	30	119	16396	2909	cellular response to interferon-gamma	biological_process
216	GO:0042559	0.629662	0.0254794	6	14	16396	2909	pteridine-containing compound biosynthetic process	biological_process
217	GO:0048514	0.629662	0.0255522	80	367	16396	2909	blood vessel morphogenesis	biological_process
218	GO:0002376	0.642411	0.0261891	441	2296	16396	2909	immune system process	biological_process
219	GO:0070555	0.648728	0.0265674	28	110	16396	2909	response to interleukin-1	biological_process
220	GO:0033260	0.659556	0.0274145	12	38	16396	2909	nuclear DNA replication	biological_process
221	GO:0042107	0.659556	0.0283614	7	18	16396	2909	cytokine metabolic process	biological_process
222	GO:0010644	0.659556	0.0283614	7	18	16396	2909	cell communication by electrical coupling	biological_process
223	GO:0007250	0.659556	0.0283614	7	18	16396	2909	activation of NF-kappaB-inducing kinase activity	biological_process
224	GO:0060173	0.659556	0.0277238	40	168	16396	2909	limb development	biological_process
225	GO:0051100	0.659556	0.0283434	35	144	16396	2909	negative regulation of binding	biological_process
226	GO:0034341	0.659556	0.0278335	34	139	16396	2909	response to interferon-gamma	biological_process
227	GO:0045132	0.659556	0.0276373	23	87	16396	2909	meiotic chromosome segregation	biological_process
228	GO:0034311	0.659556	0.0283614	7	18	16396	2909	diol metabolic process	biological_process
229	GO:0046653	0.659556	0.0283614	7	18	16396	2909	tetrahydrofolate metabolic process	biological_process
230	GO:0048736	0.659556	0.0277238	40	168	16396	2909	appendage development	biological_process
231	GO:0032649	0.669732	0.0289237	24	92	16396	2909	regulation of interferon-gamma production	biological_process
232	GO:0032660	0.678291	0.029612	8	22	16396	2909	regulation of interleukin-17 production	biological_process
233	GO:0009108	0.678291	0.0295416	32	130	16396	2909	coenzyme biosynthetic process	biological_process
234	GO:0016049	0.678291	0.0301382	33	135	16396	2909	cell growth	biological_process
235	GO:0055013	0.678291	0.0297497	14	47	16396	2909	cardiac muscle cell development	biological_process
236	GO:0070252	0.678291	0.0299056	22	83	16396	2909	actin-mediated cell contraction	biological_process
237	GO:0044092	0.678291	0.030168	220	1106	16396	2909	negative regulation of molecular function	biological_process
238	GO:0006807	0.678291	0.0301771	1502	8204	16396	2909	nitrogen compound metabolic process	biological_process
239	GO:0060088	0.687298	0.0314734	5	11	16396	2909	auditory receptor cell stereocilium organization	biological_process
240	GO:0051382	0.687298	0.0314734	5	11	16396	2909	kinetochore assembly	biological_process
241	GO:0007015	0.687298	0.0313982	45	194	16396	2909	actin filament organization	biological_process
242	GO:0055002	0.687298	0.0313026	30	121	16396	2909	striated muscle cell development	biological_process
243	GO:0044843	0.687298	0.0313026	30	121	16396	2909	cell cycle G1/S phase transition	biological_process
244	GO:0000022	0.687298	0.0314734	5	11	16396	2909	mitotic spindle elongation	biological_process
245	GO:0048484	0.687298	0.0314734	5	11	16396	2909	enteric nervous system development	biological_process
246	GO:0044772	0.692433	0.0318375	58	259	16396	2909	mitotic cell cycle phase transition	biological_process
247	GO:1903046	0.701822	0.0323998	38	160	16396	2909	meiotic cell cycle process	biological_process
248	GO:0055006	0.712521	0.0330264	15	52	16396	2909	cardiac cell development	biological_process
249	GO:0044786	0.715275	0.0333946	12	39	16396	2909	cell cycle DNA replication	biological_process
250	GO:0006732	0.715275	0.0335419	63	285	16396	2909	coenzyme metabolic process	biological_process
251	GO:0032879	0.715275	0.03379	476	2498	16396	2909	regulation of localization	biological_process
252	GO:0000077	0.715275	0.0337514	34	141	16396	2909	DNA damage checkpoint	biological_process
253	GO:0031032	0.715275	0.0338198	25	98	16396	2909	actomyosin structure organization	biological_process
254	GO:2000021	0.719005	0.03413	46	200	16396	2909	regulation of ion homeostasis	biological_process
255	GO:0043627	0.732467	0.0350395	20	75	16396	2909	response to estrogen	biological_process
256	GO:0042391	0.732467	0.0350417	84	393	16396	2909	regulation of membrane potential	biological_process
257	GO:0090307	0.73614	0.0353545	14	48	16396	2909	mitotic spindle assembly	biological_process
258	GO:0014866	0.73624	0.037826	4	8	16396	2909	skeletal myofibril assembly	biological_process
259	GO:0031620	0.73624	0.037826	4	8	16396	2909	regulation of fever generation	biological_process
260	GO:0006796	0.73624	0.0377734	388	2022	16396	2909	phosphate-containing compound metabolic process	biological_process
261	GO:0046949	0.73624	0.03668	10	31	16396	2909	fatty-acyl-CoA biosynthetic process	biological_process
262	GO:0086064	0.73624	0.0362311	6	15	16396	2909	cell communication by electrical coupling involved in cardiac conduction	biological_process
263	GO:0090075	0.73624	0.038204	7	19	16396	2909	relaxation of muscle	biological_process
264	GO:0001894	0.73624	0.0356786	39	166	16396	2909	tissue homeostasis	biological_process
265	GO:0072102	0.73624	0.037826	4	8	16396	2909	glomerulus morphogenesis	biological_process
266	GO:0044804	0.73624	0.038204	7	19	16396	2909	autophagy of nucleus	biological_process
267	GO:0034310	0.73624	0.0362311	6	15	16396	2909	primary alcohol catabolic process	biological_process
268	GO:0000712	0.73624	0.0362311	6	15	16396	2909	resolution of meiotic recombination intermediates	biological_process
269	GO:0019935	0.73624	0.0378664	25	99	16396	2909	cyclic-nucleotide-mediated signaling	biological_process
270	GO:0002369	0.73624	0.037826	4	8	16396	2909	T cell cytokine production	biological_process
271	GO:0002070	0.73624	0.0362311	6	15	16396	2909	epithelial cell maturation	biological_process
272	GO:0048011	0.73624	0.0362311	6	15	16396	2909	neurotrophin TRK receptor signaling pathway	biological_process
273	GO:0044281	0.73624	0.0382373	337	1745	16396	2909	small molecule metabolic process	biological_process
274	GO:0030202	0.73624	0.037826	4	8	16396	2909	heparin metabolic process	biological_process
275	GO:0035909	0.73624	0.0378985	9	27	16396	2909	aorta morphogenesis	biological_process
276	GO:0001955	0.73624	0.037826	4	8	16396	2909	blood vessel maturation	biological_process
277	GO:0046716	0.73624	0.038204	7	19	16396	2909	muscle cell cellular homeostasis	biological_process
278	GO:0030210	0.73624	0.037826	4	8	16396	2909	heparin biosynthetic process	biological_process
279	GO:0038179	0.736758	0.0385386	8	23	16396	2909	neurotrophin signaling pathway	biological_process
280	GO:0099623	0.736758	0.0385386	8	23	16396	2909	regulation of cardiac muscle cell membrane repolarization	biological_process
281	GO:0006968	0.744911	0.0417943	16	58	16396	2909	cellular defense response	biological_process
282	GO:0019932	0.744911	0.0398204	49	217	16396	2909	second-messenger-mediated signaling	biological_process
283	GO:0046541	0.744911	0.0420157	3	5	16396	2909	saliva secretion	biological_process
284	GO:0010912	0.744911	0.0420157	3	5	16396	2909	positive regulation of isomerase activity	biological_process
285	GO:0014033	0.744911	0.0410917	18	67	16396	2909	neural crest cell differentiation	biological_process
286	GO:0010911	0.744911	0.0420157	3	5	16396	2909	regulation of isomerase activity	biological_process
287	GO:0046834	0.744911	0.0399083	27	109	16396	2909	lipid phosphorylation	biological_process
288	GO:0035743	0.744911	0.0420157	3	5	16396	2909	CD4-positive
289	GO:0006029	0.744911	0.0416352	21	81	16396	2909	proteoglycan metabolic process	biological_process
290	GO:0061737	0.744911	0.0420157	3	5	16396	2909	leukotriene signaling pathway	biological_process
291	GO:1902262	0.744911	0.0420157	3	5	16396	2909	apoptotic process involved in blood vessel morphogenesis	biological_process
292	GO:0001887	0.744911	0.0420157	3	5	16396	2909	selenium compound metabolic process	biological_process
293	GO:0030321	0.744911	0.0420157	3	5	16396	2909	transepithelial chloride transport	biological_process
294	GO:0019401	0.744911	0.0420157	3	5	16396	2909	alditol biosynthetic process	biological_process
295	GO:0010522	0.744911	0.0398033	23	90	16396	2909	regulation of calcium ion transport into cytosol	biological_process
296	GO:0072402	0.744911	0.0420157	3	5	16396	2909	response to DNA integrity checkpoint signaling	biological_process
297	GO:0009838	0.744911	0.0420157	3	5	16396	2909	abscission	biological_process
298	GO:0072396	0.744911	0.0420157	3	5	16396	2909	response to cell cycle checkpoint signaling	biological_process
299	GO:0060718	0.744911	0.0420157	3	5	16396	2909	chorionic trophoblast cell differentiation	biological_process
300	GO:0072049	0.744911	0.0420157	3	5	16396	2909	comma-shaped body morphogenesis	biological_process
301	GO:0060157	0.744911	0.0420157	3	5	16396	2909	urinary bladder development	biological_process
302	GO:0035634	0.744911	0.0420157	3	5	16396	2909	response to stilbenoid	biological_process
303	GO:0000281	0.754484	0.042733	11	36	16396	2909	mitotic cytokinesis	biological_process
304	GO:0051050	0.754484	0.0428365	187	940	16396	2909	positive regulation of transport	biological_process
305	GO:0001570	0.78146	0.0445135	17	63	16396	2909	vasculogenesis	biological_process
306	GO:0021781	0.782527	0.0462429	5	12	16396	2909	glial cell fate commitment	biological_process
307	GO:0000082	0.782527	0.0458316	29	120	16396	2909	G1/S transition of mitotic cell cycle	biological_process
308	GO:1903037	0.782527	0.0463223	70	326	16396	2909	regulation of leukocyte cell-cell adhesion	biological_process
309	GO:0007019	0.782527	0.0462429	5	12	16396	2909	microtubule depolymerization	biological_process
310	GO:0003376	0.782527	0.0462429	5	12	16396	2909	sphingosine-1-phosphate signaling pathway	biological_process
311	GO:0043393	0.782527	0.0461784	44	194	16396	2909	regulation of protein binding	biological_process
312	GO:0090520	0.782527	0.0462429	5	12	16396	2909	sphingolipid mediated signaling pathway	biological_process
313	GO:0001771	0.782527	0.0462429	5	12	16396	2909	immunological synapse formation	biological_process
314	GO:0051231	0.782527	0.0462429	5	12	16396	2909	spindle elongation	biological_process
315	GO:0030656	0.782527	0.0462429	5	12	16396	2909	regulation of vitamin metabolic process	biological_process
316	GO:0032414	0.782527	0.0451992	20	77	16396	2909	positive regulation of ion transmembrane transporter activity	biological_process
317	GO:0032042	0.782527	0.0462429	5	12	16396	2909	mitochondrial DNA metabolic process	biological_process
318	GO:0000076	0.786738	0.0495006	6	16	16396	2909	DNA replication checkpoint	biological_process
319	GO:0001568	0.786738	0.0480625	94	451	16396	2909	blood vessel development	biological_process
320	GO:0051640	0.786738	0.0479391	119	582	16396	2909	organelle localization	biological_process
321	GO:0140013	0.786738	0.048735	35	150	16396	2909	meiotic nuclear division	biological_process
322	GO:0061298	0.786738	0.0495006	6	16	16396	2909	retina vasculature development in camera-type eye	biological_process
323	GO:0035088	0.786738	0.0480284	12	41	16396	2909	establishment or maintenance of apical/basal cell polarity	biological_process
324	GO:0035050	0.786738	0.049093	19	73	16396	2909	embryonic heart tube development	biological_process
325	GO:0007009	0.786738	0.0469372	18	68	16396	2909	plasma membrane organization	biological_process
326	GO:0019233	0.786738	0.049093	19	73	16396	2909	sensory perception of pain	biological_process
327	GO:0061245	0.786738	0.0480284	12	41	16396	2909	establishment or maintenance of bipolar cell polarity	biological_process
328	GO:0009948	0.786738	0.0487646	14	50	16396	2909	anterior/posterior axis specification	biological_process
329	GO:0043462	0.786738	0.0469372	18	68	16396	2909	regulation of ATPase activity	biological_process
330	GO:0010107	0.786738	0.0490969	8	24	16396	2909	potassium ion import	biological_process
331	GO:0044237	0.786738	0.0474104	1582	8684	16396	2909	cellular metabolic process	biological_process
332	GO:0097530	0.786738	0.049093	19	73	16396	2909	granulocyte migration	biological_process
333	GO:0008306	0.786738	0.049093	19	73	16396	2909	associative learning	biological_process
334	GO:0051482	0.786738	0.0473374	9	28	16396	2909	positive regulation of cytosolic calcium ion concentration involved in phospholipase C-activating G-protein coupled signaling pathway	biological_process
335	GO:0032400	0.786738	0.0490969	8	24	16396	2909	melanosome localization	biological_process
336	GO:0001525	0.786738	0.0491148	62	286	16396	2909	angiogenesis	biological_process
337	GO:0021756	0.786738	0.0495006	6	16	16396	2909	striatum development	biological_process
338	GO:0006266	0.792968	0.0500402	7	20	16396	2909	DNA ligation	biological_process
339	GO:0019637	0.799986	0.050632	187	945	16396	2909	organophosphate metabolic process	biological_process
340	GO:0097435	0.809822	0.0514053	77	364	16396	2909	supramolecular fiber organization	biological_process
341	GO:0009066	0.820948	0.0522644	15	55	16396	2909	aspartate family amino acid metabolic process	biological_process
342	GO:0035904	0.824421	0.0526389	13	46	16396	2909	aorta development	biological_process
343	GO:0006820	0.828269	0.0530388	110	537	16396	2909	anion transport	biological_process
344	GO:0043009	0.832195	0.0535064	113	553	16396	2909	chordate embryonic development	biological_process
345	GO:0014706	0.832195	0.0536001	58	267	16396	2909	striated muscle tissue development	biological_process
346	GO:0044249	0.835142	0.0539453	840	4533	16396	2909	cellular biosynthetic process	biological_process
347	GO:0009611	0.835369	0.0541155	112	548	16396	2909	response to wounding	biological_process
348	GO:0015711	0.843118	0.0547744	86	412	16396	2909	organic anion transport	biological_process
349	GO:0097191	0.849732	0.0555205	23	93	16396	2909	extrinsic apoptotic signaling pathway	biological_process
350	GO:0007631	0.849732	0.0555205	23	93	16396	2909	feeding behavior	biological_process
351	GO:0006265	0.852419	0.0587109	4	9	16396	2909	DNA topological change	biological_process
352	GO:0007159	0.852419	0.0567772	12	42	16396	2909	leukocyte cell-cell adhesion	biological_process
353	GO:0002440	0.852419	0.0580128	17	65	16396	2909	production of molecular mediator of immune response	biological_process
354	GO:0007163	0.852419	0.057647	36	157	16396	2909	establishment or maintenance of cell polarity	biological_process
355	GO:0009888	0.852419	0.0564946	311	1619	16396	2909	tissue development	biological_process
356	GO:0042363	0.852419	0.0587109	4	9	16396	2909	fat-soluble vitamin catabolic process	biological_process
357	GO:0042118	0.852419	0.0587109	4	9	16396	2909	endothelial cell activation	biological_process
358	GO:0097529	0.852419	0.05668	24	98	16396	2909	myeloid leukocyte migration	biological_process
359	GO:0034371	0.852419	0.0587109	4	9	16396	2909	chylomicron remodeling	biological_process
360	GO:0051823	0.852419	0.0587109	4	9	16396	2909	regulation of synapse structural plasticity	biological_process
361	GO:0050854	0.852419	0.056643	14	51	16396	2909	regulation of antigen receptor-mediated signaling pathway	biological_process
362	GO:0060068	0.852419	0.0587109	4	9	16396	2909	vagina development	biological_process
363	GO:0061299	0.852419	0.0587109	4	9	16396	2909	retina vasculature morphogenesis in camera-type eye	biological_process
364	GO:0060556	0.852419	0.0587109	4	9	16396	2909	regulation of vitamin D biosynthetic process	biological_process
365	GO:0009396	0.852419	0.0587109	4	9	16396	2909	folic acid-containing compound biosynthetic process	biological_process
366	GO:0002604	0.852419	0.0587109	4	9	16396	2909	regulation of dendritic cell antigen processing and presentation	biological_process
367	GO:1903867	0.852419	0.0587109	4	9	16396	2909	extraembryonic membrane development	biological_process
368	GO:0007205	0.852419	0.0582105	9	29	16396	2909	protein kinase C-activating G-protein coupled receptor signaling pathway	biological_process
369	GO:0060761	0.852419	0.056643	14	51	16396	2909	negative regulation of response to cytokine stimulus	biological_process
370	GO:0030155	0.856271	0.0591356	132	656	16396	2909	regulation of cell adhesion	biological_process
371	GO:0048598	0.85962	0.0595269	111	545	16396	2909	embryonic morphogenesis	biological_process
372	GO:0002237	0.86327	0.0599404	66	310	16396	2909	response to molecule of bacterial origin	biological_process
373	GO:0071391	0.871756	0.0644703	5	13	16396	2909	cellular response to estrogen stimulus	biological_process
374	GO:0032411	0.871756	0.0657102	21	85	16396	2909	positive regulation of transporter activity	biological_process
375	GO:0097034	0.871756	0.065381	6	17	16396	2909	mitochondrial respiratory chain complex IV biogenesis	biological_process
376	GO:0034370	0.871756	0.0644703	5	13	16396	2909	triglyceride-rich lipoprotein particle remodeling	biological_process
377	GO:0046677	0.871756	0.0613907	13	47	16396	2909	response to antibiotic	biological_process
378	GO:0002093	0.871756	0.0644703	5	13	16396	2909	auditory receptor cell morphogenesis	biological_process
379	GO:0003351	0.871756	0.0639527	7	21	16396	2909	epithelial cilium movement	biological_process
380	GO:0046483	0.871756	0.0614788	840	4541	16396	2909	heterocycle metabolic process	biological_process
381	GO:0002011	0.871756	0.0613907	13	47	16396	2909	morphogenesis of an epithelial sheet	biological_process
382	GO:0035239	0.871756	0.0649442	69	327	16396	2909	tube morphogenesis	biological_process
383	GO:0065008	0.871756	0.064885	640	3434	16396	2909	regulation of biological quality	biological_process
384	GO:0001944	0.871756	0.0641313	97	473	16396	2909	vasculature development	biological_process
385	GO:0048872	0.871756	0.0621105	41	183	16396	2909	homeostasis of number of cells	biological_process
386	GO:0003188	0.871756	0.0644703	5	13	16396	2909	heart valve formation	biological_process
387	GO:0070570	0.871756	0.0613615	8	25	16396	2909	regulation of neuron projection regeneration	biological_process
388	GO:0009792	0.871756	0.0631434	113	557	16396	2909	embryo development ending in birth or egg hatching	biological_process
389	GO:0000097	0.871756	0.065381	6	17	16396	2909	sulfur amino acid biosynthetic process	biological_process
390	GO:0030330	0.871756	0.0657102	21	85	16396	2909	DNA damage response
391	GO:1903708	0.871756	0.0623743	38	168	16396	2909	positive regulation of hemopoiesis	biological_process
392	GO:0055119	0.871756	0.0644703	5	13	16396	2909	relaxation of cardiac muscle	biological_process
393	GO:0022407	0.871756	0.0639248	85	410	16396	2909	regulation of cell-cell adhesion	biological_process
394	GO:0035108	0.871756	0.0619691	33	143	16396	2909	limb morphogenesis	biological_process
395	GO:0033630	0.871756	0.065381	6	17	16396	2909	positive regulation of cell adhesion mediated by integrin	biological_process
396	GO:0035815	0.871756	0.0644703	5	13	16396	2909	positive regulation of renal sodium excretion	biological_process
397	GO:0009064	0.871756	0.0657225	17	66	16396	2909	glutamine family amino acid metabolic process	biological_process
398	GO:0002577	0.871756	0.065381	6	17	16396	2909	regulation of antigen processing and presentation	biological_process
399	GO:0042832	0.871756	0.0639527	7	21	16396	2909	defense response to protozoan	biological_process
400	GO:0014812	0.871756	0.0639527	7	21	16396	2909	muscle cell migration	biological_process
401	GO:0030203	0.871756	0.0622814	35	153	16396	2909	glycosaminoglycan metabolic process	biological_process
402	GO:0035107	0.871756	0.0619691	33	143	16396	2909	appendage morphogenesis	biological_process
403	GO:0051875	0.871756	0.0613615	8	25	16396	2909	pigment granule localization	biological_process
404	GO:0036342	0.871756	0.065381	6	17	16396	2909	post-anal tail morphogenesis	biological_process
405	GO:0006954	0.87467	0.0741024	92	450	16396	2909	inflammatory response	biological_process
406	GO:1905879	0.87467	0.0844848	4	10	16396	2909	regulation of oogenesis	biological_process
407	GO:0048771	0.87467	0.0670387	22	90	16396	2909	tissue remodeling	biological_process
408	GO:0043320	0.87467	0.07309	3	6	16396	2909	natural killer cell degranulation	biological_process
409	GO:0006974	0.87467	0.073661	141	710	16396	2909	cellular response to DNA damage stimulus	biological_process
410	GO:0032401	0.87467	0.0799784	7	22	16396	2909	establishment of melanosome localization	biological_process
411	GO:0042552	0.87467	0.0818303	22	92	16396	2909	myelination	biological_process
412	GO:0043373	0.87467	0.0844848	4	10	16396	2909	CD4-positive
413	GO:0015748	0.87467	0.0807738	21	87	16396	2909	organophosphate ester transport	biological_process
414	GO:0007033	0.87467	0.0846986	27	117	16396	2909	vacuole organization	biological_process
415	GO:0098900	0.87467	0.0710613	13	48	16396	2909	regulation of action potential	biological_process
416	GO:0006952	0.87467	0.0749592	218	1125	16396	2909	defense response	biological_process
417	GO:0003016	0.87467	0.0861318	5	14	16396	2909	respiratory system process	biological_process
418	GO:0030010	0.87467	0.0818303	22	92	16396	2909	establishment of cell polarity	biological_process
419	GO:0006670	0.87467	0.0844848	4	10	16396	2909	sphingosine metabolic process	biological_process
420	GO:1901293	0.87467	0.0828162	39	177	16396	2909	nucleoside phosphate biosynthetic process	biological_process
421	GO:0032465	0.87467	0.0808534	16	63	16396	2909	regulation of cytokinesis	biological_process
422	GO:0033762	0.87467	0.0710613	13	48	16396	2909	response to glucagon	biological_process
423	GO:0030168	0.87467	0.0849136	32	142	16396	2909	platelet activation	biological_process
424	GO:0032496	0.87467	0.0773272	62	294	16396	2909	response to lipopolysaccharide	biological_process
425	GO:0048568	0.87467	0.0662621	86	416	16396	2909	embryonic organ development	biological_process
426	GO:0034105	0.87467	0.0753772	8	26	16396	2909	positive regulation of tissue remodeling	biological_process
427	GO:0048569	0.87467	0.0861318	5	14	16396	2909	post-embryonic animal organ development	biological_process
428	GO:0033623	0.87467	0.0844848	4	10	16396	2909	regulation of integrin activation	biological_process
429	GO:0060770	0.87467	0.07309	3	6	16396	2909	negative regulation of epithelial cell proliferation involved in prostate gland development	biological_process
430	GO:1901137	0.87467	0.0810558	115	574	16396	2909	carbohydrate derivative biosynthetic process	biological_process
431	GO:0051726	0.87467	0.0793598	213	1100	16396	2909	regulation of cell cycle	biological_process
432	GO:0006577	0.87467	0.0838908	6	18	16396	2909	amino-acid betaine metabolic process	biological_process
433	GO:0006534	0.87467	0.0861318	5	14	16396	2909	cysteine metabolic process	biological_process
434	GO:0006575	0.87467	0.071806	40	180	16396	2909	cellular modified amino acid metabolic process	biological_process
435	GO:0002367	0.87467	0.0838908	6	18	16396	2909	cytokine production involved in immune response	biological_process
436	GO:0048541	0.87467	0.07309	3	6	16396	2909	Peyer's patch development	biological_process
437	GO:0051656	0.87467	0.0725548	82	397	16396	2909	establishment of organelle localization	biological_process
438	GO:0048679	0.87467	0.0799784	7	22	16396	2909	regulation of axon regeneration	biological_process
439	GO:0044819	0.87467	0.0679675	18	71	16396	2909	mitotic G1/S transition checkpoint	biological_process
440	GO:0098910	0.87467	0.07309	3	6	16396	2909	regulation of atrial cardiac muscle cell action potential	biological_process
441	GO:0098969	0.87467	0.0844848	4	10	16396	2909	neurotransmitter receptor transport to postsynaptic membrane	biological_process
442	GO:0019722	0.87467	0.0826993	23	97	16396	2909	calcium-mediated signaling	biological_process
443	GO:0071322	0.87467	0.0699009	19	76	16396	2909	cellular response to carbohydrate stimulus	biological_process
444	GO:0002063	0.87467	0.0799784	7	22	16396	2909	chondrocyte development	biological_process
445	GO:0033059	0.87467	0.0816713	13	49	16396	2909	cellular pigmentation	biological_process
446	GO:0043278	0.87467	0.0844275	9	31	16396	2909	response to morphine	biological_process
447	GO:0030240	0.87467	0.07309	3	6	16396	2909	skeletal muscle thin filament assembly	biological_process
448	GO:0032525	0.87467	0.0844848	4	10	16396	2909	somite rostral/caudal axis specification	biological_process
449	GO:0002066	0.87467	0.0710613	13	48	16396	2909	columnar/cuboidal epithelial cell development	biological_process
450	GO:0044783	0.87467	0.0762039	18	72	16396	2909	G1 DNA damage checkpoint	biological_process
451	GO:0044774	0.87467	0.0699793	25	105	16396	2909	mitotic DNA integrity checkpoint	biological_process
452	GO:1905097	0.87467	0.07309	3	6	16396	2909	regulation of guanyl-nucleotide exchange factor activity	biological_process
453	GO:0048537	0.87467	0.07309	3	6	16396	2909	mucosal-associated lymphoid tissue development	biological_process
454	GO:0002456	0.87467	0.0705654	9	30	16396	2909	T cell mediated immunity	biological_process
455	GO:0006750	0.87467	0.0861318	5	14	16396	2909	glutathione biosynthetic process	biological_process
456	GO:0006950	0.87467	0.0852616	590	3173	16396	2909	response to stress	biological_process
457	GO:0006310	0.87467	0.0757828	43	196	16396	2909	DNA recombination	biological_process
458	GO:0001816	0.87467	0.0850238	29	127	16396	2909	cytokine production	biological_process
459	GO:0014909	0.87467	0.0844848	4	10	16396	2909	smooth muscle cell migration	biological_process
460	GO:0010216	0.87467	0.07309	3	6	16396	2909	maintenance of DNA methylation	biological_process
461	GO:0010459	0.87467	0.0844848	4	10	16396	2909	negative regulation of heart rate	biological_process
462	GO:0031341	0.87467	0.0831503	17	68	16396	2909	regulation of cell killing	biological_process
463	GO:0060405	0.87467	0.07309	3	6	16396	2909	regulation of penile erection	biological_process
464	GO:0035556	0.87467	0.0704082	302	1579	16396	2909	intracellular signal transduction	biological_process
465	GO:0010524	0.87467	0.0710613	13	48	16396	2909	positive regulation of calcium ion transport into cytosol	biological_process
466	GO:0008053	0.87467	0.0838908	6	18	16396	2909	mitochondrial fusion	biological_process
467	GO:0035384	0.87467	0.0665307	12	43	16396	2909	thioester biosynthetic process	biological_process
468	GO:0035337	0.87467	0.0720814	11	39	16396	2909	fatty-acyl-CoA metabolic process	biological_process
469	GO:2000348	0.87467	0.07309	3	6	16396	2909	regulation of CD40 signaling pathway	biological_process
470	GO:0007612	0.87467	0.0786138	31	136	16396	2909	learning	biological_process
471	GO:0051256	0.87467	0.0844848	4	10	16396	2909	mitotic spindle midzone assembly	biological_process
472	GO:0007599	0.87467	0.0725793	63	298	16396	2909	hemostasis	biological_process
473	GO:0060575	0.87467	0.0838908	6	18	16396	2909	intestinal epithelial cell differentiation	biological_process
474	GO:0007596	0.87467	0.0732788	62	293	16396	2909	blood coagulation	biological_process
475	GO:0003179	0.87467	0.0780512	10	35	16396	2909	heart valve morphogenesis	biological_process
476	GO:1902403	0.87467	0.0808534	16	63	16396	2909	signal transduction involved in mitotic DNA integrity checkpoint	biological_process
477	GO:0035589	0.87467	0.0861318	5	14	16396	2909	G-protein coupled purinergic nucleotide receptor signaling pathway	biological_process
478	GO:0086065	0.87467	0.0773151	12	44	16396	2909	cell communication involved in cardiac conduction	biological_process
479	GO:0051098	0.87467	0.0758285	69	330	16396	2909	regulation of binding	biological_process
480	GO:0072413	0.87467	0.0808534	16	63	16396	2909	signal transduction involved in mitotic cell cycle checkpoint	biological_process
481	GO:0021932	0.87467	0.0844848	4	10	16396	2909	hindbrain radial glia guided cell migration	biological_process
482	GO:0009790	0.87467	0.0814339	176	901	16396	2909	embryo development	biological_process
483	GO:0051049	0.87467	0.0764878	346	1823	16396	2909	regulation of transport	biological_process
484	GO:0032792	0.87467	0.07309	3	6	16396	2909	negative regulation of CREB transcription factor activity	biological_process
485	GO:0072358	0.87467	0.0752428	98	482	16396	2909	cardiovascular system development	biological_process
486	GO:0060349	0.87467	0.0807738	21	87	16396	2909	bone morphogenesis	biological_process
487	GO:0009887	0.87467	0.0791717	168	857	16396	2909	animal organ morphogenesis	biological_process
488	GO:0009119	0.87467	0.0691544	24	100	16396	2909	ribonucleoside metabolic process	biological_process
489	GO:0009116	0.87467	0.0849072	28	122	16396	2909	nucleoside metabolic process	biological_process
490	GO:0009954	0.87467	0.0844275	9	31	16396	2909	proximal/distal pattern formation	biological_process
491	GO:0031571	0.87467	0.0679675	18	71	16396	2909	mitotic G1 DNA damage checkpoint	biological_process
492	GO:0009058	0.87467	0.0723588	864	4685	16396	2909	biosynthetic process	biological_process
493	GO:0000578	0.87467	0.0780512	10	35	16396	2909	embryonic axis specification	biological_process
494	GO:0035590	0.87467	0.0799784	7	22	16396	2909	purinergic nucleotide receptor signaling pathway	biological_process
495	GO:0032886	0.87467	0.077894	37	166	16396	2909	regulation of microtubule-based process	biological_process
496	GO:0010737	0.87467	0.0844848	4	10	16396	2909	protein kinase A signaling	biological_process
497	GO:0007507	0.87467	0.082245	94	463	16396	2909	heart development	biological_process
498	GO:0060296	0.87467	0.07309	3	6	16396	2909	regulation of cilium beat frequency involved in ciliary motility	biological_process
499	GO:0071616	0.87467	0.0665307	12	43	16396	2909	acyl-CoA biosynthetic process	biological_process
500	GO:1902019	0.87467	0.07309	3	6	16396	2909	regulation of cilium-dependent cell motility	biological_process
501	GO:0014072	0.87467	0.0844275	9	31	16396	2909	response to isoquinoline alkaloid	biological_process
502	GO:1903539	0.87467	0.0844848	4	10	16396	2909	protein localization to postsynaptic membrane	biological_process
503	GO:0097428	0.87467	0.07309	3	6	16396	2909	protein maturation by iron-sulfur cluster transfer	biological_process
504	GO:0021544	0.87467	0.0799784	7	22	16396	2909	subpallium development	biological_process
505	GO:0001763	0.87467	0.0836108	37	167	16396	2909	morphogenesis of a branching structure	biological_process
506	GO:1903540	0.87467	0.0844848	4	10	16396	2909	establishment of protein localization to postsynaptic membrane	biological_process
507	GO:0006012	0.87467	0.0861318	5	14	16396	2909	galactose metabolic process	biological_process
508	GO:0021535	0.87467	0.0861318	5	14	16396	2909	cell migration in hindbrain	biological_process
509	GO:0006022	0.87467	0.0839578	36	162	16396	2909	aminoglycan metabolic process	biological_process
510	GO:1990778	0.87467	0.0712416	27	115	16396	2909	protein localization to cell periphery	biological_process
511	GO:0030856	0.87467	0.0850581	30	132	16396	2909	regulation of epithelial cell differentiation	biological_process
512	GO:0033014	0.87467	0.0753772	8	26	16396	2909	tetrapyrrole biosynthetic process	biological_process
513	GO:0007127	0.87467	0.08396	25	107	16396	2909	meiosis I	biological_process
514	GO:0034724	0.87467	0.0841558	11	40	16396	2909	DNA replication-independent nucleosome organization	biological_process
515	GO:0001738	0.87467	0.0705654	9	30	16396	2909	morphogenesis of a polarized epithelium	biological_process
516	GO:0006560	0.87467	0.0844848	4	10	16396	2909	proline metabolic process	biological_process
517	GO:0051305	0.87467	0.07309	3	6	16396	2909	chromosome movement towards spindle pole	biological_process
518	GO:0044130	0.87467	0.0861318	5	14	16396	2909	negative regulation of growth of symbiont in host	biological_process
519	GO:1902105	0.87467	0.0750968	53	247	16396	2909	regulation of leukocyte differentiation	biological_process
520	GO:0021604	0.87467	0.0844848	4	10	16396	2909	cranial nerve structural organization	biological_process
521	GO:0060433	0.87467	0.0844848	4	10	16396	2909	bronchus development	biological_process
522	GO:0050817	0.87467	0.0815323	62	295	16396	2909	coagulation	biological_process
523	GO:0060281	0.87467	0.0844848	4	10	16396	2909	regulation of oocyte development	biological_process
524	GO:0010842	0.87467	0.0799784	7	22	16396	2909	retina layer formation	biological_process
525	GO:0031077	0.87467	0.07309	3	6	16396	2909	post-embryonic camera-type eye development	biological_process
526	GO:0046461	0.87467	0.0844275	9	31	16396	2909	neutral lipid catabolic process	biological_process
527	GO:0045197	0.87467	0.0780512	10	35	16396	2909	establishment or maintenance of epithelial cell apical/basal polarity	biological_process
528	GO:0007492	0.87467	0.0850765	18	73	16396	2909	endoderm development	biological_process
529	GO:0008344	0.878608	0.0866832	19	78	16396	2909	adult locomotory behavior	biological_process
530	GO:0061448	0.878982	0.0868838	42	193	16396	2909	connective tissue development	biological_process
531	GO:0060322	0.881901	0.0875006	138	699	16396	2909	head development	biological_process
532	GO:0009615	0.881901	0.0874646	55	260	16396	2909	response to virus	biological_process
533	GO:0002027	0.88607	0.0891029	21	88	16396	2909	regulation of heart rate	biological_process
534	GO:0042733	0.88607	0.088316	15	59	16396	2909	embryonic digit morphogenesis	biological_process
535	GO:0045123	0.88607	0.0911577	8	27	16396	2909	cellular extravasation	biological_process
536	GO:0045785	0.88607	0.0901082	79	386	16396	2909	positive regulation of cell adhesion	biological_process
537	GO:0031023	0.88607	0.0891029	21	88	16396	2909	microtubule organizing center organization	biological_process
538	GO:0036075	0.88607	0.0911577	8	27	16396	2909	replacement ossification	biological_process
539	GO:0006811	0.88607	0.0887532	245	1278	16396	2909	ion transport	biological_process
540	GO:0060191	0.88607	0.0891029	21	88	16396	2909	regulation of lipase activity	biological_process
541	GO:0007628	0.88607	0.0911577	8	27	16396	2909	adult walking behavior	biological_process
542	GO:0002228	0.88607	0.0911577	8	27	16396	2909	natural killer cell mediated immunity	biological_process
543	GO:0045010	0.88607	0.0911577	8	27	16396	2909	actin nucleation	biological_process
544	GO:0001958	0.88607	0.0911577	8	27	16396	2909	endochondral ossification	biological_process
545	GO:0048806	0.88607	0.0891468	12	45	16396	2909	genitalia development	biological_process
546	GO:0044057	0.88607	0.0899769	100	497	16396	2909	regulation of system process	biological_process
547	GO:1901607	0.88607	0.0908211	16	64	16396	2909	alpha-amino acid biosynthetic process	biological_process
548	GO:0021602	0.88607	0.0911577	8	27	16396	2909	cranial nerve morphogenesis	biological_process
549	GO:0043549	0.88607	0.0897569	160	818	16396	2909	regulation of kinase activity	biological_process
550	GO:0019751	0.88607	0.0906785	23	98	16396	2909	polyol metabolic process	biological_process
551	GO:1903531	0.88607	0.0885914	39	178	16396	2909	negative regulation of secretion by cell	biological_process
552	GO:0030048	0.88607	0.091213	24	103	16396	2909	actin filament-based movement	biological_process
553	GO:0002819	0.886292	0.091946	30	133	16396	2909	regulation of adaptive immune response	biological_process
554	GO:0007420	0.886292	0.0920609	131	663	16396	2909	brain development	biological_process
555	GO:0001755	0.886292	0.0916351	10	36	16396	2909	neural crest cell migration	biological_process
556	GO:0034284	0.886292	0.0915283	32	143	16396	2909	response to monosaccharide	biological_process
557	GO:1901576	0.886292	0.0919668	850	4623	16396	2909	organic substance biosynthetic process	biological_process
558	GO:0045471	0.886431	0.107245	29	130	16396	2909	response to ethanol	biological_process
559	GO:0003338	0.886431	0.108686	8	28	16396	2909	metanephros morphogenesis	biological_process
560	GO:0000160	0.886431	0.111437	3	7	16396	2909	phosphorelay signal transduction system	biological_process
561	GO:0044060	0.886431	0.144076	11	44	16396	2909	regulation of endocrine process	biological_process
562	GO:0009249	0.886431	0.155604	3	8	16396	2909	protein lipoylation	biological_process
563	GO:0009886	0.886431	0.149044	4	12	16396	2909	post-embryonic animal morphogenesis	biological_process
564	GO:0044144	0.886431	0.139074	5	16	16396	2909	modulation of growth of symbiont involved in interaction with host	biological_process
565	GO:0061756	0.886431	0.111082	5	15	16396	2909	leukocyte adhesion to vascular endothelial cell	biological_process
566	GO:0036089	0.886431	0.111437	3	7	16396	2909	cleavage furrow formation	biological_process
567	GO:0046368	0.886431	0.147143	2	4	16396	2909	GDP-L-fucose metabolic process	biological_process
568	GO:0052803	0.886431	0.149044	4	12	16396	2909	imidazole-containing compound metabolic process	biological_process
569	GO:0021615	0.886431	0.147143	2	4	16396	2909	glossopharyngeal nerve morphogenesis	biological_process
570	GO:0007398	0.886431	0.128521	6	20	16396	2909	ectoderm development	biological_process
571	GO:0021612	0.886431	0.155604	3	8	16396	2909	facial nerve structural organization	biological_process
572	GO:0097035	0.886431	0.12274	10	38	16396	2909	regulation of membrane lipid distribution	biological_process
573	GO:0097192	0.886431	0.116665	9	33	16396	2909	extrinsic apoptotic signaling pathway in absence of ligand	biological_process
574	GO:0071804	0.886431	0.111852	34	156	16396	2909	cellular potassium ion transport	biological_process
575	GO:0002698	0.886431	0.117445	24	106	16396	2909	negative regulation of immune effector process	biological_process
576	GO:0042045	0.886431	0.155604	3	8	16396	2909	epithelial fluid transport	biological_process
577	GO:0042048	0.886431	0.155604	3	8	16396	2909	olfactory behavior	biological_process
578	GO:0051282	0.886431	0.117445	24	106	16396	2909	regulation of sequestering of calcium ion	biological_process
579	GO:0042060	0.886431	0.111567	92	460	16396	2909	wound healing	biological_process
580	GO:0048278	0.886431	0.123714	15	62	16396	2909	vesicle docking	biological_process
581	GO:0050851	0.886431	0.149711	36	171	16396	2909	antigen receptor-mediated signaling pathway	biological_process
582	GO:0051283	0.886431	0.144076	11	44	16396	2909	negative regulation of sequestering of calcium ion	biological_process
583	GO:0090435	0.886431	0.155604	3	8	16396	2909	protein localization to nuclear envelope	biological_process
584	GO:0021678	0.886431	0.147143	2	4	16396	2909	third ventricle development	biological_process
585	GO:0090505	0.886431	0.118289	7	24	16396	2909	epiboly involved in wound healing	biological_process
586	GO:0007422	0.886431	0.0928922	17	69	16396	2909	peripheral nervous system development	biological_process
587	GO:0032026	0.886431	0.104977	6	19	16396	2909	response to magnesium ion	biological_process
588	GO:0042089	0.886431	0.139074	5	16	16396	2909	cytokine biosynthetic process	biological_process
589	GO:0035176	0.886431	0.146911	12	49	16396	2909	social behavior	biological_process
590	GO:0032653	0.886431	0.127386	11	43	16396	2909	regulation of interleukin-10 production	biological_process
591	GO:0032892	0.886431	0.127915	8	29	16396	2909	positive regulation of organic acid transport	biological_process
592	GO:0090659	0.886431	0.108686	8	28	16396	2909	walking behavior	biological_process
593	GO:0044126	0.886431	0.111082	5	15	16396	2909	regulation of growth of symbiont in host	biological_process
594	GO:0007494	0.886431	0.114777	4	11	16396	2909	midgut development	biological_process
595	GO:0071805	0.886431	0.111852	34	156	16396	2909	potassium ion transmembrane transport	biological_process
596	GO:0001562	0.886431	0.0981083	7	23	16396	2909	response to protozoan	biological_process
597	GO:0009261	0.886431	0.0998004	9	32	16396	2909	ribonucleotide catabolic process	biological_process
598	GO:0032768	0.886431	0.133627	13	53	16396	2909	regulation of monooxygenase activity	biological_process
599	GO:0043491	0.886431	0.116665	9	33	16396	2909	protein kinase B signaling	biological_process
600	GO:0031100	0.886431	0.115581	18	76	16396	2909	animal organ regeneration	biological_process
601	GO:0032119	0.886431	0.147143	2	4	16396	2909	sequestering of zinc ion	biological_process
602	GO:0003413	0.886431	0.114777	4	11	16396	2909	chondrocyte differentiation involved in endochondral bone morphogenesis	biological_process
603	GO:0007200	0.886431	0.127127	24	107	16396	2909	phospholipase C-activating G-protein coupled receptor signaling pathway	biological_process
604	GO:0031629	0.886431	0.149044	4	12	16396	2909	synaptic vesicle fusion to presynaptic active zone membrane	biological_process
605	GO:0060214	0.886431	0.147143	2	4	16396	2909	endocardium formation	biological_process
606	GO:0042278	0.886431	0.115581	18	76	16396	2909	purine nucleoside metabolic process	biological_process
607	GO:0021546	0.886431	0.111437	3	7	16396	2909	rhombomere development	biological_process
608	GO:0048468	0.886431	0.151185	275	1466	16396	2909	cell development	biological_process
609	GO:0022406	0.886431	0.125098	36	168	16396	2909	membrane docking	biological_process
610	GO:0014075	0.886431	0.12274	10	38	16396	2909	response to amine	biological_process
611	GO:0032271	0.886431	0.147996	37	176	16396	2909	regulation of protein polymerization	biological_process
612	GO:0042330	0.886431	0.0996656	98	489	16396	2909	taxis	biological_process
613	GO:1901889	0.886431	0.128521	6	20	16396	2909	negative regulation of cell junction assembly	biological_process
614	GO:0051354	0.886431	0.0981083	7	23	16396	2909	negative regulation of oxidoreductase activity	biological_process
615	GO:1990868	0.886431	0.147143	2	4	16396	2909	response to chemokine	biological_process
616	GO:0051953	0.886431	0.0981083	7	23	16396	2909	negative regulation of amine transport	biological_process
617	GO:0051952	0.886431	0.104762	18	75	16396	2909	regulation of amine transport	biological_process
618	GO:0007166	0.886431	0.146445	393	2115	16396	2909	cell surface receptor signaling pathway	biological_process
619	GO:0030878	0.886431	0.118289	7	24	16396	2909	thyroid gland development	biological_process
620	GO:0061304	0.886431	0.147143	2	4	16396	2909	retinal blood vessel morphogenesis	biological_process
621	GO:0060350	0.886431	0.0932331	13	50	16396	2909	endochondral bone morphogenesis	biological_process
622	GO:0032989	0.886431	0.110498	140	717	16396	2909	cellular component morphogenesis	biological_process
623	GO:0014047	0.886431	0.127915	8	29	16396	2909	glutamate secretion	biological_process
624	GO:0007296	0.886431	0.147143	2	4	16396	2909	vitellogenesis	biological_process
625	GO:0051346	0.886431	0.113652	81	402	16396	2909	negative regulation of hydrolase activity	biological_process
626	GO:0042267	0.886431	0.140428	7	25	16396	2909	natural killer cell mediated cytotoxicity	biological_process
627	GO:0021587	0.886431	0.134981	9	34	16396	2909	cerebellum morphogenesis	biological_process
628	GO:0060235	0.886431	0.147143	2	4	16396	2909	lens induction in camera-type eye	biological_process
629	GO:0071704	0.886431	0.113622	1635	9047	16396	2909	organic substance metabolic process	biological_process
630	GO:0007275	0.886431	0.137147	843	4613	16396	2909	multicellular organism development	biological_process
631	GO:0007272	0.886431	0.11753	22	96	16396	2909	ensheathment of neurons	biological_process
632	GO:0045214	0.886431	0.12274	10	38	16396	2909	sarcomere organization	biological_process
633	GO:0007267	0.886431	0.13418	203	1066	16396	2909	cell-cell signaling	biological_process
634	GO:0055001	0.886431	0.114788	30	136	16396	2909	muscle cell development	biological_process
635	GO:0021575	0.886431	0.12274	10	38	16396	2909	hindbrain morphogenesis	biological_process
636	GO:0032957	0.886431	0.147143	2	4	16396	2909	inositol trisphosphate metabolic process	biological_process
637	GO:0051338	0.886431	0.148954	187	983	16396	2909	regulation of transferase activity	biological_process
638	GO:0032231	0.886431	0.151598	19	84	16396	2909	regulation of actin filament bundle assembly	biological_process
639	GO:0071675	0.886431	0.0974026	11	41	16396	2909	regulation of mononuclear cell migration	biological_process
640	GO:0044146	0.886431	0.111082	5	15	16396	2909	negative regulation of growth of symbiont involved in interaction with host	biological_process
641	GO:0007224	0.886431	0.103329	17	70	16396	2909	smoothened signaling pathway	biological_process
642	GO:0044319	0.886431	0.118289	7	24	16396	2909	wound healing
643	GO:0007219	0.886431	0.10812	26	115	16396	2909	Notch signaling pathway	biological_process
644	GO:0021555	0.886431	0.147143	2	4	16396	2909	midbrain-hindbrain boundary morphogenesis	biological_process
645	GO:0045176	0.886431	0.114777	4	11	16396	2909	apical protein localization	biological_process
646	GO:0048048	0.886431	0.116665	9	33	16396	2909	embryonic eye morphogenesis	biological_process
647	GO:0003407	0.886431	0.133627	13	53	16396	2909	neural retina development	biological_process
648	GO:0030913	0.886431	0.111437	3	7	16396	2909	paranodal junction assembly	biological_process
649	GO:0050858	0.886431	0.154349	6	21	16396	2909	negative regulation of antigen receptor-mediated signaling pathway	biological_process
650	GO:0043901	0.886431	0.134349	35	164	16396	2909	negative regulation of multi-organism process	biological_process
651	GO:0001779	0.886431	0.149044	4	12	16396	2909	natural killer cell differentiation	biological_process
652	GO:0036438	0.886431	0.147143	2	4	16396	2909	maintenance of lens transparency	biological_process
653	GO:0072273	0.886431	0.154349	6	21	16396	2909	metanephric nephron morphogenesis	biological_process
654	GO:0009111	0.886431	0.114777	4	11	16396	2909	vitamin catabolic process	biological_process
655	GO:0072282	0.886431	0.155604	3	8	16396	2909	metanephric nephron tubule morphogenesis	biological_process
656	GO:0003177	0.886431	0.149044	4	12	16396	2909	pulmonary valve development	biological_process
657	GO:0046146	0.886431	0.111437	3	7	16396	2909	tetrahydrobiopterin metabolic process	biological_process
658	GO:0035588	0.886431	0.128521	6	20	16396	2909	G-protein coupled purinergic receptor signaling pathway	biological_process
659	GO:0050926	0.886431	0.140428	7	25	16396	2909	regulation of positive chemotaxis	biological_process
660	GO:0008366	0.886431	0.11753	22	96	16396	2909	axon ensheathment	biological_process
661	GO:0061383	0.886431	0.102032	12	46	16396	2909	trabecula morphogenesis	biological_process
662	GO:0035587	0.886431	0.108686	8	28	16396	2909	purinergic receptor signaling pathway	biological_process
663	GO:0031342	0.886431	0.104977	6	19	16396	2909	negative regulation of cell killing	biological_process
664	GO:0051225	0.886431	0.116407	19	81	16396	2909	spindle assembly	biological_process
665	GO:0072109	0.886431	0.155604	3	8	16396	2909	glomerular mesangium development	biological_process
666	GO:0003184	0.886431	0.149044	4	12	16396	2909	pulmonary valve morphogenesis	biological_process
667	GO:0010457	0.886431	0.155604	3	8	16396	2909	centriole-centriole cohesion	biological_process
668	GO:0038026	0.886431	0.147143	2	4	16396	2909	reelin-mediated signaling pathway	biological_process
669	GO:0061384	0.886431	0.134981	9	34	16396	2909	heart trabecula morphogenesis	biological_process
670	GO:0000910	0.886431	0.10675	20	85	16396	2909	cytokinesis	biological_process
671	GO:0008300	0.886431	0.155604	3	8	16396	2909	isoprenoid catabolic process	biological_process
672	GO:0038034	0.886431	0.116665	9	33	16396	2909	signal transduction in absence of ligand	biological_process
673	GO:0036344	0.886431	0.128521	6	20	16396	2909	platelet morphogenesis	biological_process
674	GO:0061138	0.886431	0.127423	34	158	16396	2909	morphogenesis of a branching epithelium	biological_process
675	GO:2000643	0.886431	0.155604	3	8	16396	2909	positive regulation of early endosome to late endosome transport	biological_process
676	GO:0051216	0.886431	0.12137	32	147	16396	2909	cartilage development	biological_process
677	GO:0045776	0.886431	0.127386	11	43	16396	2909	negative regulation of blood pressure	biological_process
678	GO:2000810	0.886431	0.154349	6	21	16396	2909	regulation of bicellular tight junction assembly	biological_process
679	GO:0086001	0.886431	0.102032	12	46	16396	2909	cardiac muscle cell action potential	biological_process
680	GO:0048167	0.886431	0.120438	33	152	16396	2909	regulation of synaptic plasticity	biological_process
681	GO:0000305	0.886431	0.128521	6	20	16396	2909	response to oxygen radical	biological_process
682	GO:0002837	0.886431	0.149044	4	12	16396	2909	regulation of immune response to tumor cell	biological_process
683	GO:0050982	0.886431	0.127386	11	43	16396	2909	detection of mechanical stimulus	biological_process
684	GO:0035773	0.886431	0.111437	3	7	16396	2909	insulin secretion involved in cellular response to glucose stimulus	biological_process
685	GO:0002834	0.886431	0.149044	4	12	16396	2909	regulation of response to tumor cell	biological_process
686	GO:0000470	0.886431	0.0981083	7	23	16396	2909	maturation of LSU-rRNA	biological_process
687	GO:0045759	0.886431	0.111437	3	7	16396	2909	negative regulation of action potential	biological_process
688	GO:0072189	0.886431	0.149044	4	12	16396	2909	ureter development	biological_process
689	GO:0002831	0.886431	0.0997819	26	114	16396	2909	regulation of response to biotic stimulus	biological_process
690	GO:0086036	0.886431	0.155604	3	8	16396	2909	regulation of cardiac muscle cell membrane potential	biological_process
691	GO:0036302	0.886431	0.111437	3	7	16396	2909	atrioventricular canal development	biological_process
692	GO:0060324	0.886431	0.130934	12	48	16396	2909	face development	biological_process
693	GO:0003170	0.886431	0.140209	10	39	16396	2909	heart valve development	biological_process
694	GO:0086066	0.886431	0.111082	5	15	16396	2909	atrial cardiac muscle cell to AV node cell communication	biological_process
695	GO:0008630	0.886431	0.138134	16	68	16396	2909	intrinsic apoptotic signaling pathway in response to DNA damage	biological_process
696	GO:0051204	0.886431	0.155604	3	8	16396	2909	protein insertion into mitochondrial membrane	biological_process
697	GO:0032674	0.886431	0.128521	6	20	16396	2909	regulation of interleukin-5 production	biological_process
698	GO:0010046	0.886431	0.147143	2	4	16396	2909	response to mycotoxin	biological_process
699	GO:2000505	0.886431	0.104977	6	19	16396	2909	regulation of energy homeostasis	biological_process
700	GO:0003197	0.886431	0.12274	10	38	16396	2909	endocardial cushion development	biological_process
701	GO:0008283	0.886431	0.12705	131	673	16396	2909	cell proliferation	biological_process
702	GO:1902510	0.886431	0.111437	3	7	16396	2909	regulation of apoptotic DNA fragmentation	biological_process
703	GO:0072010	0.886431	0.154349	6	21	16396	2909	glomerular epithelium development	biological_process
704	GO:0044107	0.886431	0.147143	2	4	16396	2909	cellular alcohol metabolic process	biological_process
705	GO:2000371	0.886431	0.147143	2	4	16396	2909	regulation of DNA topoisomerase (ATP-hydrolyzing) activity	biological_process
706	GO:0035336	0.886431	0.118289	7	24	16396	2909	long-chain fatty-acyl-CoA metabolic process	biological_process
707	GO:0072310	0.886431	0.114777	4	11	16396	2909	glomerular epithelial cell development	biological_process
708	GO:0050881	0.886431	0.106537	10	37	16396	2909	musculoskeletal movement	biological_process
709	GO:0072331	0.886431	0.11541	29	131	16396	2909	signal transduction by p53 class mediator	biological_process
710	GO:0050879	0.886431	0.106537	10	37	16396	2909	multicellular organismal movement	biological_process
711	GO:0003143	0.886431	0.137109	15	63	16396	2909	embryonic heart tube morphogenesis	biological_process
712	GO:0021697	0.886431	0.104977	6	19	16396	2909	cerebellar cortex formation	biological_process
713	GO:0031589	0.886431	0.118495	35	162	16396	2909	cell-substrate adhesion	biological_process
714	GO:0021696	0.886431	0.108686	8	28	16396	2909	cerebellar cortex morphogenesis	biological_process
715	GO:0007611	0.886431	0.110797	48	228	16396	2909	learning or memory	biological_process
716	GO:0007610	0.886431	0.140244	105	536	16396	2909	behavior	biological_process
717	GO:0051255	0.886431	0.149044	4	12	16396	2909	spindle midzone assembly	biological_process
718	GO:0060297	0.886431	0.155604	3	8	16396	2909	regulation of sarcomere organization	biological_process
719	GO:0044108	0.886431	0.147143	2	4	16396	2909	cellular alcohol biosynthetic process	biological_process
720	GO:0035295	0.886431	0.146017	107	548	16396	2909	tube development	biological_process
721	GO:0003222	0.886431	0.139074	5	16	16396	2909	ventricular trabecula myocardium morphogenesis	biological_process
722	GO:0071897	0.886431	0.116887	26	116	16396	2909	DNA biosynthetic process	biological_process
723	GO:0051984	0.886431	0.0981083	7	23	16396	2909	positive regulation of chromosome segregation	biological_process
724	GO:0072012	0.886431	0.104977	6	19	16396	2909	glomerulus vasculature development	biological_process
725	GO:0051249	0.886431	0.134997	80	401	16396	2909	regulation of lymphocyte activation	biological_process
726	GO:0039663	0.886431	0.111437	3	7	16396	2909	membrane fusion involved in viral entry into host cell	biological_process
727	GO:0061437	0.886431	0.154349	6	21	16396	2909	renal system vasculature development	biological_process
728	GO:0001501	0.886431	0.148099	90	457	16396	2909	skeletal system development	biological_process
729	GO:0035461	0.886431	0.114777	4	11	16396	2909	vitamin transmembrane transport	biological_process
730	GO:2000401	0.886431	0.111818	11	42	16396	2909	regulation of lymphocyte migration	biological_process
731	GO:0051988	0.886431	0.114777	4	11	16396	2909	regulation of attachment of spindle microtubules to kinetochore	biological_process
732	GO:0038108	0.886431	0.147143	2	4	16396	2909	negative regulation of appetite by leptin-mediated signaling pathway	biological_process
733	GO:0050901	0.886431	0.111082	5	15	16396	2909	leukocyte tethering or rolling	biological_process
734	GO:0060406	0.886431	0.147143	2	4	16396	2909	positive regulation of penile erection	biological_process
735	GO:0001508	0.886431	0.108104	23	100	16396	2909	action potential	biological_process
736	GO:0010543	0.886431	0.0998004	9	32	16396	2909	regulation of platelet activation	biological_process
737	GO:0061050	0.886431	0.149044	4	12	16396	2909	regulation of cell growth involved in cardiac muscle cell development	biological_process
738	GO:0051174	0.886431	0.103154	317	1678	16396	2909	regulation of phosphorus metabolic process	biological_process
739	GO:0008152	0.886431	0.115678	1708	9461	16396	2909	metabolic process	biological_process
740	GO:0072050	0.886431	0.111437	3	7	16396	2909	S-shaped body morphogenesis	biological_process
741	GO:0045618	0.886431	0.111082	5	15	16396	2909	positive regulation of keratinocyte differentiation	biological_process
742	GO:0031580	0.886431	0.155604	3	8	16396	2909	membrane raft distribution	biological_process
743	GO:0045617	0.886431	0.155604	3	8	16396	2909	negative regulation of keratinocyte differentiation	biological_process
744	GO:0061440	0.886431	0.154349	6	21	16396	2909	kidney vasculature development	biological_process
745	GO:0038202	0.886431	0.111437	3	7	16396	2909	TORC1 signaling	biological_process
746	GO:0035418	0.886431	0.140428	7	25	16396	2909	protein localization to synapse	biological_process
747	GO:0055017	0.886431	0.140428	7	25	16396	2909	cardiac muscle tissue growth	biological_process
748	GO:0008015	0.886431	0.12569	73	362	16396	2909	blood circulation	biological_process
749	GO:0021943	0.886431	0.147143	2	4	16396	2909	formation of radial glial scaffolds	biological_process
750	GO:0044240	0.886431	0.147143	2	4	16396	2909	multicellular organismal lipid catabolic process	biological_process
751	GO:0043455	0.886431	0.149044	4	12	16396	2909	regulation of secondary metabolic process	biological_process
752	GO:0006023	0.886431	0.148846	23	104	16396	2909	aminoglycan biosynthetic process	biological_process
753	GO:0099612	0.886431	0.111437	3	7	16396	2909	protein localization to axon	biological_process
754	GO:0006772	0.886431	0.147143	2	4	16396	2909	thiamine metabolic process	biological_process
755	GO:0006771	0.886431	0.111437	3	7	16396	2909	riboflavin metabolic process	biological_process
756	GO:0006768	0.886431	0.114777	4	11	16396	2909	biotin metabolic process	biological_process
757	GO:1905098	0.886431	0.147143	2	4	16396	2909	negative regulation of guanyl-nucleotide exchange factor activity	biological_process
758	GO:0070365	0.886431	0.114777	4	11	16396	2909	hepatocyte differentiation	biological_process
759	GO:1901509	0.886431	0.147143	2	4	16396	2909	regulation of endothelial tube morphogenesis	biological_process
760	GO:0060041	0.886431	0.123955	29	132	16396	2909	retina development in camera-type eye	biological_process
761	GO:0048539	0.886431	0.111437	3	7	16396	2909	bone marrow development	biological_process
762	GO:0030220	0.886431	0.104977	6	19	16396	2909	platelet formation	biological_process
763	GO:0000038	0.886431	0.148769	8	30	16396	2909	very long-chain fatty acid metabolic process	biological_process
764	GO:0016321	0.886431	0.147143	2	4	16396	2909	female meiosis chromosome segregation	biological_process
765	GO:0048703	0.886431	0.114777	4	11	16396	2909	embryonic viscerocranium morphogenesis	biological_process
766	GO:1901380	0.886431	0.104977	6	19	16396	2909	negative regulation of potassium ion transmembrane transport	biological_process
767	GO:0048702	0.886431	0.111437	3	7	16396	2909	embryonic neurocranium morphogenesis	biological_process
768	GO:0030219	0.886431	0.154349	6	21	16396	2909	megakaryocyte differentiation	biological_process
769	GO:0060717	0.886431	0.111437	3	7	16396	2909	chorion development	biological_process
770	GO:0006725	0.886431	0.134521	837	4578	16396	2909	cellular aromatic compound metabolic process	biological_process
771	GO:0032412	0.886431	0.15339	43	208	16396	2909	regulation of ion transmembrane transporter activity	biological_process
772	GO:0071223	0.886431	0.114777	4	11	16396	2909	cellular response to lipoteichoic acid	biological_process
773	GO:0006710	0.886431	0.147143	2	4	16396	2909	androgen catabolic process	biological_process
774	GO:0016310	0.886431	0.133092	236	1246	16396	2909	phosphorylation	biological_process
775	GO:0006779	0.886431	0.0981083	7	23	16396	2909	porphyrin-containing compound biosynthetic process	biological_process
776	GO:0048705	0.886431	0.102871	44	206	16396	2909	skeletal system morphogenesis	biological_process
777	GO:0044773	0.886431	0.138478	22	98	16396	2909	mitotic DNA damage checkpoint	biological_process
778	GO:0006021	0.886431	0.147143	2	4	16396	2909	inositol biosynthetic process	biological_process
779	GO:0033275	0.886431	0.12274	10	38	16396	2909	actin-myosin filament sliding	biological_process
780	GO:0034330	0.886431	0.152841	39	187	16396	2909	cell junction organization	biological_process
781	GO:0060346	0.886431	0.155604	3	8	16396	2909	bone trabecula formation	biological_process
782	GO:0044800	0.886431	0.111437	3	7	16396	2909	multi-organism membrane fusion	biological_process
783	GO:0099500	0.886431	0.149044	4	12	16396	2909	vesicle fusion to plasma membrane	biological_process
784	GO:0034329	0.886431	0.0994604	29	129	16396	2909	cell junction assembly	biological_process
785	GO:0060713	0.886431	0.154349	6	21	16396	2909	labyrinthine layer morphogenesis	biological_process
786	GO:0035855	0.886431	0.139074	5	16	16396	2909	megakaryocyte development	biological_process
787	GO:0099514	0.886431	0.139074	5	16	16396	2909	synaptic vesicle cytoskeletal transport	biological_process
788	GO:0060042	0.886431	0.130934	12	48	16396	2909	retina morphogenesis in camera-type eye	biological_process
789	GO:0042726	0.886431	0.155604	3	8	16396	2909	flavin-containing compound metabolic process	biological_process
790	GO:0048525	0.886431	0.139172	20	88	16396	2909	negative regulation of viral process	biological_process
791	GO:0002069	0.886431	0.111437	3	7	16396	2909	columnar/cuboidal epithelial cell maturation	biological_process
792	GO:0044784	0.886431	0.147143	2	4	16396	2909	metaphase/anaphase transition of cell cycle	biological_process
793	GO:0048532	0.886431	0.139074	5	16	16396	2909	anatomical structure arrangement	biological_process
794	GO:0043254	0.886431	0.104001	78	384	16396	2909	regulation of protein complex assembly	biological_process
795	GO:1905153	0.886431	0.149044	4	12	16396	2909	regulation of membrane invagination	biological_process
796	GO:0031665	0.886431	0.149044	4	12	16396	2909	negative regulation of lipopolysaccharide-mediated signaling pathway	biological_process
797	GO:0046660	0.886431	0.108231	24	105	16396	2909	female sex differentiation	biological_process
798	GO:0030049	0.886431	0.12274	10	38	16396	2909	muscle filament sliding	biological_process
799	GO:0002175	0.886431	0.147143	2	4	16396	2909	protein localization to paranode region of axon	biological_process
800	GO:0043276	0.886431	0.114777	4	11	16396	2909	anoikis	biological_process
801	GO:0071333	0.886431	0.101534	16	65	16396	2909	cellular response to glucose stimulus	biological_process
802	GO:0070391	0.886431	0.114777	4	11	16396	2909	response to lipoteichoic acid	biological_process
803	GO:0060059	0.886431	0.155604	3	8	16396	2909	embryonic retina morphogenesis in camera-type eye	biological_process
804	GO:0033628	0.886431	0.140209	10	39	16396	2909	regulation of cell adhesion mediated by integrin	biological_process
805	GO:0043029	0.886431	0.116665	9	33	16396	2909	T cell homeostasis	biological_process
806	GO:0051703	0.886431	0.146911	12	49	16396	2909	intraspecies interaction between organisms	biological_process
807	GO:0060836	0.886431	0.155604	3	8	16396	2909	lymphatic endothelial cell differentiation	biological_process
808	GO:0051705	0.886431	0.151278	15	64	16396	2909	multi-organism behavior	biological_process
809	GO:0033617	0.886431	0.139074	5	16	16396	2909	mitochondrial respiratory chain complex IV assembly	biological_process
810	GO:0009595	0.886431	0.154349	6	21	16396	2909	detection of biotic stimulus	biological_process
811	GO:0019221	0.886431	0.140856	115	590	16396	2909	cytokine-mediated signaling pathway	biological_process
812	GO:0033599	0.886431	0.139074	5	16	16396	2909	regulation of mammary gland epithelial cell proliferation	biological_process
813	GO:0051710	0.886431	0.147143	2	4	16396	2909	regulation of cytolysis in other organism	biological_process
814	GO:0070663	0.886431	0.130658	43	205	16396	2909	regulation of leukocyte proliferation	biological_process
815	GO:1901142	0.886431	0.111437	3	7	16396	2909	insulin metabolic process	biological_process
816	GO:0060047	0.886431	0.151598	19	84	16396	2909	heart contraction	biological_process
817	GO:0048588	0.886431	0.151899	18	79	16396	2909	developmental cell growth	biological_process
818	GO:0003013	0.886431	0.0944551	75	366	16396	2909	circulatory system process	biological_process
819	GO:0044331	0.886431	0.147143	2	4	16396	2909	cell-cell adhesion mediated by cadherin	biological_process
820	GO:0060052	0.886431	0.155604	3	8	16396	2909	neurofilament cytoskeleton organization	biological_process
821	GO:0072530	0.886431	0.155604	3	8	16396	2909	purine-containing compound transmembrane transport	biological_process
822	GO:0006562	0.886431	0.147143	2	4	16396	2909	proline catabolic process	biological_process
823	GO:1901016	0.886431	0.0932331	13	50	16396	2909	regulation of potassium ion transmembrane transporter activity	biological_process
824	GO:0070572	0.886431	0.111437	3	7	16396	2909	positive regulation of neuron projection regeneration	biological_process
825	GO:0051764	0.886431	0.149044	4	12	16396	2909	actin crosslink formation	biological_process
826	GO:0043116	0.886431	0.114777	4	11	16396	2909	negative regulation of vascular permeability	biological_process
827	GO:0033632	0.886431	0.155604	3	8	16396	2909	regulation of cell-cell adhesion mediated by integrin	biological_process
828	GO:1900133	0.886431	0.147143	2	4	16396	2909	regulation of renin secretion into blood stream	biological_process
829	GO:0031650	0.886431	0.149044	4	12	16396	2909	regulation of heat generation	biological_process
830	GO:1904816	0.886431	0.114777	4	11	16396	2909	positive regulation of protein localization to chromosome
831	GO:0033353	0.886431	0.147143	2	4	16396	2909	S-adenosylmethionine cycle	biological_process
832	GO:0048668	0.886431	0.155604	3	8	16396	2909	collateral sprouting	biological_process
833	GO:0140053	0.886431	0.144607	27	124	16396	2909	mitochondrial gene expression	biological_process
834	GO:0034109	0.886431	0.133627	13	53	16396	2909	homotypic cell-cell adhesion	biological_process
835	GO:0042770	0.886431	0.127747	22	97	16396	2909	signal transduction in response to DNA damage	biological_process
836	GO:0009581	0.886431	0.126083	26	117	16396	2909	detection of external stimulus	biological_process
837	GO:1904220	0.886431	0.147143	2	4	16396	2909	regulation of serine C-palmitoyltransferase activity	biological_process
838	GO:0009582	0.886431	0.10791	27	120	16396	2909	detection of abiotic stimulus	biological_process
839	GO:1901360	0.886431	0.105406	880	4800	16396	2909	organic cyclic compound metabolic process	biological_process
840	GO:0072522	0.886431	0.10812	26	115	16396	2909	purine-containing compound biosynthetic process	biological_process
841	GO:0060840	0.886431	0.127048	18	77	16396	2909	artery development	biological_process
842	GO:0042905	0.886431	0.147143	2	4	16396	2909	9-cis-retinoic acid metabolic process	biological_process
843	GO:0018130	0.886431	0.132363	540	2923	16396	2909	heterocycle biosynthetic process	biological_process
844	GO:0018146	0.886431	0.127915	8	29	16396	2909	keratan sulfate biosynthetic process	biological_process
845	GO:0048562	0.886431	0.147886	57	281	16396	2909	embryonic organ morphogenesis	biological_process
846	GO:0048563	0.886431	0.111437	3	7	16396	2909	post-embryonic animal organ morphogenesis	biological_process
847	GO:0033750	0.886431	0.149044	4	12	16396	2909	ribosome localization	biological_process
848	GO:0002363	0.886431	0.149044	4	12	16396	2909	alpha-beta T cell lineage commitment	biological_process
849	GO:0051147	0.886431	0.0958918	37	169	16396	2909	regulation of muscle cell differentiation	biological_process
850	GO:0070925	0.886431	0.127783	128	657	16396	2909	organelle assembly	biological_process
851	GO:0070507	0.886431	0.114116	31	141	16396	2909	regulation of microtubule cytoskeleton organization	biological_process
852	GO:0034332	0.886431	0.126286	17	72	16396	2909	adherens junction organization	biological_process
853	GO:0086003	0.886431	0.12274	10	38	16396	2909	cardiac muscle cell contraction	biological_process
854	GO:0016081	0.886431	0.155604	3	8	16396	2909	synaptic vesicle docking	biological_process
855	GO:0001881	0.886431	0.155604	3	8	16396	2909	receptor recycling	biological_process
856	GO:0035994	0.886431	0.128521	6	20	16396	2909	response to muscle stretch	biological_process
857	GO:0001892	0.886431	0.139172	20	88	16396	2909	embryonic placenta development	biological_process
858	GO:0048871	0.886431	0.134938	57	279	16396	2909	multicellular organismal homeostasis	biological_process
859	GO:1903034	0.886431	0.154912	33	156	16396	2909	regulation of response to wounding	biological_process
860	GO:0030422	0.886431	0.155604	3	8	16396	2909	production of siRNA involved in RNA interference	biological_process
861	GO:0001906	0.886431	0.116407	19	81	16396	2909	cell killing	biological_process
862	GO:0060632	0.886431	0.128521	6	20	16396	2909	regulation of microtubule-based movement	biological_process
863	GO:0048865	0.886431	0.155604	3	8	16396	2909	stem cell fate commitment	biological_process
864	GO:0055093	0.886431	0.104977	6	19	16396	2909	response to hyperoxia	biological_process
865	GO:0001909	0.886431	0.106537	10	37	16396	2909	leukocyte mediated cytotoxicity	biological_process
866	GO:0048513	0.886431	0.138075	535	2898	16396	2909	animal organ development	biological_process
867	GO:1901678	0.886431	0.149044	4	12	16396	2909	iron coordination entity transport	biological_process
868	GO:1901668	0.886431	0.147143	2	4	16396	2909	regulation of superoxide dismutase activity	biological_process
869	GO:0035850	0.886431	0.0998004	9	32	16396	2909	epithelial cell differentiation involved in kidney development	biological_process
870	GO:0015837	0.886431	0.155604	3	8	16396	2909	amine transport	biological_process
871	GO:0043380	0.886431	0.155604	3	8	16396	2909	regulation of memory T cell differentiation	biological_process
872	GO:0007018	0.886431	0.147505	50	244	16396	2909	microtubule-based movement	biological_process
873	GO:0001914	0.886431	0.0981083	7	23	16396	2909	regulation of T cell mediated cytotoxicity	biological_process
874	GO:0072422	0.886431	0.101534	16	65	16396	2909	signal transduction involved in DNA damage checkpoint	biological_process
875	GO:0002566	0.886431	0.149044	4	12	16396	2909	somatic diversification of immune receptors via somatic mutation	biological_process
876	GO:0006067	0.886431	0.154349	6	21	16396	2909	ethanol metabolic process	biological_process
877	GO:0060669	0.886431	0.118289	7	24	16396	2909	embryonic placenta morphogenesis	biological_process
878	GO:0007062	0.886431	0.145756	26	119	16396	2909	sister chromatid cohesion	biological_process
879	GO:0022409	0.886431	0.0995339	53	252	16396	2909	positive regulation of cell-cell adhesion	biological_process
880	GO:0060538	0.886431	0.133874	28	128	16396	2909	skeletal muscle organ development	biological_process
881	GO:0046952	0.886431	0.147143	2	4	16396	2909	ketone body catabolic process	biological_process
882	GO:0032645	0.886431	0.111082	5	15	16396	2909	regulation of granulocyte macrophage colony-stimulating factor production	biological_process
883	GO:0007144	0.886431	0.155604	3	8	16396	2909	female meiosis I	biological_process
884	GO:0007143	0.886431	0.148769	8	30	16396	2909	female meiotic nuclear division	biological_process
885	GO:0050433	0.886431	0.115966	12	47	16396	2909	regulation of catecholamine secretion	biological_process
886	GO:0046503	0.886431	0.144076	11	44	16396	2909	glycerolipid catabolic process	biological_process
887	GO:0051905	0.886431	0.0981083	7	23	16396	2909	establishment of pigment granule localization	biological_process
888	GO:0046512	0.886431	0.155604	3	8	16396	2909	sphingosine biosynthetic process	biological_process
889	GO:0045786	0.886431	0.153571	103	528	16396	2909	negative regulation of cell cycle	biological_process
890	GO:0021903	0.886431	0.114777	4	11	16396	2909	rostrocaudal neural tube patterning	biological_process
891	GO:0001837	0.886431	0.103329	17	70	16396	2909	epithelial to mesenchymal transition	biological_process
892	GO:0007098	0.886431	0.139158	18	78	16396	2909	centrosome cycle	biological_process
893	GO:0033043	0.886431	0.0987736	224	1168	16396	2909	regulation of organelle organization	biological_process
894	GO:0031642	0.886431	0.111437	3	7	16396	2909	negative regulation of myelination	biological_process
895	GO:0035995	0.886431	0.147143	2	4	16396	2909	detection of muscle stretch	biological_process
896	GO:0045064	0.886431	0.147143	2	4	16396	2909	T-helper 2 cell differentiation	biological_process
897	GO:0007091	0.886431	0.147143	2	4	16396	2909	metaphase/anaphase transition of mitotic cell cycle	biological_process
898	GO:0034497	0.886431	0.149044	4	12	16396	2909	protein localization to pre-autophagosomal structure	biological_process
899	GO:0060562	0.886431	0.107444	60	290	16396	2909	epithelial tube morphogenesis	biological_process
900	GO:0015670	0.886431	0.147143	2	4	16396	2909	carbon dioxide transport	biological_process
901	GO:0009798	0.886431	0.127793	20	87	16396	2909	axis specification	biological_process
902	GO:0006119	0.886431	0.11753	22	96	16396	2909	oxidative phosphorylation	biological_process
903	GO:0015846	0.886431	0.147143	2	4	16396	2909	polyamine transport	biological_process
904	GO:0001947	0.886431	0.121757	14	57	16396	2909	heart looping	biological_process
905	GO:0002544	0.886431	0.149044	4	12	16396	2909	chronic inflammatory response	biological_process
906	GO:0034349	0.886431	0.111437	3	7	16396	2909	glial cell apoptotic process	biological_process
907	GO:1901642	0.886431	0.111437	3	7	16396	2909	nucleoside transmembrane transport	biological_process
908	GO:0003009	0.886431	0.108686	8	28	16396	2909	skeletal muscle contraction	biological_process
909	GO:0003007	0.886431	0.105878	47	222	16396	2909	heart morphogenesis	biological_process
910	GO:0098877	0.886431	0.114777	4	11	16396	2909	neurotransmitter receptor transport to plasma membrane	biological_process
911	GO:0098881	0.886431	0.147143	2	4	16396	2909	exocytic insertion of neurotransmitter receptor to plasma membrane	biological_process
912	GO:0072395	0.886431	0.112994	16	66	16396	2909	signal transduction involved in cell cycle checkpoint	biological_process
913	GO:0032609	0.886431	0.111082	5	15	16396	2909	interferon-gamma production	biological_process
914	GO:0098903	0.886431	0.155604	3	8	16396	2909	regulation of membrane repolarization during action potential	biological_process
915	GO:0006955	0.886431	0.107868	275	1450	16396	2909	immune response	biological_process
916	GO:0072401	0.886431	0.101534	16	65	16396	2909	signal transduction involved in DNA integrity checkpoint	biological_process
917	GO:0001996	0.886431	0.147143	2	4	16396	2909	positive regulation of heart rate by epinephrine-norepinephrine	biological_process
918	GO:0031645	0.886431	0.139074	5	16	16396	2909	negative regulation of neurological system process	biological_process
919	GO:0006935	0.886431	0.0996656	98	489	16396	2909	chemotaxis	biological_process
920	GO:0032402	0.886431	0.154349	6	21	16396	2909	melanosome transport	biological_process
921	GO:0060707	0.886431	0.149044	4	12	16396	2909	trophoblast giant cell differentiation	biological_process
922	GO:0019755	0.886431	0.114777	4	11	16396	2909	one-carbon compound transport	biological_process
923	GO:1905342	0.886431	0.147143	2	4	16396	2909	positive regulation of protein localization to kinetochore	biological_process
924	GO:0030259	0.886431	0.111437	3	7	16396	2909	lipid glycosylation	biological_process
925	GO:0006139	0.886431	0.12147	802	4375	16396	2909	nucleobase-containing compound metabolic process	biological_process
926	GO:0060670	0.886431	0.149044	4	12	16396	2909	branching involved in labyrinthine layer morphogenesis	biological_process
927	GO:0015914	0.886431	0.0993112	15	60	16396	2909	phospholipid transport	biological_process
928	GO:0015939	0.886431	0.155604	3	8	16396	2909	pantothenate metabolic process	biological_process
929	GO:0098967	0.886431	0.147143	2	4	16396	2909	exocytic insertion of neurotransmitter receptor to postsynaptic membrane	biological_process
930	GO:0048844	0.886431	0.108733	14	56	16396	2909	artery morphogenesis	biological_process
931	GO:0003025	0.886431	0.147143	2	4	16396	2909	regulation of systemic arterial blood pressure by baroreceptor feedback	biological_process
932	GO:0006120	0.886431	0.130934	12	48	16396	2909	mitochondrial electron transport
933	GO:0042592	0.886431	0.11118	270	1424	16396	2909	homeostatic process	biological_process
934	GO:0044803	0.886431	0.155604	3	8	16396	2909	multi-organism membrane organization	biological_process
935	GO:0070314	0.886431	0.155604	3	8	16396	2909	G1 to G0 transition	biological_process
936	GO:0034372	0.886431	0.111437	3	7	16396	2909	very-low-density lipoprotein particle remodeling	biological_process
937	GO:0000054	0.886431	0.149044	4	12	16396	2909	ribosomal subunit export from nucleus	biological_process
938	GO:0033206	0.886431	0.111437	3	7	16396	2909	meiotic cytokinesis	biological_process
939	GO:0060075	0.886431	0.111437	3	7	16396	2909	regulation of resting membrane potential	biological_process
940	GO:0003015	0.886431	0.117348	21	91	16396	2909	heart process	biological_process
941	GO:0016048	0.886431	0.104977	6	19	16396	2909	detection of temperature stimulus	biological_process
942	GO:0042491	0.886431	0.108686	8	28	16396	2909	auditory receptor cell differentiation	biological_process
943	GO:0048738	0.890553	0.156659	32	151	16396	2909	cardiac muscle tissue development	biological_process
944	GO:0016236	0.890553	0.156659	32	151	16396	2909	macroautophagy	biological_process
945	GO:0032101	0.890697	0.15685	133	691	16396	2909	regulation of response to external stimulus	biological_process
946	GO:0046390	0.89408	0.157612	25	115	16396	2909	ribose phosphate biosynthetic process	biological_process
947	GO:0050865	0.896711	0.158402	98	502	16396	2909	regulation of cell activation	biological_process
948	GO:1901657	0.896711	0.15841	31	146	16396	2909	glycosyl compound metabolic process	biological_process
949	GO:0009069	0.897554	0.158893	10	40	16396	2909	serine family amino acid metabolic process	biological_process
950	GO:0002832	0.897554	0.158893	10	40	16396	2909	negative regulation of response to biotic stimulus	biological_process
951	GO:0051321	0.899318	0.159373	44	214	16396	2909	meiotic cell cycle	biological_process
952	GO:0023051	0.904316	0.160595	574	3125	16396	2909	regulation of signaling	biological_process
953	GO:0060759	0.904316	0.160435	35	167	16396	2909	regulation of response to cytokine stimulus	biological_process
954	GO:0043486	0.909457	0.161847	11	45	16396	2909	histone exchange	biological_process
955	GO:0007131	0.909457	0.161847	11	45	16396	2909	reciprocal meiotic recombination	biological_process
956	GO:0007264	0.919219	0.163755	56	278	16396	2909	small GTPase mediated signal transduction	biological_process
957	GO:0007346	0.920623	0.164519	122	633	16396	2909	regulation of mitotic cell cycle	biological_process
958	GO:0060419	0.920623	0.164394	7	26	16396	2909	heart growth	biological_process
959	GO:0051181	0.920623	0.164394	7	26	16396	2909	cofactor transport	biological_process
960	GO:0046651	0.923786	0.165257	18	80	16396	2909	lymphocyte proliferation	biological_process
961	GO:0009266	0.927789	0.166318	32	152	16396	2909	response to temperature stimulus	biological_process
962	GO:0031338	0.927789	0.166151	16	70	16396	2909	regulation of vesicle fusion	biological_process
963	GO:0048706	0.931212	0.167105	26	121	16396	2909	embryonic skeletal system development	biological_process
964	GO:0044320	0.933525	0.169779	5	17	16396	2909	cellular response to leptin stimulus	biological_process
965	GO:0000303	0.933525	0.169779	5	17	16396	2909	response to superoxide	biological_process
966	GO:0007094	0.933525	0.169779	5	17	16396	2909	mitotic spindle assembly checkpoint	biological_process
967	GO:0060561	0.933525	0.169779	5	17	16396	2909	apoptotic process involved in morphogenesis	biological_process
968	GO:0019725	0.933525	0.168406	152	797	16396	2909	cellular homeostasis	biological_process
969	GO:0060219	0.933525	0.169779	5	17	16396	2909	camera-type eye photoreceptor cell differentiation	biological_process
970	GO:0006865	0.933525	0.168801	25	116	16396	2909	amino acid transport	biological_process
971	GO:0097067	0.933525	0.169779	5	17	16396	2909	cellular response to thyroid hormone stimulus	biological_process
972	GO:0042088	0.933525	0.169779	5	17	16396	2909	T-helper 1 type immune response	biological_process
973	GO:0042772	0.933525	0.169779	5	17	16396	2909	DNA damage response
974	GO:0043174	0.933525	0.169779	5	17	16396	2909	nucleoside salvage	biological_process
975	GO:0048534	0.933525	0.168701	108	558	16396	2909	hematopoietic or lymphoid organ development	biological_process
976	GO:0030150	0.933525	0.169779	5	17	16396	2909	protein import into mitochondrial matrix	biological_process
977	GO:0006281	0.93493	0.171108	92	472	16396	2909	DNA repair	biological_process
978	GO:0045026	0.93493	0.171148	8	31	16396	2909	plasma membrane fusion	biological_process
979	GO:0007368	0.93493	0.170467	24	111	16396	2909	determination of left/right symmetry	biological_process
980	GO:0045622	0.93493	0.171148	8	31	16396	2909	regulation of T-helper cell differentiation	biological_process
981	GO:0051954	0.93493	0.171148	8	31	16396	2909	positive regulation of amine transport	biological_process
982	GO:0045087	0.93493	0.171253	114	591	16396	2909	innate immune response	biological_process
983	GO:0090066	0.93493	0.17081	87	445	16396	2909	regulation of anatomical structure size	biological_process
984	GO:0009743	0.9375	0.171898	34	163	16396	2909	response to carbohydrate	biological_process
985	GO:0048856	0.940419	0.172609	901	4956	16396	2909	anatomical structure development	biological_process
986	GO:0002520	0.943717	0.17339	113	586	16396	2909	immune system development	biological_process
987	GO:0001959	0.945601	0.174088	33	158	16396	2909	regulation of cytokine-mediated signaling pathway	biological_process
988	GO:0007265	0.945601	0.174088	33	158	16396	2909	Ras protein signal transduction	biological_process
989	GO:0007417	0.948743	0.174843	164	864	16396	2909	central nervous system development	biological_process
990	GO:0035315	0.951501	0.175705	9	36	16396	2909	hair cell differentiation	biological_process
991	GO:0015695	0.951501	0.175705	9	36	16396	2909	organic cation transport	biological_process
992	GO:0007188	0.951858	0.176303	32	153	16396	2909	adenylate cyclase-modulating G-protein coupled receptor signaling pathway	biological_process
993	GO:0060341	0.951858	0.176196	159	837	16396	2909	regulation of cellular localization	biological_process
994	GO:1902903	0.951858	0.175967	57	285	16396	2909	regulation of supramolecular fiber organization	biological_process
995	GO:0071318	0.954848	0.186633	4	13	16396	2909	cellular response to ATP	biological_process
996	GO:0070527	0.954848	0.178729	10	41	16396	2909	platelet aggregation	biological_process
997	GO:0071345	0.954848	0.184986	159	839	16396	2909	cellular response to cytokine stimulus	biological_process
998	GO:0051709	0.954848	0.186633	4	13	16396	2909	regulation of killing of cells of other organism	biological_process
999	GO:0070307	0.954848	0.186633	4	13	16396	2909	lens fiber cell development	biological_process
1000	GO:0072528	0.954848	0.178729	10	41	16396	2909	pyrimidine-containing compound biosynthetic process	biological_process
1001	GO:0071216	0.954848	0.179329	35	169	16396	2909	cellular response to biotic stimulus	biological_process
1002	GO:0022904	0.954848	0.184409	23	107	16396	2909	respiratory electron transport chain	biological_process
1003	GO:0051146	0.954848	0.184099	37	180	16396	2909	striated muscle cell differentiation	biological_process
1004	GO:0070571	0.954848	0.186633	4	13	16396	2909	negative regulation of neuron projection regeneration	biological_process
1005	GO:0034103	0.954848	0.181851	15	66	16396	2909	regulation of tissue remodeling	biological_process
1006	GO:0031643	0.954848	0.186633	4	13	16396	2909	positive regulation of myelination	biological_process
1007	GO:0015849	0.954848	0.180898	55	275	16396	2909	organic acid transport	biological_process
1008	GO:0031343	0.954848	0.178729	10	41	16396	2909	positive regulation of cell killing	biological_process
1009	GO:0061371	0.954848	0.182221	14	61	16396	2909	determination of heart left/right asymmetry	biological_process
1010	GO:0010564	0.954848	0.179781	124	647	16396	2909	regulation of cell cycle process	biological_process
1011	GO:0072006	0.954848	0.17839	26	122	16396	2909	nephron development	biological_process
1012	GO:0035810	0.954848	0.186633	4	13	16396	2909	positive regulation of urine volume	biological_process
1013	GO:0072001	0.954848	0.186013	53	265	16396	2909	renal system development	biological_process
1014	GO:0010640	0.954848	0.182238	6	22	16396	2909	regulation of platelet-derived growth factor receptor signaling pathway	biological_process
1015	GO:0021692	0.954848	0.186633	4	13	16396	2909	cerebellar Purkinje cell layer morphogenesis	biological_process
1016	GO:0031282	0.954848	0.186633	4	13	16396	2909	regulation of guanylate cyclase activity	biological_process
1017	GO:0010885	0.954848	0.186633	4	13	16396	2909	regulation of cholesterol storage	biological_process
1018	GO:0060429	0.954848	0.182241	198	1052	16396	2909	epithelium development	biological_process
1019	GO:0031223	0.954848	0.186633	4	13	16396	2909	auditory behavior	biological_process
1020	GO:0014823	0.954848	0.182221	14	61	16396	2909	response to activity	biological_process
1021	GO:0051904	0.954848	0.182238	6	22	16396	2909	pigment granule transport	biological_process
1022	GO:0031579	0.954848	0.182238	6	22	16396	2909	membrane raft organization	biological_process
1023	GO:0060134	0.954848	0.186633	4	13	16396	2909	prepulse inhibition	biological_process
1024	GO:0051492	0.954848	0.181188	16	71	16396	2909	regulation of stress fiber assembly	biological_process
1025	GO:0031644	0.954848	0.181188	16	71	16396	2909	regulation of neurological system process	biological_process
1026	GO:0000002	0.954848	0.182238	6	22	16396	2909	mitochondrial genome maintenance	biological_process
1027	GO:0031664	0.954848	0.182238	6	22	16396	2909	regulation of lipopolysaccharide-mediated signaling pathway	biological_process
1028	GO:0045604	0.954848	0.182221	13	56	16396	2909	regulation of epidermal cell differentiation	biological_process
1029	GO:0046519	0.954848	0.186633	4	13	16396	2909	sphingoid metabolic process	biological_process
1030	GO:0007585	0.954848	0.180646	11	46	16396	2909	respiratory gaseous exchange	biological_process
1031	GO:0001945	0.954848	0.182238	6	22	16396	2909	lymph vessel development	biological_process
1032	GO:1905521	0.954848	0.182238	6	22	16396	2909	regulation of macrophage migration	biological_process
1033	GO:0006809	0.954848	0.186633	4	13	16396	2909	nitric oxide biosynthetic process	biological_process
1034	GO:0048731	0.954848	0.182617	736	4038	16396	2909	system development	biological_process
1035	GO:0001678	0.954848	0.179214	18	81	16396	2909	cellular glucose homeostasis	biological_process
1036	GO:0001976	0.954848	0.186633	4	13	16396	2909	neurological system process involved in regulation of systemic arterial blood pressure	biological_process
1037	GO:0045332	0.954848	0.182238	6	22	16396	2909	phospholipid translocation	biological_process
1038	GO:0009311	0.954848	0.182221	13	56	16396	2909	oligosaccharide metabolic process	biological_process
1039	GO:0046415	0.954848	0.186633	4	13	16396	2909	urate metabolic process	biological_process
1040	GO:0045637	0.954848	0.178313	43	211	16396	2909	regulation of myeloid cell differentiation	biological_process
1041	GO:0140056	0.954848	0.184145	33	159	16396	2909	organelle localization by membrane tethering	biological_process
1042	GO:0002377	0.954848	0.180646	11	46	16396	2909	immunoglobulin production	biological_process
1043	GO:0045780	0.954848	0.186633	4	13	16396	2909	positive regulation of bone resorption	biological_process
1044	GO:0042273	0.954848	0.181851	15	66	16396	2909	ribosomal large subunit biogenesis	biological_process
1045	GO:0048935	0.954848	0.186633	4	13	16396	2909	peripheral nervous system neuron development	biological_process
1046	GO:0048934	0.954848	0.186633	4	13	16396	2909	peripheral nervous system neuron differentiation	biological_process
1047	GO:0009437	0.954848	0.186633	4	13	16396	2909	carnitine metabolic process	biological_process
1048	GO:0050890	0.954848	0.17819	53	264	16396	2909	cognition	biological_process
1049	GO:1901343	0.954848	0.177986	19	86	16396	2909	negative regulation of vasculature development	biological_process
1050	GO:0034654	0.959748	0.187769	524	2858	16396	2909	nucleobase-containing compound biosynthetic process	biological_process
1051	GO:0030201	0.963868	0.190027	7	27	16396	2909	heparan sulfate proteoglycan metabolic process	biological_process
1052	GO:0035113	0.963868	0.190069	26	123	16396	2909	embryonic appendage morphogenesis	biological_process
1053	GO:0086019	0.963868	0.190027	7	27	16396	2909	cell-cell signaling involved in cardiac conduction	biological_process
1054	GO:0051985	0.963868	0.190027	7	27	16396	2909	negative regulation of chromosome segregation	biological_process
1055	GO:0043467	0.963868	0.190069	26	123	16396	2909	regulation of generation of precursor metabolites and energy	biological_process
1056	GO:1904019	0.963868	0.190027	7	27	16396	2909	epithelial cell apoptotic process	biological_process
1057	GO:0030326	0.963868	0.190069	26	123	16396	2909	embryonic limb morphogenesis	biological_process
1058	GO:0002262	0.963868	0.19019	20	92	16396	2909	myeloid cell homeostasis	biological_process
1059	GO:1900271	0.963868	0.190027	7	27	16396	2909	regulation of long-term synaptic potentiation	biological_process
1060	GO:0006166	0.967616	0.217227	2	5	16396	2909	purine ribonucleoside salvage	biological_process
1061	GO:0033227	0.967616	0.217227	2	5	16396	2909	dsRNA transport	biological_process
1062	GO:0006287	0.967616	0.217227	2	5	16396	2909	base-excision repair
1063	GO:0043368	0.967616	0.211931	6	23	16396	2909	positive T cell selection	biological_process
1064	GO:0010807	0.967616	0.217227	2	5	16396	2909	regulation of synaptic vesicle priming	biological_process
1065	GO:0019695	0.967616	0.204051	3	9	16396	2909	choline metabolic process	biological_process
1066	GO:1901490	0.967616	0.217227	2	5	16396	2909	regulation of lymphangiogenesis	biological_process
1067	GO:0009597	0.967616	0.217227	2	5	16396	2909	detection of virus	biological_process
1068	GO:0021540	0.967616	0.217227	2	5	16396	2909	corpus callosum morphogenesis	biological_process
1069	GO:0006054	0.967616	0.204051	3	9	16396	2909	N-acetylneuraminate metabolic process	biological_process
1070	GO:0021650	0.967616	0.217227	2	5	16396	2909	vestibulocochlear nerve formation	biological_process
1071	GO:0043497	0.967616	0.204051	3	9	16396	2909	regulation of protein heterodimerization activity	biological_process
1072	GO:0003344	0.967616	0.204051	3	9	16396	2909	pericardium morphogenesis	biological_process
1073	GO:0032943	0.967616	0.193748	18	82	16396	2909	mononuclear cell proliferation	biological_process
1074	GO:0021563	0.967616	0.217227	2	5	16396	2909	glossopharyngeal nerve development	biological_process
1075	GO:0090257	0.967616	0.211459	41	204	16396	2909	regulation of muscle system process	biological_process
1076	GO:0050882	0.967616	0.217227	2	5	16396	2909	voluntary musculoskeletal movement	biological_process
1077	GO:0048339	0.967616	0.202813	5	18	16396	2909	paraxial mesoderm development	biological_process
1078	GO:0006082	0.967616	0.215847	180	961	16396	2909	organic acid metabolic process	biological_process
1079	GO:0050878	0.967616	0.205068	95	494	16396	2909	regulation of body fluid levels	biological_process
1080	GO:0006002	0.967616	0.204051	3	9	16396	2909	fructose 6-phosphate metabolic process	biological_process
1081	GO:0007613	0.967616	0.215945	21	99	16396	2909	memory	biological_process
1082	GO:0051295	0.967616	0.217227	2	5	16396	2909	establishment of meiotic spindle localization	biological_process
1083	GO:0006003	0.967616	0.217227	2	5	16396	2909	fructose 2
1084	GO:0048469	0.967616	0.194209	29	139	16396	2909	cell maturation	biological_process
1085	GO:0040038	0.967616	0.217227	2	5	16396	2909	polar body extrusion after meiotic divisions	biological_process
1086	GO:0033003	0.967616	0.199638	10	42	16396	2909	regulation of mast cell activation	biological_process
1087	GO:0006048	0.967616	0.204051	3	9	16396	2909	UDP-N-acetylglucosamine biosynthetic process	biological_process
1088	GO:0043456	0.967616	0.217227	2	5	16396	2909	regulation of pentose-phosphate shunt	biological_process
1089	GO:0019438	0.967616	0.208389	535	2927	16396	2909	aromatic compound biosynthetic process	biological_process
1090	GO:0018406	0.967616	0.217227	2	5	16396	2909	protein C-linked glycosylation via 2'-alpha-mannosyl-L-tryptophan	biological_process
1091	GO:0048589	0.967616	0.196661	66	336	16396	2909	developmental growth	biological_process
1092	GO:0006904	0.967616	0.199638	10	42	16396	2909	vesicle docking involved in exocytosis	biological_process
1093	GO:0048755	0.967616	0.217227	2	5	16396	2909	branching morphogenesis of a nerve	biological_process
1094	GO:0042541	0.967616	0.217227	2	5	16396	2909	hemoglobin biosynthetic process	biological_process
1095	GO:0007000	0.967616	0.217227	2	5	16396	2909	nucleolus organization	biological_process
1096	GO:0034389	0.967616	0.202813	5	18	16396	2909	lipid particle organization	biological_process
1097	GO:0015888	0.967616	0.217227	2	5	16396	2909	thiamine transport	biological_process
1098	GO:0042178	0.967616	0.204051	3	9	16396	2909	xenobiotic catabolic process	biological_process
1099	GO:0015886	0.967616	0.204051	3	9	16396	2909	heme transport	biological_process
1100	GO:0098698	0.967616	0.217227	2	5	16396	2909	postsynaptic specialization assembly	biological_process
1101	GO:0098581	0.967616	0.202813	5	18	16396	2909	detection of external biotic stimulus	biological_process
1102	GO:0015669	0.967616	0.202813	5	18	16396	2909	gas transport	biological_process
1103	GO:0098501	0.967616	0.217227	2	5	16396	2909	polynucleotide dephosphorylation	biological_process
1104	GO:0097305	0.967616	0.200869	38	187	16396	2909	response to alcohol	biological_process
1105	GO:0097384	0.967616	0.217227	2	5	16396	2909	cellular lipid biosynthetic process	biological_process
1106	GO:0015851	0.967616	0.204051	3	9	16396	2909	nucleobase transport	biological_process
1107	GO:0099563	0.967616	0.217227	2	5	16396	2909	modification of synaptic structure	biological_process
1108	GO:0034260	0.967616	0.199638	10	42	16396	2909	negative regulation of GTPase activity	biological_process
1109	GO:0016331	0.967616	0.194209	29	139	16396	2909	morphogenesis of embryonic epithelium	biological_process
1110	GO:1900825	0.967616	0.217227	2	5	16396	2909	regulation of membrane depolarization during cardiac muscle cell action potential	biological_process
1111	GO:0048617	0.967616	0.204051	3	9	16396	2909	embryonic foregut morphogenesis	biological_process
1112	GO:0006638	0.967616	0.20656	19	88	16396	2909	neutral lipid metabolic process	biological_process
1113	GO:0006639	0.967616	0.19201	19	87	16396	2909	acylglycerol metabolic process	biological_process
1114	GO:1902302	0.967616	0.217227	2	5	16396	2909	regulation of potassium ion export	biological_process
1115	GO:0048660	0.967616	0.194791	24	113	16396	2909	regulation of smooth muscle cell proliferation	biological_process
1116	GO:1900077	0.967616	0.194931	8	32	16396	2909	negative regulation of cellular response to insulin stimulus	biological_process
1117	GO:0018103	0.967616	0.217227	2	5	16396	2909	protein C-linked glycosylation	biological_process
1118	GO:0051665	0.967616	0.204051	3	9	16396	2909	membrane raft localization	biological_process
1119	GO:0071173	0.967616	0.202813	5	18	16396	2909	spindle assembly checkpoint	biological_process
1120	GO:0097070	0.967616	0.217227	2	5	16396	2909	ductus arteriosus closure	biological_process
1121	GO:0007340	0.967616	0.202813	5	18	16396	2909	acrosome reaction	biological_process
1122	GO:0071219	0.967616	0.199987	31	150	16396	2909	cellular response to molecule of bacterial origin	biological_process
1123	GO:0034196	0.967616	0.217227	2	5	16396	2909	acylglycerol transport	biological_process
1124	GO:0034204	0.967616	0.211931	6	23	16396	2909	lipid translocation	biological_process
1125	GO:1901162	0.967616	0.217227	2	5	16396	2909	primary amino compound biosynthetic process	biological_process
1126	GO:0021694	0.967616	0.204051	3	9	16396	2909	cerebellar Purkinje cell layer formation	biological_process
1127	GO:0061314	0.967616	0.204051	3	9	16396	2909	Notch signaling involved in heart development	biological_process
1128	GO:0032878	0.967616	0.211931	6	23	16396	2909	regulation of establishment or maintenance of cell polarity	biological_process
1129	GO:0032288	0.967616	0.202813	5	18	16396	2909	myelin assembly	biological_process
1130	GO:1990403	0.967616	0.204051	3	9	16396	2909	embryonic brain development	biological_process
1131	GO:0001840	0.967616	0.204051	3	9	16396	2909	neural plate development	biological_process
1132	GO:0046520	0.967616	0.204051	3	9	16396	2909	sphingoid biosynthetic process	biological_process
1133	GO:0072311	0.967616	0.202813	5	18	16396	2909	glomerular epithelial cell differentiation	biological_process
1134	GO:0030534	0.967616	0.194209	29	139	16396	2909	adult behavior	biological_process
1135	GO:0072284	0.967616	0.217227	2	5	16396	2909	metanephric S-shaped body morphogenesis	biological_process
1136	GO:1990573	0.967616	0.204051	3	9	16396	2909	potassium ion import across plasma membrane	biological_process
1137	GO:0060586	0.967616	0.204051	3	9	16396	2909	multicellular organismal iron ion homeostasis	biological_process
1138	GO:0009100	0.967616	0.203115	74	380	16396	2909	glycoprotein metabolic process	biological_process
1139	GO:0001913	0.967616	0.204051	3	9	16396	2909	T cell mediated cytotoxicity	biological_process
1140	GO:0045005	0.967616	0.194931	8	32	16396	2909	DNA-dependent DNA replication maintenance of fidelity	biological_process
1141	GO:0030318	0.967616	0.202813	5	18	16396	2909	melanocyte differentiation	biological_process
1142	GO:0046649	0.967616	0.210133	69	354	16396	2909	lymphocyte activation	biological_process
1143	GO:0001973	0.967616	0.204051	3	9	16396	2909	adenosine receptor signaling pathway	biological_process
1144	GO:0044839	0.967616	0.196815	28	134	16396	2909	cell cycle G2/M phase transition	biological_process
1145	GO:0001910	0.967616	0.2005	12	52	16396	2909	regulation of leukocyte mediated cytotoxicity	biological_process
1146	GO:0008105	0.967616	0.202813	5	18	16396	2909	asymmetric protein localization	biological_process
1147	GO:0001778	0.967616	0.204051	3	9	16396	2909	plasma membrane repair	biological_process
1148	GO:0051048	0.967616	0.192444	41	202	16396	2909	negative regulation of secretion	biological_process
1149	GO:0045918	0.967616	0.217227	2	5	16396	2909	negative regulation of cytolysis	biological_process
1150	GO:0000096	0.967616	0.197938	9	37	16396	2909	sulfur amino acid metabolic process	biological_process
1151	GO:2000969	0.967616	0.217227	2	5	16396	2909	positive regulation of AMPA receptor activity	biological_process
1152	GO:2000833	0.967616	0.204051	3	9	16396	2909	positive regulation of steroid hormone secretion	biological_process
1153	GO:2000831	0.967616	0.202813	5	18	16396	2909	regulation of steroid hormone secretion	biological_process
1154	GO:0009448	0.967616	0.217227	2	5	16396	2909	gamma-aminobutyric acid metabolic process	biological_process
1155	GO:0031577	0.967616	0.211931	6	23	16396	2909	spindle checkpoint	biological_process
1156	GO:0030917	0.967616	0.204051	3	9	16396	2909	midbrain-hindbrain boundary development	biological_process
1157	GO:0060353	0.967616	0.217227	2	5	16396	2909	regulation of cell adhesion molecule production	biological_process
1158	GO:0060314	0.967616	0.211931	6	23	16396	2909	regulation of ryanodine-sensitive calcium-release channel activity	biological_process
1159	GO:0035929	0.967616	0.217227	2	5	16396	2909	steroid hormone secretion	biological_process
1160	GO:0060312	0.967616	0.204051	3	9	16396	2909	regulation of blood vessel remodeling	biological_process
1161	GO:0031339	0.967616	0.217227	2	5	16396	2909	negative regulation of vesicle fusion	biological_process
1162	GO:0045329	0.967616	0.217227	2	5	16396	2909	carnitine biosynthetic process	biological_process
1163	GO:0035999	0.967616	0.204051	3	9	16396	2909	tetrahydrofolate interconversion	biological_process
1164	GO:0032222	0.967616	0.204051	3	9	16396	2909	regulation of synaptic transmission
1165	GO:0009411	0.967616	0.199455	27	129	16396	2909	response to UV	biological_process
1166	GO:0002065	0.967616	0.204242	20	93	16396	2909	columnar/cuboidal epithelial cell differentiation	biological_process
1167	GO:1905244	0.967616	0.217227	2	5	16396	2909	regulation of modification of synaptic structure	biological_process
1168	GO:0044764	0.967616	0.211931	6	23	16396	2909	multi-organism cellular process	biological_process
1169	GO:0072103	0.967616	0.217227	2	5	16396	2909	glomerulus vasculature morphogenesis	biological_process
1170	GO:0002694	0.967616	0.199626	90	466	16396	2909	regulation of leukocyte activation	biological_process
1171	GO:0061053	0.967616	0.19538	17	77	16396	2909	somite development	biological_process
1172	GO:0055082	0.967616	0.213955	125	659	16396	2909	cellular chemical homeostasis	biological_process
1173	GO:0008277	0.967616	0.211543	27	130	16396	2909	regulation of G-protein coupled receptor protein signaling pathway	biological_process
1174	GO:0061061	0.967616	0.193738	85	438	16396	2909	muscle structure development	biological_process
1175	GO:0038063	0.967616	0.204051	3	9	16396	2909	collagen-activated tyrosine kinase receptor signaling pathway	biological_process
1176	GO:0010469	0.967616	0.194209	29	139	16396	2909	regulation of receptor activity	biological_process
1177	GO:1903409	0.967616	0.211931	6	23	16396	2909	reactive oxygen species biosynthetic process	biological_process
1178	GO:0061156	0.967616	0.217227	2	5	16396	2909	pulmonary artery morphogenesis	biological_process
1179	GO:0048050	0.967616	0.217227	2	5	16396	2909	post-embryonic eye morphogenesis	biological_process
1180	GO:0050654	0.967616	0.199638	10	42	16396	2909	chondroitin sulfate proteoglycan metabolic process	biological_process
1181	GO:0003096	0.967616	0.217227	2	5	16396	2909	renal sodium ion transport	biological_process
1182	GO:0021861	0.967616	0.217227	2	5	16396	2909	forebrain radial glial cell differentiation	biological_process
1183	GO:0032844	0.967616	0.21414	87	452	16396	2909	regulation of homeostatic process	biological_process
1184	GO:1902531	0.967616	0.211042	322	1744	16396	2909	regulation of intracellular signal transduction	biological_process
1185	GO:0021702	0.967616	0.204051	3	9	16396	2909	cerebellar Purkinje cell differentiation	biological_process
1186	GO:1905031	0.967616	0.217227	2	5	16396	2909	regulation of membrane repolarization during cardiac muscle cell action potential	biological_process
1187	GO:0072104	0.967616	0.217227	2	5	16396	2909	glomerular capillary formation	biological_process
1188	GO:0044238	0.967616	0.211294	1564	8702	16396	2909	primary metabolic process	biological_process
1189	GO:0030046	0.967616	0.217227	2	5	16396	2909	parallel actin filament bundle assembly	biological_process
1190	GO:0002407	0.967616	0.202813	5	18	16396	2909	dendritic cell chemotaxis	biological_process
1191	GO:0032494	0.967616	0.204051	3	9	16396	2909	response to peptidoglycan	biological_process
1192	GO:0046877	0.967616	0.204051	3	9	16396	2909	regulation of saliva secretion	biological_process
1193	GO:0032502	0.967616	0.191884	962	5307	16396	2909	developmental process	biological_process
1194	GO:0030073	0.967616	0.197938	9	37	16396	2909	insulin secretion	biological_process
1195	GO:0032506	0.967616	0.202813	5	18	16396	2909	cytokinetic process	biological_process
1196	GO:0010193	0.967616	0.217227	2	5	16396	2909	response to ozone	biological_process
1197	GO:0002634	0.967616	0.204051	3	9	16396	2909	regulation of germinal center formation	biological_process
1198	GO:0014744	0.967616	0.217227	2	5	16396	2909	positive regulation of muscle adaptation	biological_process
1199	GO:0050921	0.967616	0.211543	27	130	16396	2909	positive regulation of chemotaxis	biological_process
1200	GO:0023019	0.967616	0.202813	5	18	16396	2909	signal transduction involved in regulation of gene expression	biological_process
1201	GO:0022900	0.967616	0.210341	23	109	16396	2909	electron transport chain	biological_process
1202	GO:0022898	0.967616	0.205344	43	214	16396	2909	regulation of transmembrane transporter activity	biological_process
1203	GO:0022614	0.967616	0.217227	2	5	16396	2909	membrane to membrane docking	biological_process
1204	GO:0002580	0.967616	0.217227	2	5	16396	2909	regulation of antigen processing and presentation of peptide or polysaccharide antigen via MHC class II	biological_process
1205	GO:0072144	0.967616	0.217227	2	5	16396	2909	glomerular mesangial cell development	biological_process
1206	GO:0002449	0.968606	0.21763	25	120	16396	2909	lymphocyte mediated immunity	biological_process
1207	GO:0060402	0.972037	0.218702	13	58	16396	2909	calcium ion transport into cytosol	biological_process
1208	GO:1901362	0.972037	0.218763	558	3059	16396	2909	organic cyclic compound biosynthetic process	biological_process
1209	GO:0001541	0.973831	0.220073	12	53	16396	2909	ovarian follicle development	biological_process
1210	GO:0006778	0.973831	0.219976	8	33	16396	2909	porphyrin-containing compound metabolic process	biological_process
1211	GO:0008064	0.973831	0.219354	32	157	16396	2909	regulation of actin polymerization or depolymerization	biological_process
1212	GO:0009225	0.973831	0.219976	8	33	16396	2909	nucleotide-sugar metabolic process	biological_process
1213	GO:0010332	0.973831	0.220073	12	53	16396	2909	response to gamma radiation	biological_process
1214	GO:0002684	0.974381	0.220378	166	885	16396	2909	positive regulation of immune system process	biological_process
1215	GO:0060711	0.976607	0.221064	11	48	16396	2909	labyrinthine layer development	biological_process
1216	GO:0070661	0.976607	0.221609	19	89	16396	2909	leukocyte proliferation	biological_process
1217	GO:0048483	0.976607	0.221533	10	43	16396	2909	autonomic nervous system development	biological_process
1218	GO:0061005	0.976607	0.221533	10	43	16396	2909	cell differentiation involved in kidney development	biological_process
1219	GO:1903522	0.977039	0.224552	54	275	16396	2909	regulation of blood circulation	biological_process
1220	GO:0060581	0.977039	0.226833	4	14	16396	2909	cell fate commitment involved in pattern specification	biological_process
1221	GO:0097193	0.977039	0.222674	31	152	16396	2909	intrinsic apoptotic signaling pathway	biological_process
1222	GO:1900046	0.977039	0.224444	18	84	16396	2909	regulation of hemostasis	biological_process
1223	GO:1902187	0.977039	0.226833	4	14	16396	2909	negative regulation of viral release from host cell	biological_process
1224	GO:0060579	0.977039	0.226833	4	14	16396	2909	ventral spinal cord interneuron fate commitment	biological_process
1225	GO:0071428	0.977039	0.226833	4	14	16396	2909	rRNA-containing ribonucleoprotein complex export from nucleus	biological_process
1226	GO:0017156	0.977039	0.227266	17	79	16396	2909	calcium ion regulated exocytosis	biological_process
1227	GO:0050804	0.977039	0.225192	59	302	16396	2909	modulation of chemical synaptic transmission	biological_process
1228	GO:0001843	0.977039	0.224444	18	84	16396	2909	neural tube closure	biological_process
1229	GO:0034505	0.977039	0.226833	4	14	16396	2909	tooth mineralization	biological_process
1230	GO:0022617	0.977039	0.227266	17	79	16396	2909	extracellular matrix disassembly	biological_process
1231	GO:0046500	0.977039	0.226833	4	14	16396	2909	S-adenosylmethionine metabolic process	biological_process
1232	GO:2000181	0.977039	0.227266	17	79	16396	2909	negative regulation of blood vessel morphogenesis	biological_process
1233	GO:0031034	0.977039	0.226833	4	14	16396	2909	myosin filament assembly	biological_process
1234	GO:0031033	0.977039	0.226833	4	14	16396	2909	myosin filament organization	biological_process
1235	GO:0045216	0.977039	0.227329	33	163	16396	2909	cell-cell junction organization	biological_process
1236	GO:0086026	0.977039	0.226833	4	14	16396	2909	atrial cardiac muscle cell to AV node cell signaling	biological_process
1237	GO:0099632	0.977039	0.226833	4	14	16396	2909	protein transport within plasma membrane	biological_process
1238	GO:0043369	0.977039	0.226833	4	14	16396	2909	CD4-positive or CD8-positive
1239	GO:0006098	0.977039	0.226833	4	14	16396	2909	pentose-phosphate shunt	biological_process
1240	GO:0007625	0.977039	0.226833	4	14	16396	2909	grooming behavior	biological_process
1241	GO:0002703	0.977039	0.227329	33	163	16396	2909	regulation of leukocyte mediated immunity	biological_process
1242	GO:0050777	0.977039	0.227345	26	126	16396	2909	negative regulation of immune response	biological_process
1243	GO:0030193	0.977039	0.224444	18	84	16396	2909	regulation of blood coagulation	biological_process
1244	GO:0009059	0.977039	0.223503	663	3647	16396	2909	macromolecule biosynthetic process	biological_process
1245	GO:0072527	0.977039	0.227266	17	79	16396	2909	pyrimidine-containing compound metabolic process	biological_process
1246	GO:0003085	0.977039	0.226833	4	14	16396	2909	negative regulation of systemic arterial blood pressure	biological_process
1247	GO:0086014	0.977039	0.226833	4	14	16396	2909	atrial cardiac muscle cell action potential	biological_process
1248	GO:0030217	0.977039	0.223976	27	131	16396	2909	T cell differentiation	biological_process
1249	GO:0003214	0.977039	0.226833	4	14	16396	2909	cardiac left ventricle morphogenesis	biological_process
1250	GO:0006873	0.977869	0.227902	109	574	16396	2909	cellular ion homeostasis	biological_process
1251	GO:0022411	0.977869	0.227817	80	416	16396	2909	cellular component disassembly	biological_process
1252	GO:0009141	0.986149	0.230016	47	238	16396	2909	nucleoside triphosphate metabolic process	biological_process
1253	GO:0035051	0.987139	0.230431	21	100	16396	2909	cardiocyte differentiation	biological_process
1254	GO:0030832	0.988149	0.23085	32	158	16396	2909	regulation of actin filament length	biological_process
1255	GO:0010646	0.993777	0.23235	560	3075	16396	2909	regulation of cell communication	biological_process
1256	GO:0016079	0.99492	0.232802	15	69	16396	2909	synaptic vesicle exocytosis	biological_process
1257	GO:0007517	0.99621	0.23329	54	276	16396	2909	muscle organ development	biological_process
1258	GO:0050942	1	0.745245	1	7	16396	2909	positive regulation of pigment cell differentiation	biological_process
1259	GO:0060039	1	0.485237	4	20	16396	2909	pericardium development	biological_process
1260	GO:0046685	1	0.604012	5	29	16396	2909	response to arsenic-containing substance	biological_process
1261	GO:0050932	1	0.827658	1	9	16396	2909	regulation of pigment cell differentiation	biological_process
1262	GO:0050961	1	0.268924	4	15	16396	2909	detection of temperature stimulus involved in sensory perception	biological_process
1263	GO:0046683	1	0.972364	16	133	16396	2909	response to organophosphorus	biological_process
1264	GO:0060038	1	0.739104	2	14	16396	2909	cardiac muscle cell proliferation	biological_process
1265	GO:0046878	1	0.5422	1	4	16396	2909	positive regulation of saliva secretion	biological_process
1266	GO:0051189	1	0.745245	1	7	16396	2909	prosthetic group metabolic process	biological_process
1267	GO:0051193	1	0.611707	15	88	16396	2909	regulation of cofactor metabolic process	biological_process
1268	GO:0046794	1	0.958665	6	58	16396	2909	transport of virus	biological_process
1269	GO:0046835	1	0.463622	5	25	16396	2909	carbohydrate phosphorylation	biological_process
1270	GO:0060055	1	0.773903	2	15	16396	2909	angiogenesis involved in wound healing	biological_process
1271	GO:0060037	1	0.846043	3	25	16396	2909	pharyngeal system development	biological_process
1272	GO:0046879	1	0.498635	13	71	16396	2909	hormone secretion	biological_process
1273	GO:0050965	1	0.268924	4	15	16396	2909	detection of temperature stimulus involved in sensory perception of pain	biological_process
1274	GO:0046785	1	0.757786	4	28	16396	2909	microtubule polymerization	biological_process
1275	GO:0050931	1	0.570832	5	28	16396	2909	pigment cell differentiation	biological_process
1276	GO:0046661	1	0.893986	22	154	16396	2909	male sex differentiation	biological_process
1277	GO:0060056	1	0.690273	1	6	16396	2909	mammary gland involution	biological_process
1278	GO:0051220	1	0.426014	5	24	16396	2909	cytoplasmic sequestering of protein	biological_process
1279	GO:0051205	1	0.349658	5	22	16396	2909	protein insertion into membrane	biological_process
1280	GO:0046838	1	0.858252	1	10	16396	2909	phosphorylated carbohydrate dephosphorylation	biological_process
1281	GO:0046755	1	0.637967	4	24	16396	2909	viral budding	biological_process
1282	GO:0046717	1	0.368964	15	76	16396	2909	acid secretion	biological_process
1283	GO:0050922	1	0.955178	3	34	16396	2909	negative regulation of chemotaxis	biological_process
1284	GO:0046700	1	0.999369	47	392	16396	2909	heterocycle catabolic process	biological_process
1285	GO:0060065	1	0.485237	4	20	16396	2909	uterus development	biological_process
1286	GO:0046839	1	0.984814	2	32	16396	2909	phospholipid dephosphorylation	biological_process
1287	GO:0046849	1	0.688909	6	38	16396	2909	bone remodeling	biological_process
1288	GO:0046697	1	0.747019	3	21	16396	2909	decidualization	biological_process
1289	GO:0046689	1	0.883416	1	11	16396	2909	response to mercury ion	biological_process
1290	GO:0060046	1	0.983498	1	21	16396	2909	regulation of acrosome reaction	biological_process
1291	GO:0046688	1	0.702216	4	26	16396	2909	response to copper ion	biological_process
1292	GO:0050962	1	0.831478	2	17	16396	2909	detection of light stimulus involved in sensory perception	biological_process
1293	GO:0050954	1	0.694887	25	152	16396	2909	sensory perception of mechanical stimulus	biological_process
1294	GO:0046686	1	0.993614	4	56	16396	2909	response to cadmium ion	biological_process
1295	GO:0046850	1	0.474688	8	42	16396	2909	regulation of bone remodeling	biological_process
1296	GO:0060043	1	0.790637	5	36	16396	2909	regulation of cardiac muscle cell proliferation	biological_process
1297	GO:0046855	1	0.827658	1	9	16396	2909	inositol phosphate dephosphorylation	biological_process
1298	GO:0046874	1	0.5422	1	4	16396	2909	quinolinate metabolic process	biological_process
1299	GO:0060054	1	0.790464	1	8	16396	2909	positive regulation of epithelial cell proliferation involved in wound healing	biological_process
1300	GO:0050953	1	0.944719	29	209	16396	2909	sensory perception of light stimulus	biological_process
1301	GO:0046784	1	0.790464	1	8	16396	2909	viral mRNA export from host cell nucleus	biological_process
1302	GO:0051208	1	0.5422	1	4	16396	2909	sequestering of calcium ion	biological_process
1303	GO:0050951	1	0.311608	5	21	16396	2909	sensory perception of temperature stimulus	biological_process
1304	GO:0050673	1	0.646316	14	84	16396	2909	epithelial cell proliferation	biological_process
1305	GO:0060033	1	0.883416	1	11	16396	2909	anatomical structure regression	biological_process
1306	GO:0047496	1	0.301084	8	36	16396	2909	vesicle transport along microtubule	biological_process
1307	GO:0050911	1	1	10	402	16396	2909	detection of chemical stimulus involved in sensory perception of smell	biological_process
1308	GO:0055085	1	0.533335	208	1176	16396	2909	transmembrane transport	biological_process
1309	GO:0050910	1	0.307986	3	11	16396	2909	detection of mechanical stimulus involved in sensory perception of sound	biological_process
1310	GO:0050908	1	0.831478	2	17	16396	2909	detection of light stimulus involved in visual perception	biological_process
1311	GO:0051234	1	0.939655	721	4248	16396	2909	establishment of localization	biological_process
1312	GO:0047497	1	0.602769	3	17	16396	2909	mitochondrion transport along microtubule	biological_process
1313	GO:0055057	1	0.921139	1	13	16396	2909	neuroblast division	biological_process
1314	GO:0051235	1	0.24194	29	143	16396	2909	maintenance of location	biological_process
1315	GO:0048002	1	0.81568	28	181	16396	2909	antigen processing and presentation of peptide antigen	biological_process
1316	GO:0048003	1	0.745245	1	7	16396	2909	antigen processing and presentation of lipid antigen via MHC class Ib	biological_process
1317	GO:0055010	1	0.45906	9	47	16396	2909	ventricular cardiac muscle tissue morphogenesis	biological_process
1318	GO:0050907	1	1	15	451	16396	2909	detection of chemical stimulus involved in sensory perception	biological_process
1319	GO:0048007	1	0.745245	1	7	16396	2909	antigen processing and presentation
1320	GO:0050912	1	0.9295	5	46	16396	2909	detection of chemical stimulus involved in sensory perception of taste	biological_process
1321	GO:0048015	1	0.950754	16	126	16396	2909	phosphatidylinositol-mediated signaling	biological_process
1322	GO:0055007	1	0.283763	16	77	16396	2909	cardiac muscle cell differentiation	biological_process
1323	GO:0048017	1	0.954543	16	127	16396	2909	inositol lipid-mediated signaling	biological_process
1324	GO:0048041	1	0.426014	5	24	16396	2909	focal adhesion assembly	biological_process
1325	GO:0051236	1	0.806176	29	186	16396	2909	establishment of RNA localization	biological_process
1326	GO:0048066	1	0.387522	8	39	16396	2909	developmental pigmentation	biological_process
1327	GO:0055003	1	0.312207	4	16	16396	2909	cardiac myofibril assembly	biological_process
1328	GO:0048069	1	0.690273	1	6	16396	2909	eye pigmentation	biological_process
1329	GO:0048070	1	0.356032	4	17	16396	2909	regulation of developmental pigmentation	biological_process
1330	GO:0048087	1	0.492909	2	9	16396	2909	positive regulation of developmental pigmentation	biological_process
1331	GO:0048096	1	0.552312	2	10	16396	2909	chromatin-mediated maintenance of transcription	biological_process
1332	GO:0048103	1	0.908644	2	21	16396	2909	somatic stem cell division	biological_process
1333	GO:0048143	1	0.827658	1	9	16396	2909	astrocyte activation	biological_process
1334	GO:0048145	1	0.733166	13	83	16396	2909	regulation of fibroblast proliferation	biological_process
1335	GO:0052805	1	0.790464	1	8	16396	2909	imidazole-containing compound catabolic process	biological_process
1336	GO:0055008	1	0.420325	12	62	16396	2909	cardiac muscle tissue morphogenesis	biological_process
1337	GO:0046883	1	0.45277	46	253	16396	2909	regulation of hormone secretion	biological_process
1338	GO:0047484	1	0.858252	1	10	16396	2909	regulation of response to osmotic stress	biological_process
1339	GO:0046950	1	0.307986	3	11	16396	2909	cellular ketone body metabolic process	biological_process
1340	GO:0046885	1	0.559227	3	16	16396	2909	regulation of hormone biosynthetic process	biological_process
1341	GO:0060029	1	0.690273	1	6	16396	2909	convergent extension involved in organogenesis	biological_process
1342	GO:0046887	1	0.577746	20	115	16396	2909	positive regulation of hormone secretion	biological_process
1343	GO:0060028	1	0.690273	1	6	16396	2909	convergent extension involved in axis elongation	biological_process
1344	GO:0060027	1	0.428718	2	8	16396	2909	convergent extension involved in gastrulation	biological_process
1345	GO:0046888	1	0.235467	14	64	16396	2909	negative regulation of hormone secretion	biological_process
1346	GO:0060026	1	0.464114	3	14	16396	2909	convergent extension	biological_process
1347	GO:0060021	1	0.747478	14	90	16396	2909	palate development	biological_process
1348	GO:0060019	1	0.255293	3	10	16396	2909	radial glial cell differentiation	biological_process
1349	GO:0046890	1	0.379075	31	164	16396	2909	regulation of lipid biosynthetic process	biological_process
1350	GO:0051222	1	0.601139	81	466	16396	2909	positive regulation of protein transport	biological_process
1351	GO:0046902	1	0.884801	9	69	16396	2909	regulation of mitochondrial membrane permeability	biological_process
1352	GO:0046903	1	0.307683	194	1057	16396	2909	secretion	biological_process
1353	GO:0050920	1	0.470036	32	176	16396	2909	regulation of chemotaxis	biological_process
1354	GO:0046951	1	0.492909	2	9	16396	2909	ketone body biosynthetic process	biological_process
1355	GO:0051224	1	0.491008	36	200	16396	2909	negative regulation of protein transport	biological_process
1356	GO:0046907	1	0.999715	214	1469	16396	2909	intracellular transport	biological_process
1357	GO:0060011	1	0.5422	1	4	16396	2909	Sertoli cell proliferation	biological_process
1358	GO:0050919	1	0.769023	5	35	16396	2909	negative chemotaxis	biological_process
1359	GO:0060009	1	0.739104	2	14	16396	2909	Sertoli cell development	biological_process
1360	GO:0046928	1	0.393375	10	50	16396	2909	regulation of neurotransmitter secretion	biological_process
1361	GO:0046929	1	0.606607	2	11	16396	2909	negative regulation of neurotransmitter secretion	biological_process
1362	GO:0060008	1	0.485237	4	20	16396	2909	Sertoli cell differentiation	biological_process
1363	GO:0060004	1	0.97033	1	18	16396	2909	reflex	biological_process
1364	GO:0055123	1	0.319278	27	138	16396	2909	digestive system development	biological_process
1365	GO:0046931	1	0.602769	3	17	16396	2909	pore complex assembly	biological_process
1366	GO:0055114	1	0.832002	151	909	16396	2909	oxidation-reduction process	biological_process
1367	GO:0055094	1	0.637967	4	24	16396	2909	response to lipoprotein particle	biological_process
1368	GO:0050918	1	0.245595	9	39	16396	2909	positive chemotaxis	biological_process
1369	GO:0055088	1	0.668838	17	103	16396	2909	lipid homeostasis	biological_process
1370	GO:0060017	1	0.745245	1	7	16396	2909	parathyroid gland development	biological_process
1371	GO:0060023	1	0.623444	1	5	16396	2909	soft palate development	biological_process
1372	GO:0060078	1	0.869212	14	100	16396	2909	regulation of postsynaptic membrane potential	biological_process
1373	GO:0060070	1	0.958907	11	94	16396	2909	canonical Wnt signaling pathway	biological_process
1374	GO:0046174	1	0.97033	1	18	16396	2909	polyol catabolic process	biological_process
1375	GO:0051090	1	0.486501	67	374	16396	2909	regulation of sequence-specific DNA binding transcription factor activity	biological_process
1376	GO:0051085	1	0.921139	1	13	16396	2909	chaperone mediated protein folding requiring cofactor	biological_process
1377	GO:0046184	1	0.827658	1	9	16396	2909	aldehyde biosynthetic process	biological_process
1378	GO:0051084	1	0.875472	2	19	16396	2909	'de novo' posttranslational protein folding	biological_process
1379	GO:0051169	1	0.989245	37	286	16396	2909	nuclear transport	biological_process
1380	GO:0046189	1	0.998423	1	33	16396	2909	phenol-containing compound biosynthetic process	biological_process
1381	GO:0046209	1	0.356032	4	17	16396	2909	nitric oxide metabolic process	biological_process
1382	GO:0046348	1	0.739104	2	14	16396	2909	amino sugar catabolic process	biological_process
1383	GO:0046349	1	0.307986	3	11	16396	2909	amino sugar biosynthetic process	biological_process
1384	GO:0046364	1	0.765625	8	54	16396	2909	monosaccharide biosynthetic process	biological_process
1385	GO:0060294	1	0.360967	3	12	16396	2909	cilium movement involved in cell motility	biological_process
1386	GO:0060292	1	0.956131	1	16	16396	2909	long term synaptic depression	biological_process
1387	GO:0060291	1	0.978521	3	39	16396	2909	long-term synaptic potentiation	biological_process
1388	GO:0046365	1	0.638961	10	60	16396	2909	monosaccharide catabolic process	biological_process
1389	GO:0046385	1	0.552312	2	10	16396	2909	deoxyribose phosphate biosynthetic process	biological_process
1390	GO:0046386	1	0.893251	2	20	16396	2909	deoxyribose phosphate catabolic process	biological_process
1391	GO:0046394	1	0.496435	48	268	16396	2909	carboxylic acid biosynthetic process	biological_process
1392	GO:0046395	1	0.683106	39	233	16396	2909	carboxylic acid catabolic process	biological_process
1393	GO:0060290	1	0.745245	1	7	16396	2909	transdifferentiation	biological_process
1394	GO:0060285	1	0.775712	3	22	16396	2909	cilium-dependent cell motility	biological_process
1395	GO:0060284	1	0.952707	124	794	16396	2909	regulation of cell development	biological_process
1396	GO:0051081	1	0.34211	10	48	16396	2909	nuclear envelope disassembly	biological_process
1397	GO:0046434	1	0.560775	20	114	16396	2909	organophosphate catabolic process	biological_process
1398	GO:0051171	1	0.929664	974	5680	16396	2909	regulation of nitrogen compound metabolic process	biological_process
1399	GO:0060271	1	0.763963	51	312	16396	2909	cilium assembly	biological_process
1400	GO:0060263	1	0.904115	1	12	16396	2909	regulation of respiratory burst	biological_process
1401	GO:0060259	1	0.637967	4	24	16396	2909	regulation of feeding behavior	biological_process
1402	GO:0051172	1	0.950268	374	2261	16396	2909	negative regulation of nitrogen compound metabolic process	biological_process
1403	GO:0046164	1	0.731128	7	46	16396	2909	alcohol catabolic process	biological_process
1404	GO:0046148	1	0.636179	8	48	16396	2909	pigment biosynthetic process	biological_process
1405	GO:0046137	1	0.289296	2	6	16396	2909	negative regulation of vitamin metabolic process	biological_process
1406	GO:0051091	1	0.530352	42	237	16396	2909	positive regulation of sequence-specific DNA binding transcription factor activity	biological_process
1407	GO:0045838	1	0.904115	1	12	16396	2909	positive regulation of membrane potential	biological_process
1408	GO:0045912	1	0.608531	7	41	16396	2909	negative regulation of carbohydrate metabolic process	biological_process
1409	GO:0045913	1	0.894547	9	70	16396	2909	positive regulation of carbohydrate metabolic process	biological_process
1410	GO:0060333	1	0.431795	13	68	16396	2909	interferon-gamma-mediated signaling pathway	biological_process
1411	GO:0045919	1	0.883416	1	11	16396	2909	positive regulation of cytolysis	biological_process
1412	GO:0045924	1	0.790464	1	8	16396	2909	regulation of female receptivity	biological_process
1413	GO:0045926	1	0.579666	39	224	16396	2909	negative regulation of growth	biological_process
1414	GO:0051145	1	0.27498	7	30	16396	2909	smooth muscle cell differentiation	biological_process
1415	GO:0060330	1	0.565298	4	22	16396	2909	regulation of response to interferon-gamma	biological_process
1416	GO:0051129	1	0.687383	101	592	16396	2909	negative regulation of cellular component organization	biological_process
1417	GO:0045927	1	0.643668	41	241	16396	2909	positive regulation of growth	biological_process
1418	GO:0045932	1	0.526091	4	21	16396	2909	negative regulation of muscle contraction	biological_process
1419	GO:0051128	1	0.309045	410	2261	16396	2909	regulation of cellular component organization	biological_process
1420	GO:0051156	1	0.387916	5	23	16396	2909	glucose 6-phosphate metabolic process	biological_process
1421	GO:0046456	1	0.995403	2	39	16396	2909	icosanoid biosynthetic process	biological_process
1422	GO:0051101	1	0.573402	19	109	16396	2909	regulation of DNA binding	biological_process
1423	GO:0045933	1	0.731128	7	46	16396	2909	positive regulation of muscle contraction	biological_process
1424	GO:0045938	1	0.745245	1	7	16396	2909	positive regulation of circadian sleep/wake cycle
1425	GO:0045992	1	0.500452	5	26	16396	2909	negative regulation of embryonic development	biological_process
1426	GO:0045995	1	0.627071	20	118	16396	2909	regulation of embryonic development	biological_process
1427	GO:0051094	1	0.833398	199	1188	16396	2909	positive regulation of developmental process	biological_process
1428	GO:0060325	1	0.44571	6	30	16396	2909	face morphogenesis	biological_process
1429	GO:0046101	1	0.623444	1	5	16396	2909	hypoxanthine biosynthetic process	biological_process
1430	GO:0060323	1	0.461494	7	36	16396	2909	head morphogenesis	biological_process
1431	GO:0046112	1	0.274166	5	20	16396	2909	nucleobase biosynthetic process	biological_process
1432	GO:0060317	1	0.411564	6	29	16396	2909	cardiac epithelial to mesenchymal transition	biological_process
1433	GO:0060316	1	0.623444	1	5	16396	2909	positive regulation of ryanodine-sensitive calcium-release channel activity	biological_process
1434	GO:0060315	1	0.827658	1	9	16396	2909	negative regulation of ryanodine-sensitive calcium-release channel activity	biological_process
1435	GO:0051093	1	0.986922	123	822	16396	2909	negative regulation of developmental process	biological_process
1436	GO:0051092	1	0.664398	23	138	16396	2909	positive regulation of NF-kappaB transcription factor activity	biological_process
1437	GO:0051099	1	0.656831	26	155	16396	2909	positive regulation of binding	biological_process
1438	GO:0060255	1	0.952477	999	5848	16396	2909	regulation of macromolecule metabolic process	biological_process
1439	GO:0060251	1	0.308937	6	26	16396	2909	regulation of glial cell proliferation	biological_process
1440	GO:0051052	1	0.49619	67	375	16396	2909	regulation of DNA metabolic process	biological_process
1441	GO:0046546	1	0.879407	19	133	16396	2909	development of primary male sexual characteristics	biological_process
1442	GO:0051026	1	0.428718	2	8	16396	2909	chiasma assembly	biological_process
1443	GO:0060148	1	0.747019	3	21	16396	2909	positive regulation of posttranscriptional gene silencing	biological_process
1444	GO:0060147	1	0.809764	12	82	16396	2909	regulation of posttranscriptional gene silencing	biological_process
1445	GO:0046599	1	0.773903	2	15	16396	2909	regulation of centriole replication	biological_process
1446	GO:0046618	1	0.623444	1	5	16396	2909	drug export	biological_process
1447	GO:0060137	1	0.428718	2	8	16396	2909	maternal process involved in parturition	biological_process
1448	GO:0060135	1	0.396936	12	61	16396	2909	maternal process involved in female pregnancy	biological_process
1449	GO:0046620	1	0.764326	13	85	16396	2909	regulation of organ growth	biological_process
1450	GO:0060120	1	0.690273	1	6	16396	2909	inner ear receptor cell fate commitment	biological_process
1451	GO:0046621	1	0.951691	2	25	16396	2909	negative regulation of organ growth	biological_process
1452	GO:0060119	1	0.245595	9	39	16396	2909	inner ear receptor cell development	biological_process
1453	GO:0060113	1	0.367643	10	49	16396	2909	inner ear receptor cell differentiation	biological_process
1454	GO:0046622	1	0.558584	8	45	16396	2909	positive regulation of organ growth	biological_process
1455	GO:0051028	1	0.910866	20	144	16396	2909	mRNA transport	biological_process
1456	GO:0051017	1	0.564528	9	51	16396	2909	actin filament bundle assembly	biological_process
1457	GO:0051179	1	0.324725	927	5164	16396	2909	localization	biological_process
1458	GO:0060081	1	0.858252	1	10	16396	2909	membrane hyperpolarization	biological_process
1459	GO:0060080	1	0.745245	1	7	16396	2909	inhibitory postsynaptic potential	biological_process
1460	GO:0060079	1	0.700397	11	69	16396	2909	excitatory postsynaptic potential	biological_process
1461	GO:0051013	1	0.690273	1	6	16396	2909	microtubule severing	biological_process
1462	GO:0051180	1	0.273222	8	35	16396	2909	vitamin transport	biological_process
1463	GO:0050906	1	1	26	501	16396	2909	detection of stimulus involved in sensory perception	biological_process
1464	GO:0046626	1	0.660274	8	49	16396	2909	regulation of insulin receptor signaling pathway	biological_process
1465	GO:0046629	1	0.745245	1	7	16396	2909	gamma-delta T cell activation	biological_process
1466	GO:0050994	1	0.419189	10	51	16396	2909	regulation of lipid catabolic process	biological_process
1467	GO:0046631	1	0.305085	12	57	16396	2909	alpha-beta T cell activation	biological_process
1468	GO:0050974	1	0.671175	4	25	16396	2909	detection of mechanical stimulus involved in sensory perception	biological_process
1469	GO:0060073	1	0.360439	2	7	16396	2909	micturition	biological_process
1470	GO:0051187	1	0.854993	2	18	16396	2909	cofactor catabolic process	biological_process
1471	GO:0051014	1	0.790464	1	8	16396	2909	actin filament severing	biological_process
1472	GO:0050966	1	0.858252	1	10	16396	2909	detection of mechanical stimulus involved in sensory perception of pain	biological_process
1473	GO:0060155	1	0.790464	1	8	16396	2909	platelet dense granule organization	biological_process
1474	GO:0046530	1	0.683397	8	50	16396	2909	photoreceptor cell differentiation	biological_process
1475	GO:0060242	1	0.827658	1	9	16396	2909	contact inhibition	biological_process
1476	GO:0046459	1	0.464114	3	14	16396	2909	short-chain fatty acid metabolic process	biological_process
1477	GO:0046460	1	0.680925	3	19	16396	2909	neutral lipid biosynthetic process	biological_process
1478	GO:0046463	1	0.680925	3	19	16396	2909	acylglycerol biosynthetic process	biological_process
1479	GO:0051051	1	0.569905	82	468	16396	2909	negative regulation of transport	biological_process
1480	GO:0060231	1	0.559227	3	16	16396	2909	mesenchymal to epithelial transition	biological_process
1481	GO:0046465	1	0.360439	2	7	16396	2909	dolichyl diphosphate metabolic process	biological_process
1482	GO:0046466	1	0.671175	4	25	16396	2909	membrane lipid catabolic process	biological_process
1483	GO:0046467	1	0.493112	23	127	16396	2909	membrane lipid biosynthetic process	biological_process
1484	GO:0046470	1	0.785255	11	74	16396	2909	phosphatidylcholine metabolic process	biological_process
1485	GO:0051047	1	0.560241	66	376	16396	2909	positive regulation of secretion	biological_process
1486	GO:0060218	1	0.655735	2	12	16396	2909	hematopoietic stem cell differentiation	biological_process
1487	GO:0046474	1	0.910178	34	232	16396	2909	glycerophospholipid biosynthetic process	biological_process
1488	GO:0060216	1	0.602769	3	17	16396	2909	definitive hemopoiesis	biological_process
1489	GO:0046545	1	0.345431	18	91	16396	2909	development of primary female sexual characteristics	biological_process
1490	GO:0046485	1	0.745245	1	7	16396	2909	ether lipid metabolic process	biological_process
1491	GO:0060180	1	0.827658	1	9	16396	2909	female mating behavior	biological_process
1492	GO:0060179	1	0.690273	1	6	16396	2909	male mating behavior	biological_process
1493	GO:0046487	1	0.428718	2	8	16396	2909	glyoxylate metabolic process	biological_process
1494	GO:0046490	1	0.623444	1	5	16396	2909	isopentenyl diphosphate metabolic process	biological_process
1495	GO:0046498	1	0.289296	2	6	16396	2909	S-adenosylhomocysteine metabolic process	biological_process
1496	GO:0051046	1	0.43791	129	716	16396	2909	regulation of secretion	biological_process
1497	GO:0060174	1	0.255293	3	10	16396	2909	limb bud formation	biological_process
1498	GO:0046501	1	0.552312	2	10	16396	2909	protoporphyrinogen IX metabolic process	biological_process
1499	GO:0060158	1	0.69982	2	13	16396	2909	phospholipase C-activating dopamine receptor signaling pathway	biological_process
1500	GO:0046504	1	0.5422	1	4	16396	2909	glycerol ether biosynthetic process	biological_process
1501	GO:0051036	1	0.623444	1	5	16396	2909	regulation of endosome size	biological_process
1502	GO:0051173	1	0.569791	503	2851	16396	2909	positive regulation of nitrogen compound metabolic process	biological_process
1503	GO:0051031	1	0.769023	5	35	16396	2909	tRNA transport	biological_process
1504	GO:0051029	1	0.623444	1	5	16396	2909	rRNA transport	biological_process
1505	GO:0046486	1	0.350627	75	404	16396	2909	glycerolipid metabolic process	biological_process
1506	GO:0051238	1	0.552312	2	10	16396	2909	sequestering of metal ion	biological_process
1507	GO:0051239	1	0.501012	478	2692	16396	2909	regulation of multicellular organismal process	biological_process
1508	GO:0052472	1	0.463622	5	25	16396	2909	modulation by host of symbiont transcription	biological_process
1509	GO:0051651	1	0.945183	9	77	16396	2909	maintenance of location in cell	biological_process
1510	GO:0050801	1	0.334069	122	662	16396	2909	ion homeostasis	biological_process
1511	GO:0051650	1	0.38364	44	236	16396	2909	establishment of vesicle localization	biological_process
1512	GO:0050795	1	0.490185	12	65	16396	2909	regulation of behavior	biological_process
1513	GO:0051649	1	0.967413	267	1654	16396	2909	establishment of localization in cell	biological_process
1514	GO:0051648	1	0.32165	47	247	16396	2909	vesicle localization	biological_process
1515	GO:0051647	1	0.399808	4	18	16396	2909	nucleus localization	biological_process
1516	GO:0050793	1	0.874594	387	2288	16396	2909	regulation of developmental process	biological_process
1517	GO:0050792	1	0.48085	34	188	16396	2909	regulation of viral process	biological_process
1518	GO:0048704	1	0.286212	19	93	16396	2909	embryonic skeletal system morphogenesis	biological_process
1519	GO:0050779	1	0.801672	3	23	16396	2909	RNA destabilization	biological_process
1520	GO:0051646	1	0.713793	6	39	16396	2909	mitochondrion localization	biological_process
1521	GO:0050778	1	0.76939	101	605	16396	2909	positive regulation of immune response	biological_process
1522	GO:0048708	1	0.244315	10	44	16396	2909	astrocyte differentiation	biological_process
1523	GO:0051653	1	0.461494	7	36	16396	2909	spindle localization	biological_process
1524	GO:0051645	1	0.413268	3	13	16396	2909	Golgi localization	biological_process
1525	GO:0048730	1	0.909517	3	29	16396	2909	epidermis morphogenesis	biological_process
1526	GO:0050776	1	0.597028	157	898	16396	2909	regulation of immune response	biological_process
1527	GO:0051642	1	0.637967	4	24	16396	2909	centrosome localization	biological_process
1528	GO:0048732	1	0.636592	67	390	16396	2909	gland development	biological_process
1529	GO:0048733	1	0.745245	1	7	16396	2909	sebaceous gland development	biological_process
1530	GO:0048745	1	0.237755	5	19	16396	2909	smooth muscle tissue development	biological_process
1531	GO:0048752	1	0.745245	1	7	16396	2909	semicircular canal morphogenesis	biological_process
1532	GO:0048753	1	0.500452	5	26	16396	2909	pigment granule organization	biological_process
1533	GO:0051641	1	0.870416	363	2148	16396	2909	cellular localization	biological_process
1534	GO:0048754	1	0.450465	24	130	16396	2909	branching morphogenesis of an epithelial tube	biological_process
1535	GO:0050746	1	0.804571	2	16	16396	2909	regulation of lipoprotein metabolic process	biological_process
1536	GO:0048791	1	0.430303	7	35	16396	2909	calcium ion-regulated exocytosis of neurotransmitter	biological_process
1537	GO:0051639	1	0.255293	3	10	16396	2909	actin filament network formation	biological_process
1538	GO:0051607	1	0.242709	35	175	16396	2909	defense response to virus	biological_process
1539	GO:0048709	1	0.575101	11	63	16396	2909	oligodendrocyte differentiation	biological_process
1540	GO:0048701	1	0.731128	7	46	16396	2909	embryonic cranial skeleton morphogenesis	biological_process
1541	GO:0048699	1	0.925644	226	1381	16396	2909	generation of neurons	biological_process
1542	GO:0051654	1	0.680925	3	19	16396	2909	establishment of mitochondrion localization	biological_process
1543	GO:0051704	1	0.981916	356	2199	16396	2909	multi-organism process	biological_process
1544	GO:0048636	1	0.681414	10	62	16396	2909	positive regulation of muscle organ development	biological_process
1545	GO:0048638	1	0.882909	44	288	16396	2909	regulation of developmental growth	biological_process
1546	GO:0048639	1	0.81883	24	157	16396	2909	positive regulation of developmental growth	biological_process
1547	GO:0051702	1	0.851047	9	66	16396	2909	interaction with symbiont	biological_process
1548	GO:0048640	1	0.974033	8	77	16396	2909	negative regulation of developmental growth	biological_process
1549	GO:0048644	1	0.548185	14	79	16396	2909	muscle organ morphogenesis	biological_process
1550	GO:0051701	1	0.81883	24	157	16396	2909	interaction with host	biological_process
1551	GO:0051683	1	0.428718	2	8	16396	2909	establishment of Golgi localization	biological_process
1552	GO:0048645	1	0.575956	6	34	16396	2909	animal organ formation	biological_process
1553	GO:0050820	1	0.864803	3	26	16396	2909	positive regulation of coagulation	biological_process
1554	GO:0050819	1	0.367643	10	49	16396	2909	negative regulation of coagulation	biological_process
1555	GO:0050818	1	0.291453	18	88	16396	2909	regulation of coagulation	biological_process
1556	GO:0050808	1	0.6546	25	149	16396	2909	synapse organization	biological_process
1557	GO:0048663	1	0.773481	10	67	16396	2909	neuron fate commitment	biological_process
1558	GO:0051673	1	0.623444	1	5	16396	2909	membrane disruption in other organism	biological_process
1559	GO:0051668	1	0.249168	20	96	16396	2909	localization within membrane	biological_process
1560	GO:0048678	1	0.32311	9	42	16396	2909	response to axon injury	biological_process
1561	GO:0050802	1	0.5422	1	4	16396	2909	circadian sleep/wake cycle
1562	GO:0048675	1	0.694101	5	32	16396	2909	axon extension	biological_process
1563	GO:0048670	1	0.356032	4	17	16396	2909	regulation of collateral sprouting	biological_process
1564	GO:0050803	1	0.730586	21	131	16396	2909	regulation of synapse structure or activity	biological_process
1565	GO:0048667	1	0.827326	64	398	16396	2909	cell morphogenesis involved in neuron differentiation	biological_process
1566	GO:0051606	1	1	61	645	16396	2909	detection of stimulus	biological_process
1567	GO:0051657	1	0.883416	1	11	16396	2909	maintenance of organelle location	biological_process
1568	GO:0051660	1	0.5422	1	4	16396	2909	establishment of centrosome localization	biological_process
1569	GO:0050805	1	0.901676	8	64	16396	2909	negative regulation of synaptic transmission	biological_process
1570	GO:0048665	1	0.694101	5	32	16396	2909	neuron fate specification	biological_process
1571	GO:0050806	1	0.486796	22	121	16396	2909	positive regulation of synaptic transmission	biological_process
1572	GO:0048664	1	0.827658	1	9	16396	2909	neuron fate determination	biological_process
1573	GO:0050807	1	0.825872	19	127	16396	2909	regulation of synapse organization	biological_process
1574	GO:0048666	1	0.61356	130	747	16396	2909	neuron development	biological_process
1575	GO:0048635	1	0.558584	8	45	16396	2909	negative regulation of muscle organ development	biological_process
1576	GO:0048793	1	0.492909	2	9	16396	2909	pronephros development	biological_process
1577	GO:0050727	1	0.847781	49	312	16396	2909	regulation of inflammatory response	biological_process
1578	GO:0050691	1	0.305264	7	31	16396	2909	regulation of defense response to virus by host	biological_process
1579	GO:0051450	1	0.5422	1	4	16396	2909	myoblast proliferation	biological_process
1580	GO:0051447	1	0.643361	3	18	16396	2909	negative regulation of meiotic cell cycle	biological_process
1581	GO:0050690	1	0.757786	4	28	16396	2909	regulation of defense response to virus by virus	biological_process
1582	GO:0051446	1	0.956131	1	16	16396	2909	positive regulation of meiotic cell cycle	biological_process
1583	GO:0051445	1	0.32311	9	42	16396	2909	regulation of meiotic cell cycle	biological_process
1584	GO:0051439	1	0.520554	13	72	16396	2909	regulation of ubiquitin-protein ligase activity involved in mitotic cell cycle	biological_process
1585	GO:0051438	1	0.892383	17	122	16396	2909	regulation of ubiquitin-protein transferase activity	biological_process
1586	GO:0051436	1	0.62215	12	71	16396	2909	negative regulation of ubiquitin-protein ligase activity involved in mitotic cell cycle	biological_process
1587	GO:0051418	1	0.360439	2	7	16396	2909	microtubule nucleation by microtubule organizing center	biological_process
1588	GO:0051412	1	0.854993	2	18	16396	2909	response to corticosterone	biological_process
1589	GO:0050688	1	0.420325	12	62	16396	2909	regulation of defense response to virus	biological_process
1590	GO:0051409	1	0.428718	2	8	16396	2909	response to nitrosative stress	biological_process
1591	GO:0050428	1	0.690273	1	6	16396	2909	3'-phosphoadenosine 5'-phosphosulfate biosynthetic process	biological_process
1592	GO:0051451	1	0.307986	3	11	16396	2909	myoblast migration	biological_process
1593	GO:0051403	1	0.869212	14	100	16396	2909	stress-activated MAPK cascade	biological_process
1594	GO:0050687	1	0.349658	5	22	16396	2909	negative regulation of defense response to virus	biological_process
1595	GO:0051386	1	0.883416	1	11	16396	2909	regulation of neurotrophin TRK receptor signaling pathway	biological_process
1596	GO:0050435	1	0.804571	2	16	16396	2909	amyloid-beta metabolic process	biological_process
1597	GO:0050650	1	0.411564	6	29	16396	2909	chondroitin sulfate proteoglycan biosynthetic process	biological_process
1598	GO:0051347	1	0.259957	125	667	16396	2909	positive regulation of transferase activity	biological_process
1599	GO:0050658	1	0.787362	29	184	16396	2909	RNA transport	biological_process
1600	GO:0050663	1	0.474688	8	42	16396	2909	cytokine secretion	biological_process
1601	GO:0051353	1	0.531191	8	44	16396	2909	positive regulation of oxidoreductase activity	biological_process
1602	GO:0050678	1	0.440185	53	291	16396	2909	regulation of epithelial cell proliferation	biological_process
1603	GO:0051351	1	0.745245	1	7	16396	2909	positive regulation of ligase activity	biological_process
1604	GO:0051350	1	0.790637	5	36	16396	2909	negative regulation of lyase activity	biological_process
1605	GO:0051349	1	0.373632	12	60	16396	2909	positive regulation of lyase activity	biological_process
1606	GO:0050665	1	0.428718	2	8	16396	2909	hydrogen peroxide biosynthetic process	biological_process
1607	GO:0050667	1	0.360967	3	12	16396	2909	homocysteine metabolic process	biological_process
1608	GO:0051402	1	0.861573	5	40	16396	2909	neuron apoptotic process	biological_process
1609	GO:0048878	1	0.502377	168	945	16396	2909	chemical homeostasis	biological_process
1610	GO:0048875	1	0.858252	1	10	16396	2909	chemical homeostasis within a tissue	biological_process
1611	GO:0050701	1	0.858252	1	10	16396	2909	interleukin-1 secretion	biological_process
1612	GO:0048813	1	0.660274	8	49	16396	2909	dendrite morphogenesis	biological_process
1613	GO:0048821	1	0.602641	4	23	16396	2909	erythrocyte development	biological_process
1614	GO:0048839	1	0.712299	29	177	16396	2909	inner ear development	biological_process
1615	GO:0051604	1	0.696394	34	205	16396	2909	protein maturation	biological_process
1616	GO:0051603	1	0.980427	78	536	16396	2909	proteolysis involved in cellular protein catabolic process	biological_process
1617	GO:0051602	1	0.875772	5	41	16396	2909	response to electrical stimulus	biological_process
1618	GO:0051339	1	0.526652	17	95	16396	2909	regulation of lyase activity	biological_process
1619	GO:0051599	1	0.690273	1	6	16396	2909	response to hydrostatic pressure	biological_process
1620	GO:0051593	1	0.858252	1	10	16396	2909	response to folic acid	biological_process
1621	GO:0051592	1	0.312763	23	116	16396	2909	response to calcium ion	biological_process
1622	GO:0051591	1	0.99364	9	97	16396	2909	response to cAMP	biological_process
1623	GO:0048845	1	0.858252	1	10	16396	2909	venous blood vessel morphogenesis	biological_process
1624	GO:0051590	1	0.356032	4	17	16396	2909	positive regulation of neurotransmitter transport	biological_process
1625	GO:0051589	1	0.464114	3	14	16396	2909	negative regulation of neurotransmitter transport	biological_process
1626	GO:0051340	1	0.827658	1	9	16396	2909	regulation of ligase activity	biological_process
1627	GO:0051341	1	0.315266	17	84	16396	2909	regulation of oxidoreductase activity	biological_process
1628	GO:0050708	1	0.498062	73	409	16396	2909	regulation of protein secretion	biological_process
1629	GO:0048873	1	0.245531	7	29	16396	2909	homeostasis of number of cells within a tissue	biological_process
1630	GO:0051457	1	0.773903	2	15	16396	2909	maintenance of protein location in nucleus	biological_process
1631	GO:0050702	1	0.790464	1	8	16396	2909	interleukin-1 beta secretion	biological_process
1632	GO:0048869	1	0.679872	614	3511	16396	2909	cellular developmental process	biological_process
1633	GO:0048858	1	0.825933	73	451	16396	2909	cell projection morphogenesis	biological_process
1634	GO:0048857	1	0.723227	9	58	16396	2909	neural nucleus development	biological_process
1635	GO:0048799	1	0.854993	2	18	16396	2909	animal organ maturation	biological_process
1636	GO:0051547	1	0.858252	1	10	16396	2909	regulation of keratinocyte migration	biological_process
1637	GO:0051580	1	0.69982	2	13	16396	2909	regulation of neurotransmitter uptake	biological_process
1638	GO:0048853	1	0.935142	1	14	16396	2909	forebrain morphogenesis	biological_process
1639	GO:0048846	1	0.790464	1	8	16396	2909	axon extension involved in axon guidance	biological_process
1640	GO:0051582	1	0.5422	1	4	16396	2909	positive regulation of neurotransmitter uptake	biological_process
1641	GO:0050707	1	0.435792	31	168	16396	2909	regulation of cytokine secretion	biological_process
1642	GO:0051588	1	0.396936	12	61	16396	2909	regulation of neurotransmitter transport	biological_process
1643	GO:0048854	1	0.575956	6	34	16396	2909	brain morphogenesis	biological_process
1644	GO:0051302	1	0.409519	25	133	16396	2909	regulation of cell division	biological_process
1645	GO:0051707	1	0.472338	134	749	16396	2909	response to other organism	biological_process
1646	GO:0048634	1	0.793328	19	124	16396	2909	regulation of muscle organ development	biological_process
1647	GO:0048311	1	0.921139	1	13	16396	2909	mitochondrion distribution	biological_process
1648	GO:0051969	1	0.854993	2	18	16396	2909	regulation of transmission of nerve impulse	biological_process
1649	GO:0048313	1	0.552312	2	10	16396	2909	Golgi inheritance	biological_process
1650	GO:0051966	1	0.742413	9	59	16396	2909	regulation of synaptic transmission
1651	GO:0048318	1	0.790464	1	8	16396	2909	axial mesoderm development	biological_process
1652	GO:0048319	1	0.5422	1	4	16396	2909	axial mesoderm morphogenesis	biological_process
1653	GO:0050886	1	0.731128	7	46	16396	2909	endocrine process	biological_process
1654	GO:0051965	1	0.956803	7	65	16396	2909	positive regulation of synapse assembly	biological_process
1655	GO:0048332	1	0.409375	13	67	16396	2909	mesoderm morphogenesis	biological_process
1656	GO:0051964	1	0.690273	1	6	16396	2909	negative regulation of synapse assembly	biological_process
1657	GO:0050885	1	0.683397	8	50	16396	2909	neuromuscular process controlling balance	biological_process
1658	GO:0050884	1	0.773903	2	15	16396	2909	neuromuscular process controlling posture	biological_process
1659	GO:0048333	1	0.308937	6	26	16396	2909	mesodermal cell differentiation	biological_process
1660	GO:0051963	1	0.950257	10	85	16396	2909	regulation of synapse assembly	biological_process
1661	GO:0048308	1	0.606607	2	11	16396	2909	organelle inheritance	biological_process
1662	GO:0050880	1	0.276842	27	135	16396	2909	regulation of blood vessel size	biological_process
1663	GO:0048340	1	0.552312	2	10	16396	2909	paraxial mesoderm morphogenesis	biological_process
1664	GO:0051961	1	0.927732	38	261	16396	2909	negative regulation of nervous system development	biological_process
1665	GO:0051960	1	0.973741	117	768	16396	2909	regulation of nervous system development	biological_process
1666	GO:0048341	1	0.360439	2	7	16396	2909	paraxial mesoderm formation	biological_process
1667	GO:0048368	1	0.655735	2	12	16396	2909	lateral mesoderm development	biological_process
1668	GO:0048385	1	0.956131	1	16	16396	2909	regulation of retinoic acid receptor signaling pathway	biological_process
1669	GO:0051252	1	0.929528	636	3752	16396	2909	regulation of RNA metabolic process	biological_process
1670	GO:0050877	1	0.999999	158	1222	16396	2909	nervous system process	biological_process
1671	GO:0050873	1	0.411564	6	29	16396	2909	brown fat cell differentiation	biological_process
1672	GO:0050872	1	0.69982	2	13	16396	2909	white fat cell differentiation	biological_process
1673	GO:0050867	1	0.300203	58	305	16396	2909	positive regulation of cell activation	biological_process
1674	GO:0048477	1	0.476494	13	70	16396	2909	oogenesis	biological_process
1675	GO:0051940	1	0.790464	1	8	16396	2909	regulation of catecholamine uptake involved in synaptic transmission	biological_process
1676	GO:0048485	1	0.908644	2	21	16396	2909	sympathetic nervous system development	biological_process
1677	GO:0051962	1	0.954602	68	456	16396	2909	positive regulation of nervous system development	biological_process
1678	GO:0051246	1	0.799022	451	2624	16396	2909	regulation of protein metabolic process	biological_process
1679	GO:0048286	1	0.635011	6	36	16396	2909	lung alveolus development	biological_process
1680	GO:0051970	1	0.623444	1	5	16396	2909	negative regulation of transmission of nerve impulse	biological_process
1681	GO:0048148	1	0.875472	2	19	16396	2909	behavioral response to cocaine	biological_process
1682	GO:0050905	1	0.545498	17	96	16396	2909	neuromuscular process	biological_process
1683	GO:0048149	1	0.739104	2	14	16396	2909	behavioral response to ethanol	biological_process
1684	GO:0048193	1	0.997285	41	332	16396	2909	Golgi vesicle transport	biological_process
1685	GO:0048194	1	0.785255	11	74	16396	2909	Golgi vesicle budding	biological_process
1686	GO:0052312	1	0.308937	6	26	16396	2909	modulation of transcription in other organism involved in symbiotic interaction	biological_process
1687	GO:0048199	1	0.661262	11	67	16396	2909	vesicle targeting
1688	GO:0048207	1	0.575101	11	63	16396	2909	vesicle targeting
1689	GO:0051348	1	0.692471	60	356	16396	2909	negative regulation of transferase activity	biological_process
1690	GO:0052248	1	0.690273	1	6	16396	2909	modulation of programmed cell death in other organism involved in symbiotic interaction	biological_process
1691	GO:0052192	1	0.289296	2	6	16396	2909	movement in environment of other organism involved in symbiotic interaction	biological_process
1692	GO:0052126	1	0.289296	2	6	16396	2909	movement in host environment	biological_process
1693	GO:0048208	1	0.575101	11	63	16396	2909	COPII vesicle coating	biological_process
1694	GO:0048227	1	0.428718	2	8	16396	2909	plasma membrane to endosome transport	biological_process
1695	GO:0048232	1	0.966774	75	506	16396	2909	male gamete generation	biological_process
1696	GO:0051240	1	0.612631	253	1446	16396	2909	positive regulation of multicellular organismal process	biological_process
1697	GO:0048240	1	0.526091	4	21	16396	2909	sperm capacitation	biological_process
1698	GO:0048284	1	0.503675	22	122	16396	2909	organelle fusion	biological_process
1699	GO:0051971	1	0.745245	1	7	16396	2909	positive regulation of transmission of nerve impulse	biological_process
1700	GO:0050891	1	0.881595	8	62	16396	2909	multicellular organismal water homeostasis	biological_process
1701	GO:0051972	1	0.660274	8	49	16396	2909	regulation of telomerase activity	biological_process
1702	GO:0048266	1	0.413268	3	13	16396	2909	behavioral response to pain	biological_process
1703	GO:0048265	1	0.411564	6	29	16396	2909	response to pain	biological_process
1704	GO:0051259	1	0.483051	82	458	16396	2909	protein oligomerization	biological_process
1705	GO:0050892	1	0.78239	4	29	16396	2909	intestinal absorption	biological_process
1706	GO:0048251	1	0.745245	1	7	16396	2909	elastic fiber assembly	biological_process
1707	GO:0050893	1	0.5422	1	4	16396	2909	sensory processing	biological_process
1708	GO:0051241	1	0.650997	174	1004	16396	2909	negative regulation of multicellular organismal process	biological_process
1709	GO:0050896	1	0.960877	1298	7555	16396	2909	response to stimulus	biological_process
1710	GO:0048246	1	0.464114	3	14	16396	2909	macrophage chemotaxis	biological_process
1711	GO:0048245	1	0.492909	2	9	16396	2909	eosinophil chemotaxis	biological_process
1712	GO:0048255	1	0.92455	4	38	16396	2909	mRNA stabilization	biological_process
1713	GO:0051918	1	0.858252	1	10	16396	2909	negative regulation of fibrinolysis	biological_process
1714	GO:0051917	1	0.935142	1	14	16396	2909	regulation of fibrinolysis	biological_process
1715	GO:0048486	1	0.643361	3	18	16396	2909	parasympathetic nervous system development	biological_process
1716	GO:0051284	1	0.904115	1	12	16396	2909	positive regulation of sequestering of calcium ion	biological_process
1717	GO:0051806	1	0.759331	16	103	16396	2909	entry into cell of other organism involved in symbiotic interaction	biological_process
1718	GO:0051801	1	0.5422	1	4	16396	2909	cytolysis in other organism involved in symbiotic interaction	biological_process
1719	GO:0051293	1	0.479418	6	31	16396	2909	establishment of spindle localization	biological_process
1720	GO:0051797	1	0.443023	4	19	16396	2909	regulation of hair follicle development	biological_process
1721	GO:0051294	1	0.801672	3	23	16396	2909	establishment of spindle orientation	biological_process
1722	GO:0051791	1	0.623444	1	5	16396	2909	medium-chain fatty acid metabolic process	biological_process
1723	GO:0051788	1	0.702216	4	26	16396	2909	response to misfolded protein	biological_process
1724	GO:0048545	1	0.948992	48	330	16396	2909	response to steroid hormone	biological_process
1725	GO:0051298	1	0.512478	6	32	16396	2909	centrosome duplication	biological_process
1726	GO:0051781	1	0.939974	10	83	16396	2909	positive regulation of cell division	biological_process
1727	GO:0048546	1	0.512689	9	49	16396	2909	digestive tract morphogenesis	biological_process
1728	GO:0048557	1	0.680925	3	19	16396	2909	embryonic digestive tract morphogenesis	biological_process
1729	GO:0051775	1	0.655735	2	12	16396	2909	response to redox state	biological_process
1730	GO:0048565	1	0.30138	25	126	16396	2909	digestive tract development	biological_process
1731	GO:0048566	1	0.890757	4	35	16396	2909	embryonic digestive tract development	biological_process
1732	GO:0048583	1	0.235079	659	3629	16396	2909	regulation of response to stimulus	biological_process
1733	GO:0048631	1	0.289296	2	6	16396	2909	regulation of skeletal muscle tissue growth	biological_process
1734	GO:0048625	1	0.623444	1	5	16396	2909	myoblast fate commitment	biological_process
1735	GO:0050821	1	0.668319	25	150	16396	2909	protein stabilization	biological_process
1736	GO:0048609	1	0.847918	127	773	16396	2909	multicellular organismal reproductive process	biological_process
1737	GO:0048608	1	0.48298	74	413	16396	2909	reproductive structure development	biological_process
1738	GO:0051712	1	0.307986	3	11	16396	2909	positive regulation of killing of cells of other organism	biological_process
1739	GO:0048538	1	0.708932	7	45	16396	2909	thymus development	biological_process
1740	GO:0048599	1	0.461494	7	36	16396	2909	oocyte development	biological_process
1741	GO:0051715	1	0.745245	1	7	16396	2909	cytolysis in other organism	biological_process
1742	GO:0051716	1	0.967922	1025	6020	16396	2909	cellular response to stimulus	biological_process
1743	GO:0050829	1	0.813895	11	76	16396	2909	defense response to Gram-negative bacterium	biological_process
1744	GO:0051299	1	0.428718	2	8	16396	2909	centrosome separation	biological_process
1745	GO:0048585	1	0.918759	228	1389	16396	2909	negative regulation of response to stimulus	biological_process
1746	GO:0048584	1	0.552724	345	1954	16396	2909	positive regulation of response to stimulus	biological_process
1747	GO:0048592	1	0.520634	25	140	16396	2909	eye morphogenesis	biological_process
1748	GO:0052547	1	0.43302	73	402	16396	2909	regulation of peptidase activity	biological_process
1749	GO:0051817	1	0.582427	17	98	16396	2909	modification of morphology or physiology of other organism involved in symbiotic interaction	biological_process
1750	GO:0048535	1	0.356032	4	17	16396	2909	lymph node development	biological_process
1751	GO:0048488	1	0.757786	4	28	16396	2909	synaptic vesicle endocytosis	biological_process
1752	GO:0051270	1	0.323129	149	810	16396	2909	regulation of cellular component movement	biological_process
1753	GO:0051901	1	0.552312	2	10	16396	2909	positive regulation of mitochondrial depolarization	biological_process
1754	GO:0051271	1	0.82092	39	248	16396	2909	negative regulation of cellular component movement	biological_process
1755	GO:0048489	1	0.297207	23	115	16396	2909	synaptic vesicle transport	biological_process
1756	GO:0048511	1	0.945374	41	285	16396	2909	rhythmic process	biological_process
1757	GO:0051900	1	0.485237	4	20	16396	2909	regulation of mitochondrial depolarization	biological_process
1758	GO:0051899	1	0.299483	13	62	16396	2909	membrane depolarization	biological_process
1759	GO:0048512	1	0.908644	2	21	16396	2909	circadian behavior	biological_process
1760	GO:0051272	1	0.328457	80	429	16396	2909	positive regulation of cellular component movement	biological_process
1761	GO:0051883	1	0.268924	4	15	16396	2909	killing of cells in other organism involved in symbiotic interaction	biological_process
1762	GO:0051881	1	0.681414	10	62	16396	2909	regulation of mitochondrial membrane potential	biological_process
1763	GO:0051276	1	0.708451	173	1009	16396	2909	chromosome organization	biological_process
1764	GO:0051873	1	0.552312	2	10	16396	2909	killing by host of symbiont cells	biological_process
1765	GO:0051852	1	0.606607	2	11	16396	2909	disruption by host of symbiont cells	biological_process
1766	GO:0051851	1	0.794396	9	62	16396	2909	modification by host of symbiont morphology or physiology	biological_process
1767	GO:0048515	1	0.967273	16	131	16396	2909	spermatid differentiation	biological_process
1768	GO:0050830	1	0.966822	9	82	16396	2909	defense response to Gram-positive bacterium	biological_process
1769	GO:0048524	1	0.652337	17	102	16396	2909	positive regulation of viral process	biological_process
1770	GO:0048523	1	0.468609	756	4249	16396	2909	negative regulation of cellular process	biological_process
1771	GO:0051818	1	0.312207	4	16	16396	2909	disruption of cells of other organism involved in symbiotic interaction	biological_process
1772	GO:0048522	1	0.291142	854	4742	16396	2909	positive regulation of cellular process	biological_process
1773	GO:0050832	1	0.492284	7	37	16396	2909	defense response to fungus	biological_process
1774	GO:0048536	1	0.790637	5	36	16396	2909	spleen development	biological_process
1775	GO:0051130	1	0.856691	189	1137	16396	2909	positive regulation of cellular component organization	biological_process
1776	GO:0048519	1	0.606783	831	4715	16396	2909	negative regulation of biological process	biological_process
1777	GO:0050866	1	0.331496	32	166	16396	2909	negative regulation of cell activation	biological_process
1778	GO:0051279	1	0.356404	14	70	16396	2909	regulation of release of sequestered calcium ion into cytosol	biological_process
1779	GO:0048518	1	0.295595	949	5277	16396	2909	positive regulation of biological process	biological_process
1780	GO:0051828	1	0.759331	16	103	16396	2909	entry into other organism involved in symbiotic interaction	biological_process
1781	GO:0051836	1	0.827658	1	9	16396	2909	translocation of molecules into other organism involved in symbiotic interaction	biological_process
1782	GO:0048520	1	0.637967	4	24	16396	2909	positive regulation of behavior	biological_process
1783	GO:0048521	1	0.773903	2	15	16396	2909	negative regulation of behavior	biological_process
1784	GO:0070486	1	0.255293	3	10	16396	2909	leukocyte aggregation	biological_process
1785	GO:0060343	1	0.426014	5	24	16396	2909	trabecula formation	biological_process
1786	GO:0120036	1	0.526393	179	1011	16396	2909	plasma membrane bounded cell projection organization	biological_process
1787	GO:0120039	1	0.846905	72	449	16396	2909	plasma membrane bounded cell projection morphogenesis	biological_process
1788	GO:0140029	1	0.420325	12	62	16396	2909	exocytic process	biological_process
1789	GO:0198738	1	0.975911	48	344	16396	2909	cell-cell signaling by wnt	biological_process
1790	GO:1900015	1	0.909517	3	29	16396	2909	regulation of cytokine production involved in inflammatory response	biological_process
1791	GO:1900024	1	0.937344	5	47	16396	2909	regulation of substrate adhesion-dependent cell spreading	biological_process
1792	GO:1900034	1	0.950311	9	78	16396	2909	regulation of cellular response to heat	biological_process
1793	GO:1900037	1	0.883416	1	11	16396	2909	regulation of cellular response to hypoxia	biological_process
1794	GO:1900047	1	0.292108	10	46	16396	2909	negative regulation of hemostasis	biological_process
1795	GO:1900048	1	0.846043	3	25	16396	2909	positive regulation of hemostasis	biological_process
1796	GO:1900076	1	0.619398	11	65	16396	2909	regulation of cellular response to insulin stimulus	biological_process
1797	GO:1900078	1	0.702216	4	26	16396	2909	positive regulation of cellular response to insulin stimulus	biological_process
1798	GO:1900101	1	0.602641	4	23	16396	2909	regulation of endoplasmic reticulum unfolded protein response	biological_process
1799	GO:1900115	1	0.935142	1	14	16396	2909	extracellular regulation of signal transduction	biological_process
1800	GO:1900120	1	0.311608	5	21	16396	2909	regulation of receptor binding	biological_process
1801	GO:1900181	1	0.420695	14	73	16396	2909	negative regulation of protein localization to nucleus	biological_process
1802	GO:1900182	1	0.565405	21	120	16396	2909	positive regulation of protein localization to nucleus	biological_process
1803	GO:1900221	1	0.492909	2	9	16396	2909	regulation of amyloid-beta clearance	biological_process
1804	GO:1900223	1	0.623444	1	5	16396	2909	positive regulation of amyloid-beta clearance	biological_process
1805	GO:1900225	1	0.655735	2	12	16396	2909	regulation of NLRP3 inflammasome complex assembly	biological_process
1806	GO:1900245	1	0.5422	1	4	16396	2909	positive regulation of MDA-5 signaling pathway	biological_process
1807	GO:1900246	1	0.745245	1	7	16396	2909	positive regulation of RIG-I signaling pathway	biological_process
1808	GO:1900262	1	0.690273	1	6	16396	2909	regulation of DNA-directed DNA polymerase activity	biological_process
1809	GO:1900272	1	0.690273	1	6	16396	2909	negative regulation of long-term synaptic potentiation	biological_process
1810	GO:1900273	1	0.312207	4	16	16396	2909	positive regulation of long-term synaptic potentiation	biological_process
1811	GO:1900376	1	0.360439	2	7	16396	2909	regulation of secondary metabolite biosynthetic process	biological_process
1812	GO:1900407	1	0.972395	7	69	16396	2909	regulation of cellular response to oxidative stress	biological_process
1813	GO:0120034	1	0.53384	15	84	16396	2909	positive regulation of plasma membrane bounded cell projection assembly	biological_process
1814	GO:1900408	1	0.99675	2	41	16396	2909	negative regulation of cellular response to oxidative stress	biological_process
1815	GO:0120032	1	0.72292	28	172	16396	2909	regulation of plasma membrane bounded cell projection assembly	biological_process
1816	GO:0106049	1	0.745245	1	7	16396	2909	regulation of cellular response to osmotic stress	biological_process
1817	GO:0098870	1	0.745245	1	7	16396	2909	action potential propagation	biological_process
1818	GO:0098876	1	0.901676	8	64	16396	2909	vesicle-mediated transport to the plasma membrane	biological_process
1819	GO:0098901	1	0.536257	5	27	16396	2909	regulation of cardiac muscle cell action potential	biological_process
1820	GO:0098902	1	0.289296	2	6	16396	2909	regulation of membrane depolarization during action potential	biological_process
1821	GO:0098908	1	0.623444	1	5	16396	2909	regulation of neuronal action potential	biological_process
1822	GO:0098909	1	0.790464	1	8	16396	2909	regulation of cardiac muscle cell action potential involved in regulation of contraction	biological_process
1823	GO:0098911	1	0.739104	2	14	16396	2909	regulation of ventricular cardiac muscle cell action potential	biological_process
1824	GO:0098927	1	0.715458	3	20	16396	2909	vesicle-mediated transport between endosomal compartments	biological_process
1825	GO:0099003	1	0.312763	23	116	16396	2909	vesicle-mediated transport in synapse	biological_process
1826	GO:0099024	1	0.544709	6	33	16396	2909	plasma membrane invagination	biological_process
1827	GO:0099054	1	0.773903	2	15	16396	2909	presynapse assembly	biological_process
1828	GO:0099068	1	0.464114	3	14	16396	2909	postsynapse assembly	biological_process
1829	GO:0099072	1	0.289296	2	6	16396	2909	regulation of postsynaptic specialization membrane neurotransmitter receptor levels	biological_process
1830	GO:0099084	1	0.492909	2	9	16396	2909	postsynaptic specialization organization	biological_process
1831	GO:0099111	1	0.793328	19	124	16396	2909	microtubule-based transport	biological_process
1832	GO:0099118	1	0.950722	5	49	16396	2909	microtubule-based protein transport	biological_process
1833	GO:0099504	1	0.383966	20	104	16396	2909	synaptic vesicle cycle	biological_process
1834	GO:0099515	1	0.827658	1	9	16396	2909	actin filament-based transport	biological_process
1835	GO:0099518	1	0.349998	9	43	16396	2909	vesicle cytoskeletal trafficking	biological_process
1836	GO:0099525	1	0.5422	1	4	16396	2909	presynaptic dense core vesicle exocytosis	biological_process
1837	GO:0099550	1	0.5422	1	4	16396	2909	trans-synaptic signaling
1838	GO:0099565	1	0.751073	12	78	16396	2909	chemical synaptic transmission
1839	GO:0099590	1	0.5422	1	4	16396	2909	neurotransmitter receptor internalization	biological_process
1840	GO:0099601	1	0.503188	8	43	16396	2909	regulation of neurotransmitter receptor activity	biological_process
1841	GO:0099638	1	0.360439	2	7	16396	2909	endosome to plasma membrane protein transport	biological_process
1842	GO:0106001	1	0.690273	1	6	16396	2909	intestinal hexose absorption	biological_process
1843	GO:0106027	1	0.500452	5	26	16396	2909	neuron projection organization	biological_process
1844	GO:0120031	1	0.777637	66	402	16396	2909	plasma membrane bounded cell projection assembly	biological_process
1845	GO:0098869	1	0.766792	12	79	16396	2909	cellular oxidant detoxification	biological_process
1846	GO:1900409	1	0.831478	2	17	16396	2909	positive regulation of cellular response to oxidative stress	biological_process
1847	GO:1900426	1	0.745245	1	7	16396	2909	positive regulation of defense response to bacterium	biological_process
1848	GO:1901570	1	0.608349	14	82	16396	2909	fatty acid derivative biosynthetic process	biological_process
1849	GO:1901571	1	0.978767	2	30	16396	2909	fatty acid derivative transport	biological_process
1850	GO:1901575	1	0.999704	235	1597	16396	2909	organic substance catabolic process	biological_process
1851	GO:1901605	1	0.252152	41	208	16396	2909	alpha-amino acid metabolic process	biological_process
1852	GO:1901606	1	0.650315	16	96	16396	2909	alpha-amino acid catabolic process	biological_process
1853	GO:1901615	1	0.628295	71	412	16396	2909	organic hydroxy compound metabolic process	biological_process
1854	GO:1901616	1	0.681414	10	62	16396	2909	organic hydroxy compound catabolic process	biological_process
1855	GO:1901617	1	0.575229	27	155	16396	2909	organic hydroxy compound biosynthetic process	biological_process
1856	GO:1901652	1	0.883842	66	421	16396	2909	response to peptide	biological_process
1857	GO:1901653	1	0.784132	46	285	16396	2909	cellular response to peptide	biological_process
1858	GO:1901654	1	0.712299	29	177	16396	2909	response to ketone	biological_process
1859	GO:1901655	1	0.360707	16	81	16396	2909	cellular response to ketone	biological_process
1860	GO:1901658	1	0.416711	8	40	16396	2909	glycosyl compound catabolic process	biological_process
1861	GO:1901659	1	0.367643	10	49	16396	2909	glycosyl compound biosynthetic process	biological_process
1862	GO:1901661	1	0.635673	5	30	16396	2909	quinone metabolic process	biological_process
1863	GO:1901663	1	0.559227	3	16	16396	2909	quinone biosynthetic process	biological_process
1864	GO:1901679	1	0.360439	2	7	16396	2909	nucleotide transmembrane transport	biological_process
1865	GO:1901685	1	0.908644	2	21	16396	2909	glutathione derivative metabolic process	biological_process
1866	GO:1901687	1	0.908644	2	21	16396	2909	glutathione derivative biosynthetic process	biological_process
1867	GO:1901698	1	0.947699	151	952	16396	2909	response to nitrogen compound	biological_process
1868	GO:1901699	1	0.907169	85	541	16396	2909	cellular response to nitrogen compound	biological_process
1869	GO:1901700	1	0.255985	256	1390	16396	2909	response to oxygen-containing compound	biological_process
1870	GO:1901701	1	0.678498	149	866	16396	2909	cellular response to oxygen-containing compound	biological_process
1871	GO:1901722	1	0.935142	1	14	16396	2909	regulation of cell proliferation involved in kidney development	biological_process
1872	GO:1901748	1	0.790464	1	8	16396	2909	leukotriene D4 metabolic process	biological_process
1873	GO:1901750	1	0.790464	1	8	16396	2909	leukotriene D4 biosynthetic process	biological_process
1874	GO:1901861	1	0.756784	19	121	16396	2909	regulation of muscle tissue development	biological_process
1875	GO:1901569	1	0.552312	2	10	16396	2909	fatty acid derivative catabolic process	biological_process
1876	GO:1900424	1	0.655735	2	12	16396	2909	regulation of defense response to bacterium	biological_process
1877	GO:1901568	1	0.91434	21	151	16396	2909	fatty acid derivative metabolic process	biological_process
1878	GO:1901565	1	0.995991	140	954	16396	2909	organonitrogen compound catabolic process	biological_process
1879	GO:1900449	1	0.522514	7	38	16396	2909	regulation of glutamate receptor signaling pathway	biological_process
1880	GO:1900452	1	0.255293	3	10	16396	2909	regulation of long term synaptic depression	biological_process
1881	GO:1900454	1	0.5422	1	4	16396	2909	positive regulation of long term synaptic depression	biological_process
1882	GO:1901028	1	0.685544	7	44	16396	2909	regulation of mitochondrial outer membrane permeabilization involved in apoptotic signaling pathway	biological_process
1883	GO:1901071	1	0.801672	3	23	16396	2909	glucosamine-containing compound metabolic process	biological_process
1884	GO:1901078	1	0.623444	1	5	16396	2909	negative regulation of relaxation of muscle	biological_process
1885	GO:1901136	1	0.626899	30	176	16396	2909	carbohydrate derivative catabolic process	biological_process
1886	GO:1901160	1	0.413268	3	13	16396	2909	primary amino compound metabolic process	biological_process
1887	GO:1901163	1	0.827658	1	9	16396	2909	regulation of trophoblast cell migration	biological_process
1888	GO:1901165	1	0.5422	1	4	16396	2909	positive regulation of trophoblast cell migration	biological_process
1889	GO:1901166	1	0.5422	1	4	16396	2909	neural crest cell migration involved in autonomic nervous system development	biological_process
1890	GO:1901184	1	0.545498	17	96	16396	2909	regulation of ERBB signaling pathway	biological_process
1891	GO:1901201	1	0.921139	1	13	16396	2909	regulation of extracellular matrix assembly	biological_process
1892	GO:1901203	1	0.827658	1	9	16396	2909	positive regulation of extracellular matrix assembly	biological_process
1893	GO:1901213	1	0.360967	3	12	16396	2909	regulation of transcription from RNA polymerase II promoter involved in heart development	biological_process
1894	GO:1901214	1	0.60773	48	278	16396	2909	regulation of neuron death	biological_process
1895	GO:1901264	1	0.373632	12	60	16396	2909	carbohydrate derivative transport	biological_process
1896	GO:1901292	1	0.454191	13	69	16396	2909	nucleoside phosphate catabolic process	biological_process
1897	GO:1901317	1	0.606607	2	11	16396	2909	regulation of flagellated sperm motility	biological_process
1898	GO:1901342	1	0.717225	41	248	16396	2909	regulation of vasculature development	biological_process
1899	GO:1901361	1	0.997472	57	439	16396	2909	organic cyclic compound catabolic process	biological_process
1900	GO:1901382	1	0.5422	1	4	16396	2909	regulation of chorionic trophoblast cell proliferation	biological_process
1901	GO:1901503	1	0.5422	1	4	16396	2909	ether biosynthetic process	biological_process
1902	GO:1901522	1	0.995804	1	28	16396	2909	positive regulation of transcription from RNA polymerase II promoter involved in cellular response to chemical stimulus	biological_process
1903	GO:1901532	1	0.98043	9	87	16396	2909	regulation of hematopoietic progenitor cell differentiation	biological_process
1904	GO:1901538	1	0.745245	1	7	16396	2909	changes to DNA methylation involved in embryo development	biological_process
1905	GO:1901564	1	0.297702	938	5216	16396	2909	organonitrogen compound metabolic process	biological_process
1906	GO:1901566	1	0.53309	242	1368	16396	2909	organonitrogen compound biosynthetic process	biological_process
1907	GO:1901862	1	0.558584	8	45	16396	2909	negative regulation of muscle tissue development	biological_process
1908	GO:0098868	1	0.775712	3	22	16396	2909	bone growth	biological_process
1909	GO:0098840	1	0.950722	5	49	16396	2909	protein transport along microtubule	biological_process
1910	GO:0090394	1	0.858252	1	10	16396	2909	negative regulation of excitatory postsynaptic potential	biological_process
1911	GO:0090398	1	0.479418	6	31	16396	2909	cellular senescence	biological_process
1912	GO:0090399	1	0.904115	1	12	16396	2909	replicative senescence	biological_process
1913	GO:0090407	1	0.461613	86	478	16396	2909	organophosphate biosynthetic process	biological_process
1914	GO:0090501	1	0.755984	21	133	16396	2909	RNA phosphodiester bond hydrolysis	biological_process
1915	GO:0090559	1	0.878458	10	75	16396	2909	regulation of membrane permeability	biological_process
1916	GO:0090596	1	0.502749	44	246	16396	2909	sensory organ morphogenesis	biological_process
1917	GO:0090656	1	0.606607	2	11	16396	2909	t-circle formation	biological_process
1918	GO:0090662	1	0.777995	9	61	16396	2909	ATP hydrolysis coupled transmembrane transport	biological_process
1919	GO:0090669	1	0.5422	1	4	16396	2909	telomerase RNA stabilization	biological_process
1920	GO:0090735	1	0.858252	1	10	16396	2909	DNA repair complex assembly	biological_process
1921	GO:0095500	1	0.801672	3	23	16396	2909	acetylcholine receptor signaling pathway	biological_process
1922	GO:0097006	1	0.769802	11	73	16396	2909	regulation of plasma lipoprotein particle levels	biological_process
1923	GO:0097009	1	0.602769	3	17	16396	2909	energy homeostasis	biological_process
1924	GO:0097012	1	0.492909	2	9	16396	2909	response to granulocyte macrophage colony-stimulating factor	biological_process
1925	GO:0097028	1	0.367437	7	33	16396	2909	dendritic cell differentiation	biological_process
1926	GO:0097031	1	0.299483	13	62	16396	2909	mitochondrial respiratory chain complex I biogenesis	biological_process
1927	GO:0097033	1	0.552312	2	10	16396	2909	mitochondrial respiratory chain complex III biogenesis	biological_process
1928	GO:0097062	1	0.690273	1	6	16396	2909	dendritic spine maintenance	biological_process
1929	GO:0097066	1	0.500452	5	26	16396	2909	response to thyroid hormone	biological_process
1930	GO:0097068	1	0.623444	1	5	16396	2909	response to thyroxine	biological_process
1931	GO:0097084	1	0.790464	1	8	16396	2909	vascular smooth muscle cell development	biological_process
1932	GO:0097094	1	0.643361	3	18	16396	2909	craniofacial suture morphogenesis	biological_process
1933	GO:0097104	1	0.858252	1	10	16396	2909	postsynaptic membrane assembly	biological_process
1934	GO:0097106	1	0.492909	2	9	16396	2909	postsynaptic density organization	biological_process
1935	GO:0097113	1	0.5422	1	4	16396	2909	AMPA glutamate receptor clustering	biological_process
1936	GO:0097114	1	0.5422	1	4	16396	2909	NMDA glutamate receptor clustering	biological_process
1937	GO:0090383	1	0.994897	1	27	16396	2909	phagosome acidification	biological_process
1938	GO:0097118	1	0.5422	1	4	16396	2909	neuroligin clustering involved in postsynaptic membrane assembly	biological_process
1939	GO:0090382	1	0.861573	5	40	16396	2909	phagosome maturation	biological_process
1940	GO:0090343	1	0.827658	1	9	16396	2909	positive regulation of cell aging	biological_process
1941	GO:0090153	1	0.739104	2	14	16396	2909	regulation of sphingolipid biosynthetic process	biological_process
1942	GO:0090154	1	0.492909	2	9	16396	2909	positive regulation of sphingolipid biosynthetic process	biological_process
1943	GO:0090160	1	0.745245	1	7	16396	2909	Golgi to lysosome transport	biological_process
1944	GO:0090166	1	0.289296	2	6	16396	2909	Golgi disassembly	biological_process
1945	GO:0090169	1	0.565298	4	22	16396	2909	regulation of spindle assembly	biological_process
1946	GO:0090174	1	0.759331	16	103	16396	2909	organelle membrane fusion	biological_process
1947	GO:0090183	1	0.660197	9	55	16396	2909	regulation of kidney development	biological_process
1948	GO:0090184	1	0.58075	7	40	16396	2909	positive regulation of kidney development	biological_process
1949	GO:0090185	1	0.97033	1	18	16396	2909	negative regulation of kidney development	biological_process
1950	GO:0090186	1	0.745245	1	7	16396	2909	regulation of pancreatic juice secretion	biological_process
1951	GO:0090188	1	0.623444	1	5	16396	2909	negative regulation of pancreatic juice secretion	biological_process
1952	GO:0090189	1	0.387916	5	23	16396	2909	regulation of branching involved in ureteric bud morphogenesis	biological_process
1953	GO:0090207	1	0.861421	4	33	16396	2909	regulation of triglyceride metabolic process	biological_process
1954	GO:0090220	1	0.946659	1	15	16396	2909	chromosome localization to nuclear envelope involved in homologous chromosome segregation	biological_process
1955	GO:0090235	1	0.623444	1	5	16396	2909	regulation of metaphase plate congression	biological_process
1956	GO:0090245	1	0.5422	1	4	16396	2909	axis elongation involved in somitogenesis	biological_process
1957	GO:0090270	1	0.289296	2	6	16396	2909	regulation of fibroblast growth factor production	biological_process
1958	GO:0090276	1	0.600224	34	197	16396	2909	regulation of peptide hormone secretion	biological_process
1959	GO:0090287	1	0.995409	28	237	16396	2909	regulation of cellular response to growth factor stimulus	biological_process
1960	GO:0090288	1	0.991152	13	124	16396	2909	negative regulation of cellular response to growth factor stimulus	biological_process
1961	GO:0090304	1	0.442161	686	3847	16396	2909	nucleic acid metabolic process	biological_process
1962	GO:0090305	1	0.60486	47	272	16396	2909	nucleic acid phosphodiester bond hydrolysis	biological_process
1963	GO:0090306	1	0.360439	2	7	16396	2909	spindle assembly involved in meiosis	biological_process
1964	GO:0090316	1	0.615458	43	250	16396	2909	positive regulation of intracellular protein transport	biological_process
1965	GO:0090317	1	0.792905	13	87	16396	2909	negative regulation of intracellular protein transport	biological_process
1966	GO:0090325	1	0.623444	1	5	16396	2909	regulation of locomotion involved in locomotory behavior	biological_process
1967	GO:0090342	1	0.955178	3	34	16396	2909	regulation of cell aging	biological_process
1968	GO:0090344	1	0.956131	1	16	16396	2909	negative regulation of cell aging	biological_process
1969	GO:0098856	1	0.827658	1	9	16396	2909	intestinal lipid absorption	biological_process
1970	GO:0097119	1	0.690273	1	6	16396	2909	postsynaptic density protein 95 clustering	biological_process
1971	GO:0097150	1	0.747019	3	21	16396	2909	neuronal stem cell population maintenance	biological_process
1972	GO:0097722	1	0.640655	11	66	16396	2909	sperm motility	biological_process
1973	GO:0097734	1	0.623444	1	5	16396	2909	extracellular exosome biogenesis	biological_process
1974	GO:0098534	1	0.565298	4	22	16396	2909	centriole assembly	biological_process
1975	GO:0098542	1	0.749162	66	398	16396	2909	defense response to other organism	biological_process
1976	GO:0098543	1	0.413268	3	13	16396	2909	detection of other organism	biological_process
1977	GO:0098586	1	0.570832	5	28	16396	2909	cellular response to virus	biological_process
1978	GO:0098596	1	0.360439	2	7	16396	2909	imitative learning	biological_process
1979	GO:0098597	1	0.428718	2	8	16396	2909	observational learning	biological_process
1980	GO:0098598	1	0.255293	3	10	16396	2909	learned vocalization behavior or vocal learning	biological_process
1981	GO:0098657	1	0.809883	9	63	16396	2909	import into cell	biological_process
1982	GO:0098664	1	0.933391	2	23	16396	2909	G-protein coupled serotonin receptor signaling pathway	biological_process
1983	GO:0098668	1	0.5422	1	4	16396	2909	potassium ion export from cell	biological_process
1984	GO:0098693	1	0.790637	5	36	16396	2909	regulation of synaptic vesicle cycle	biological_process
1985	GO:0098700	1	0.360439	2	7	16396	2909	neurotransmitter loading into synaptic vesicle	biological_process
1986	GO:0098727	1	0.974634	16	134	16396	2909	maintenance of cell number	biological_process
1987	GO:0098732	1	0.431795	13	68	16396	2909	macromolecule deacylation	biological_process
1988	GO:0098735	1	0.623444	1	5	16396	2909	positive regulation of the force of heart contraction	biological_process
1989	GO:0098739	1	0.839456	7	52	16396	2909	import across plasma membrane	biological_process
1990	GO:0098743	1	0.274166	5	20	16396	2909	cell aggregation	biological_process
1991	GO:0098751	1	0.349658	5	22	16396	2909	bone cell development	biological_process
1992	GO:0098754	1	0.792905	13	87	16396	2909	detoxification	biological_process
1993	GO:0098760	1	0.683027	15	92	16396	2909	response to interleukin-7	biological_process
1994	GO:0098773	1	0.891799	11	83	16396	2909	skin epidermis development	biological_process
1995	GO:0098780	1	0.963922	1	17	16396	2909	response to mitochondrial depolarisation	biological_process
1996	GO:0098801	1	0.430303	7	35	16396	2909	regulation of renal system process	biological_process
1997	GO:0098815	1	0.461494	7	36	16396	2909	modulation of excitatory postsynaptic potential	biological_process
1998	GO:0098828	1	0.360439	2	7	16396	2909	modulation of inhibitory postsynaptic potential	biological_process
[truncated: 2,782 more rows]
