# Supplementary material for: Integrative single-cell transcriptomic investigation unveils long non-coding RNAs associated with localized cellular inflammation in psoriasis
Source: Front Immunol. 2023 Sep 26;14:1265517. doi: 10.3389/fimmu.2023.1265517 (PMC10562854; doi:10.3389/fimmu.2023.1265517)
Supplement: Supplementary file 4 [file Table_4.xlsx]

## Sheet: CALML3-AS1_in_Epd_goenrich_P
	term	q	p	x	n	M	N	name	namespace
0	GO:0006955	7.89036e-20	1.46879e-23	510	1450	16396	3947	immune response	biological_process
1	GO:0006952	1.07239e-18	3.99253e-22	410	1125	16396	3947	defense response	biological_process
2	GO:0002376	1.57764e-18	8.81034e-22	739	2296	16396	3947	immune system process	biological_process
3	GO:0045087	3.10569e-13	2.3125e-16	230	591	16396	3947	innate immune response	biological_process
4	GO:0006954	1.19314e-11	1.11052e-14	181	450	16396	3947	inflammatory response	biological_process
5	GO:0050776	1.44667e-11	1.61579e-14	315	898	16396	3947	regulation of immune response	biological_process
6	GO:0002682	3.10164e-09	4.0416e-12	433	1356	16396	3947	regulation of immune system process	biological_process
7	GO:0002684	8.71904e-09	1.29844e-11	299	885	16396	3947	positive regulation of immune system process	biological_process
8	GO:0002252	1.97497e-08	3.30877e-11	300	895	16396	3947	immune effector process	biological_process
9	GO:0002443	2.19183e-08	4.08009e-11	219	615	16396	3947	leukocyte mediated immunity	biological_process
10	GO:0045321	5.24921e-08	1.07486e-10	290	868	16396	3947	leukocyte activation	biological_process
11	GO:0050778	1.92988e-07	4.31097e-10	212	605	16396	3947	positive regulation of immune response	biological_process
12	GO:0001775	3.78883e-07	9.1688e-10	326	1013	16396	3947	cell activation	biological_process
13	GO:0051249	4.38611e-07	1.14307e-09	150	401	16396	3947	regulation of lymphocyte activation	biological_process
14	GO:0002253	9.55699e-07	2.66856e-09	158	432	16396	3947	activation of immune response	biological_process
15	GO:0042119	9.68645e-07	2.88502e-09	173	483	16396	3947	neutrophil activation	biological_process
16	GO:0050900	1.3116e-06	4.15062e-09	116	296	16396	3947	leukocyte migration	biological_process
17	GO:0051186	1.31412e-06	4.40323e-09	131	345	16396	3947	cofactor metabolic process	biological_process
18	GO:0002694	1.33019e-06	5.19993e-09	167	466	16396	3947	regulation of leukocyte activation	biological_process
19	GO:0036230	1.33019e-06	4.86779e-09	173	486	16396	3947	granulocyte activation	biological_process
20	GO:1903037	1.33019e-06	5.01538e-09	125	326	16396	3947	regulation of leukocyte cell-cell adhesion	biological_process
21	GO:0002274	1.76642e-06	7.23402e-09	193	557	16396	3947	myeloid leukocyte activation	biological_process
22	GO:0002446	1.89878e-06	8.12954e-09	173	489	16396	3947	neutrophil mediated immunity	biological_process
23	GO:0002283	2.40819e-06	1.07589e-08	169	477	16396	3947	neutrophil activation involved in immune response	biological_process
24	GO:0006950	2.94911e-06	1.37244e-08	886	3173	16396	3947	response to stress	biological_process
25	GO:0043312	3.34312e-06	1.61804e-08	168	476	16396	3947	neutrophil degranulation	biological_process
26	GO:0043299	3.46351e-06	1.74078e-08	174	497	16396	3947	leukocyte degranulation	biological_process
27	GO:0070098	4.2211e-06	2.20013e-08	39	71	16396	3947	chemokine-mediated signaling pathway	biological_process
28	GO:0002444	4.96112e-06	2.67819e-08	177	510	16396	3947	myeloid leukocyte mediated immunity	biological_process
29	GO:0071346	6.45769e-06	3.6063e-08	56	119	16396	3947	cellular response to interferon-gamma	biological_process
30	GO:0050865	6.74378e-06	3.89161e-08	174	502	16396	3947	regulation of cell activation	biological_process
31	GO:0002275	6.9031e-06	4.24055e-08	175	506	16396	3947	myeloid cell activation involved in immune response	biological_process
32	GO:0002757	6.9031e-06	4.14455e-08	139	383	16396	3947	immune response-activating signal transduction	biological_process
33	GO:0030595	8.5133e-06	5.53353e-08	58	126	16396	3947	leukocyte chemotaxis	biological_process
34	GO:0006732	8.5133e-06	5.54664e-08	109	285	16396	3947	coenzyme metabolic process	biological_process
35	GO:0022409	1.50277e-05	1.00707e-07	98	252	16396	3947	positive regulation of cell-cell adhesion	biological_process
36	GO:0030593	1.56886e-05	1.08056e-07	34	61	16396	3947	neutrophil chemotaxis	biological_process
37	GO:1901135	1.75045e-05	1.23822e-07	325	1053	16396	3947	carbohydrate derivative metabolic process	biological_process
38	GO:0060326	1.79002e-05	1.29953e-07	74	177	16396	3947	cell chemotaxis	biological_process
39	GO:0002764	1.94153e-05	1.47936e-07	146	414	16396	3947	immune response-regulating signaling pathway	biological_process
40	GO:0002263	1.94153e-05	1.48181e-07	200	602	16396	3947	cell activation involved in immune response	biological_process
41	GO:0002366	2.0105e-05	1.59433e-07	199	599	16396	3947	leukocyte activation involved in immune response	biological_process
42	GO:0071621	2.0105e-05	1.6093e-07	36	67	16396	3947	granulocyte chemotaxis	biological_process
43	GO:0031295	2.68206e-05	2.19677e-07	38	73	16396	3947	T cell costimulation	biological_process
44	GO:0031294	2.98471e-05	2.50022e-07	39	76	16396	3947	lymphocyte costimulation	biological_process
45	GO:0001817	4.54122e-05	3.88861e-07	196	595	16396	3947	regulation of cytokine production	biological_process
46	GO:0022407	4.67152e-05	4.15792e-07	143	410	16396	3947	regulation of cell-cell adhesion	biological_process
47	GO:0050867	4.67152e-05	4.26107e-07	112	305	16396	3947	positive regulation of cell activation	biological_process
48	GO:0002696	4.67152e-05	4.26052e-07	109	295	16396	3947	positive regulation of leukocyte activation	biological_process
49	GO:0034341	5.7304e-05	5.33358e-07	60	139	16396	3947	response to interferon-gamma	biological_process
50	GO:0070663	6.19184e-05	5.87833e-07	81	205	16396	3947	regulation of leukocyte proliferation	biological_process
51	GO:0001819	8.11116e-05	7.85146e-07	134	383	16396	3947	positive regulation of cytokine production	biological_process
52	GO:0031347	0.000102059	1.00691e-06	219	685	16396	3947	regulation of defense response	biological_process
53	GO:1990266	0.000128643	1.29313e-06	34	66	16396	3947	neutrophil migration	biological_process
54	GO:0045088	0.000137585	1.40863e-06	137	397	16396	3947	regulation of innate immune response	biological_process
55	GO:0032649	0.000161993	1.68868e-06	43	92	16396	3947	regulation of interferon-gamma production	biological_process
56	GO:0032103	0.000174915	1.85595e-06	98	266	16396	3947	positive regulation of response to external stimulus	biological_process
57	GO:0097530	0.000226105	2.44119e-06	36	73	16396	3947	granulocyte migration	biological_process
58	GO:0016477	0.000268315	2.94687e-06	246	793	16396	3947	cell migration	biological_process
59	GO:0048870	0.000406237	4.61289e-06	270	886	16396	3947	cell motility	biological_process
60	GO:0051674	0.000406237	4.61289e-06	270	886	16396	3947	localization of cell	biological_process
61	GO:0002687	0.00041067	4.73968e-06	51	119	16396	3947	positive regulation of leukocyte migration	biological_process
62	GO:0031349	0.000428618	5.0266e-06	132	388	16396	3947	positive regulation of defense response	biological_process
63	GO:0044281	0.000457973	5.45612e-06	496	1745	16396	3947	small molecule metabolic process	biological_process
64	GO:0007098	0.000471697	5.70743e-06	37	78	16396	3947	centrosome cycle	biological_process
65	GO:0002685	0.000529965	6.51111e-06	65	164	16396	3947	regulation of leukocyte migration	biological_process
66	GO:0032653	0.000623373	7.77476e-06	24	43	16396	3947	regulation of interleukin-10 production	biological_process
67	GO:0002688	0.000721929	9.13834e-06	46	106	16396	3947	regulation of leukocyte chemotaxis	biological_process
68	GO:0002250	0.000738214	9.48191e-06	93	258	16396	3947	adaptive immune response	biological_process
69	GO:0006790	0.000795984	1.03721e-05	124	365	16396	3947	sulfur compound metabolic process	biological_process
70	GO:0070268	0.000901031	1.19086e-05	48	113	16396	3947	cornification	biological_process
71	GO:0043207	0.000934928	1.25307e-05	231	752	16396	3947	response to external biotic stimulus	biological_process
72	GO:0051707	0.000987598	1.34205e-05	230	749	16396	3947	response to other organism	biological_process
73	GO:0032660	0.00108368	1.49278e-05	15	22	16396	3947	regulation of interleukin-17 production	biological_process
74	GO:0006968	0.00116649	1.62857e-05	29	58	16396	3947	cellular defense response	biological_process
75	GO:0098542	0.00147195	2.08243e-05	132	398	16396	3947	defense response to other organism	biological_process
76	GO:0000278	0.00149018	2.13596e-05	213	691	16396	3947	mitotic cell cycle	biological_process
77	GO:0031023	0.00162144	2.38447e-05	39	88	16396	3947	microtubule organizing center organization	biological_process
78	GO:0048584	0.00162144	2.37545e-05	544	1954	16396	3947	positive regulation of response to stimulus	biological_process
79	GO:0051092	0.00178187	2.68673e-05	55	138	16396	3947	positive regulation of NF-kappaB transcription factor activity	biological_process
80	GO:0009607	0.00178187	2.66499e-05	237	782	16396	3947	response to biotic stimulus	biological_process
81	GO:0045785	0.00182264	2.78214e-05	128	386	16396	3947	positive regulation of cell adhesion	biological_process
82	GO:0050851	0.00203153	3.13881e-05	65	171	16396	3947	antigen receptor-mediated signaling pathway	biological_process
83	GO:0072524	0.0023582	3.68742e-05	47	114	16396	3947	pyridine-containing compound metabolic process	biological_process
84	GO:0040011	0.00258931	4.097e-05	325	1118	16396	3947	locomotion	biological_process
85	GO:0006575	0.00322083	5.15621e-05	67	180	16396	3947	cellular modified amino acid metabolic process	biological_process
86	GO:0019362	0.00416498	6.92883e-05	44	107	16396	3947	pyridine nucleotide metabolic process	biological_process
87	GO:0007159	0.00416498	6.87858e-05	22	42	16396	3947	leukocyte cell-cell adhesion	biological_process
88	GO:1901137	0.00416498	6.97782e-05	178	574	16396	3947	carbohydrate derivative biosynthetic process	biological_process
89	GO:0050777	0.00416498	6.96419e-05	50	126	16396	3947	negative regulation of immune response	biological_process
90	GO:0048583	0.00428949	7.34612e-05	961	3629	16396	3947	regulation of response to stimulus	biological_process
91	GO:0002221	0.00428949	7.29277e-05	49	123	16396	3947	pattern recognition receptor signaling pathway	biological_process
92	GO:0097529	0.00439254	7.60435e-05	41	98	16396	3947	myeloid leukocyte migration	biological_process
93	GO:1902622	0.00469263	8.21123e-05	20	37	16396	3947	regulation of neutrophil migration	biological_process
94	GO:0042157	0.00490798	8.67942e-05	65	176	16396	3947	lipoprotein metabolic process	biological_process
95	GO:0046903	0.00537208	9.60015e-05	306	1057	16396	3947	secretion	biological_process
96	GO:1903047	0.00563613	0.000101769	193	633	16396	3947	mitotic cell cycle process	biological_process
97	GO:0042035	0.00564621	0.000103002	40	96	16396	3947	regulation of cytokine biosynthetic process	biological_process
98	GO:0022402	0.00626269	0.000115415	293	1010	16396	3947	cell cycle process	biological_process
99	GO:0007059	0.00651914	0.000121354	100	298	16396	3947	chromosome segregation	biological_process
100	GO:0009100	0.00684933	0.000128775	123	380	16396	3947	glycoprotein metabolic process	biological_process
101	GO:1901564	0.00746045	0.000143043	1349	5216	16396	3947	organonitrogen compound metabolic process	biological_process
102	GO:0002218	0.00746045	0.000142432	81	233	16396	3947	activation of innate immune response	biological_process
103	GO:0098581	0.00802935	0.000155445	12	18	16396	3947	detection of external biotic stimulus	biological_process
104	GO:0022617	0.00803204	0.000156993	34	79	16396	3947	extracellular matrix disassembly	biological_process
105	GO:0002449	0.00824314	0.000163679	47	120	16396	3947	lymphocyte mediated immunity	biological_process
106	GO:0002758	0.00824314	0.000164188	79	227	16396	3947	innate immune response-activating signal transduction	biological_process
107	GO:0032940	0.00825549	0.00016597	277	954	16396	3947	secretion by cell	biological_process
108	GO:0006733	0.00961604	0.000195113	48	124	16396	3947	oxidoreduction coenzyme metabolic process	biological_process
109	GO:0002697	0.00984392	0.00020157	108	330	16396	3947	regulation of immune effector process	biological_process
110	GO:0044283	0.0100313	0.000210038	136	431	16396	3947	small molecule biosynthetic process	biological_process
111	GO:0000226	0.0100313	0.000209697	123	384	16396	3947	microtubule cytoskeleton organization	biological_process
112	GO:0006887	0.0100313	0.000211007	227	768	16396	3947	exocytosis	biological_process
113	GO:0048247	0.0100636	0.000213561	20	39	16396	3947	lymphocyte chemotaxis	biological_process
114	GO:0030574	0.0103292	0.00022112	29	65	16396	3947	collagen catabolic process	biological_process
115	GO:0006066	0.010794	0.00023308	91	271	16396	3947	alcohol metabolic process	biological_process
116	GO:2000401	0.0108448	0.000236195	21	42	16396	3947	regulation of lymphocyte migration	biological_process
117	GO:0032101	0.0109148	0.000245714	206	691	16396	3947	regulation of response to external stimulus	biological_process
118	GO:0035589	0.0109148	0.000242967	10	14	16396	3947	G-protein coupled purinergic nucleotide receptor signaling pathway	biological_process
119	GO:0002523	0.0109148	0.000242967	10	14	16396	3947	leukocyte migration involved in inflammatory response	biological_process
120	GO:0009595	0.0109148	0.000245847	13	21	16396	3947	detection of biotic stimulus	biological_process
121	GO:0046649	0.0122572	0.000278366	114	354	16396	3947	lymphocyte activation	biological_process
122	GO:0002544	0.0124992	0.000286188	9	12	16396	3947	chronic inflammatory response	biological_process
123	GO:0045055	0.0129138	0.000298086	203	682	16396	3947	regulated exocytosis	biological_process
124	GO:0050727	0.013379	0.000311312	102	312	16396	3947	regulation of inflammatory response	biological_process
125	GO:0002429	0.013956	0.000327338	94	284	16396	3947	immune response-activating cell surface receptor signaling pathway	biological_process
126	GO:0002703	0.0140631	0.000332468	59	163	16396	3947	regulation of leukocyte mediated immunity	biological_process
127	GO:1901566	0.0141774	0.000337809	382	1368	16396	3947	organonitrogen compound biosynthetic process	biological_process
128	GO:0051298	0.0153349	0.000368243	17	32	16396	3947	centrosome duplication	biological_process
129	GO:0008219	0.0155037	0.000375182	301	1057	16396	3947	cell death	biological_process
130	GO:0044243	0.016411	0.000400194	31	73	16396	3947	multicellular organismal catabolic process	biological_process
131	GO:0002260	0.0165974	0.00040783	24	52	16396	3947	lymphocyte homeostasis	biological_process
132	GO:0030155	0.0169411	0.000419427	195	656	16396	3947	regulation of cell adhesion	biological_process
133	GO:0050707	0.0178641	0.000445604	60	168	16396	3947	regulation of cytokine secretion	biological_process
134	GO:0012501	0.018772	0.000471747	291	1022	16396	3947	programmed cell death	biological_process
135	GO:0000819	0.0192485	0.000487303	66	189	16396	3947	sister chromatid segregation	biological_process
136	GO:0050920	0.021478	0.000547746	62	176	16396	3947	regulation of chemotaxis	biological_process
137	GO:0031341	0.0217412	0.000558505	29	68	16396	3947	regulation of cell killing	biological_process
138	GO:0032655	0.0219277	0.000567376	23	50	16396	3947	regulation of interleukin-12 production	biological_process
139	GO:0072676	0.0221318	0.000576777	24	53	16396	3947	lymphocyte migration	biological_process
140	GO:0009615	0.0223301	0.000586104	86	260	16396	3947	response to virus	biological_process
141	GO:0019637	0.0226726	0.000599312	270	945	16396	3947	organophosphate metabolic process	biological_process
142	GO:0006488	0.0233481	0.000643245	12	20	16396	3947	dolichol-linked oligosaccharide biosynthetic process	biological_process
143	GO:0044259	0.0233481	0.000624059	34	84	16396	3947	multicellular organismal macromolecule metabolic process	biological_process
144	GO:0035588	0.0233481	0.000643245	12	20	16396	3947	G-protein coupled purinergic receptor signaling pathway	biological_process
145	GO:0098813	0.0233481	0.00063045	85	257	16396	3947	nuclear chromosome segregation	biological_process
146	GO:1901615	0.0233481	0.000634721	128	412	16396	3947	organic hydroxy compound metabolic process	biological_process
147	GO:0002768	0.0233481	0.000627961	101	314	16396	3947	immune response-regulating cell surface receptor signaling pathway	biological_process
148	GO:0070555	0.023864	0.000661901	42	110	16396	3947	response to interleukin-1	biological_process
149	GO:0055086	0.0241706	0.000683904	163	542	16396	3947	nucleobase-containing small molecule metabolic process	biological_process
150	GO:0051188	0.0241706	0.0006769	59	167	16396	3947	cofactor biosynthetic process	biological_process
151	GO:0009605	0.0241706	0.00068157	476	1748	16396	3947	response to external stimulus	biological_process
152	GO:0050921	0.0242123	0.000689591	48	130	16396	3947	positive regulation of chemotaxis	biological_process
153	GO:0032675	0.0244673	0.000701407	41	107	16396	3947	regulation of interleukin-6 production	biological_process
154	GO:0098543	0.0253234	0.000730664	9	13	16396	3947	detection of other organism	biological_process
155	GO:0001816	0.0253356	0.000735733	47	127	16396	3947	cytokine production	biological_process
156	GO:0044236	0.0254118	0.000742675	40	104	16396	3947	multicellular organism metabolic process	biological_process
157	GO:0046365	0.026942	0.000792412	26	60	16396	3947	monosaccharide catabolic process	biological_process
158	GO:0006767	0.0269811	0.000802524	34	85	16396	3947	water-soluble vitamin metabolic process	biological_process
159	GO:0046364	0.0269811	0.000803605	24	54	16396	3947	monosaccharide biosynthetic process	biological_process
160	GO:0034612	0.0278625	0.000835045	83	252	16396	3947	response to tumor necrosis factor	biological_process
161	GO:0002407	0.0289772	0.000879241	11	18	16396	3947	dendritic cell chemotaxis	biological_process
162	GO:0032963	0.0289772	0.000876222	32	79	16396	3947	collagen metabolic process	biological_process
163	GO:0070391	0.0293814	0.000902443	8	11	16396	3947	response to lipoteichoic acid	biological_process
164	GO:0071223	0.0293814	0.000902443	8	11	16396	3947	cellular response to lipoteichoic acid	biological_process
165	GO:0002699	0.0306623	0.000947496	59	169	16396	3947	positive regulation of immune effector process	biological_process
166	GO:1903555	0.0325301	0.00101127	42	112	16396	3947	regulation of tumor necrosis factor superfamily cytokine production	biological_process
167	GO:0034105	0.0325636	0.00101837	14	26	16396	3947	positive regulation of tissue remodeling	biological_process
168	GO:0071674	0.0330312	0.00103914	19	40	16396	3947	mononuclear cell migration	biological_process
169	GO:0002579	0.0331349	0.00104857	7	9	16396	3947	positive regulation of antigen processing and presentation	biological_process
170	GO:0051301	0.0333	0.00106	141	465	16396	3947	cell division	biological_process
171	GO:1902474	0.0334869	0.00107841	6	7	16396	3947	positive regulation of protein localization to synapse	biological_process
172	GO:1902473	0.0334869	0.00107841	6	7	16396	3947	regulation of protein localization to synapse	biological_process
173	GO:0007062	0.0336423	0.00108968	44	119	16396	3947	sister chromatid cohesion	biological_process
174	GO:0097711	0.0337735	0.00110022	37	96	16396	3947	ciliary basal body-plasma membrane docking	biological_process
175	GO:0007157	0.0338964	0.00111053	22	49	16396	3947	heterophilic cell-cell adhesion via plasma membrane cell adhesion molecules	biological_process
176	GO:0006807	0.0343855	0.00113295	2059	8204	16396	3947	nitrogen compound metabolic process	biological_process
177	GO:0006490	0.0354042	0.00117311	12	21	16396	3947	oligosaccharide-lipid intermediate biosynthetic process	biological_process
178	GO:0006935	0.0368901	0.00124295	147	489	16396	3947	chemotaxis	biological_process
179	GO:0019221	0.0368901	0.00123674	174	590	16396	3947	cytokine-mediated signaling pathway	biological_process
180	GO:0042330	0.0368901	0.00124295	147	489	16396	3947	taxis	biological_process
181	GO:0007155	0.0380849	0.00129029	219	761	16396	3947	cell adhesion	biological_process
182	GO:0009117	0.0389676	0.00132745	146	486	16396	3947	nucleotide metabolic process	biological_process
183	GO:0007049	0.0399203	0.00136734	366	1330	16396	3947	cell cycle	biological_process
184	GO:0006081	0.0400701	0.00137993	27	65	16396	3947	cellular aldehyde metabolic process	biological_process
185	GO:0002237	0.0406276	0.00140669	98	310	16396	3947	response to molecule of bacterial origin	biological_process
186	GO:0071345	0.0409729	0.00143948	239	839	16396	3947	cellular response to cytokine stimulus	biological_process
187	GO:0006310	0.0409729	0.00144386	66	196	16396	3947	DNA recombination	biological_process
188	GO:0001906	0.0409729	0.00143962	32	81	16396	3947	cell killing	biological_process
189	GO:0002548	0.0409729	0.00145678	18	38	16396	3947	monocyte chemotaxis	biological_process
190	GO:0042158	0.0409729	0.00145649	53	151	16396	3947	lipoprotein biosynthetic process	biological_process
191	GO:0031343	0.0420062	0.00150381	19	41	16396	3947	positive regulation of cell killing	biological_process
192	GO:0022610	0.0420062	0.00150916	220	767	16396	3947	biological adhesion	biological_process
193	GO:0019320	0.0425687	0.00153729	22	50	16396	3947	hexose catabolic process	biological_process
194	GO:0051179	0.0426569	0.0015643	1319	5164	16396	3947	localization	biological_process
195	GO:0043436	0.0426569	0.0015596	266	944	16396	3947	oxoacid metabolic process	biological_process
196	GO:0005996	0.0426569	0.00155258	63	186	16396	3947	monosaccharide metabolic process	biological_process
197	GO:0006753	0.0441458	0.00162712	147	492	16396	3947	nucleoside phosphate metabolic process	biological_process
198	GO:0008152	0.0467102	0.00173033	2357	9461	16396	3947	metabolic process	biological_process
199	GO:0006928	0.0475092	0.00176877	375	1370	16396	3947	movement of cell or subcellular component	biological_process
200	GO:0034103	0.0482863	0.00180669	27	66	16396	3947	regulation of tissue remodeling	biological_process
201	GO:0007051	0.0499571	0.00187851	47	132	16396	3947	spindle organization	biological_process
202	GO:0098534	0.0534139	0.00201843	12	22	16396	3947	centriole assembly	biological_process
203	GO:0042398	0.053835	0.00204437	17	36	16396	3947	cellular modified amino acid biosynthetic process	biological_process
204	GO:0016045	0.0551393	0.00213495	8	12	16396	3947	detection of bacterium	biological_process
205	GO:0050663	0.0551393	0.0021332	19	42	16396	3947	cytokine secretion	biological_process
206	GO:0009617	0.0551393	0.00211397	147	495	16396	3947	response to bacterium	biological_process
207	GO:0097006	0.0551393	0.00213069	29	73	16396	3947	regulation of plasma lipoprotein particle levels	biological_process
208	GO:0006082	0.0562536	0.00218857	269	961	16396	3947	organic acid metabolic process	biological_process
209	GO:0002695	0.0599764	0.00234457	51	147	16396	3947	negative regulation of leukocyte activation	biological_process
210	GO:0051607	0.0615616	0.002418	59	175	16396	3947	defense response to virus	biological_process
211	GO:0032496	0.068374	0.0026983	92	294	16396	3947	response to lipopolysaccharide	biological_process
212	GO:1902850	0.0691332	0.00274113	36	97	16396	3947	microtubule cytoskeleton organization involved in mitosis	biological_process
213	GO:0006281	0.070035	0.00278993	140	472	16396	3947	DNA repair	biological_process
214	GO:0001910	0.0704273	0.00281866	22	52	16396	3947	regulation of leukocyte mediated cytotoxicity	biological_process
215	GO:0002831	0.071263	0.00286538	41	114	16396	3947	regulation of response to biotic stimulus	biological_process
216	GO:0006096	0.0725308	0.00294336	17	37	16396	3947	glycolytic process	biological_process
217	GO:0001909	0.0725308	0.00294336	17	37	16396	3947	leukocyte mediated cytotoxicity	biological_process
218	GO:0002683	0.0743664	0.00303169	114	376	16396	3947	negative regulation of immune system process	biological_process
219	GO:0032645	0.0772703	0.00316446	9	15	16396	3947	regulation of granulocyte macrophage colony-stimulating factor production	biological_process
220	GO:0019693	0.0788281	0.00324293	113	373	16396	3947	ribose phosphate metabolic process	biological_process
221	GO:0033688	0.0799215	0.00330279	12	23	16396	3947	regulation of osteoblast proliferation	biological_process
222	GO:0019322	0.0801769	0.0033544	4	4	16396	3947	pentose biosynthetic process	biological_process
223	GO:0098609	0.0801769	0.00335812	98	318	16396	3947	cell-cell adhesion	biological_process
224	GO:0002501	0.0801769	0.0033544	4	4	16396	3947	peptide antigen assembly with MHC protein complex	biological_process
225	GO:0050702	0.0808006	0.00342936	6	8	16396	3947	interleukin-1 beta secretion	biological_process
226	GO:0016093	0.0808006	0.00342936	6	8	16396	3947	polyprenol metabolic process	biological_process
227	GO:0015939	0.0808006	0.00342936	6	8	16396	3947	pantothenate metabolic process	biological_process
228	GO:0007017	0.0813864	0.00346938	165	569	16396	3947	microtubule-based process	biological_process
229	GO:0000732	0.0851337	0.00364496	13	26	16396	3947	strand displacement	biological_process
230	GO:0008202	0.0865413	0.00372134	78	246	16396	3947	steroid metabolic process	biological_process
231	GO:0051640	0.0890975	0.00391419	168	582	16396	3947	organelle localization	biological_process
232	GO:0044272	0.0890975	0.0039104	62	189	16396	3947	sulfur compound biosynthetic process	biological_process
233	GO:0071220	0.0890975	0.00387103	5	6	16396	3947	cellular response to bacterial lipoprotein	biological_process
234	GO:0034113	0.0890975	0.00388601	14	29	16396	3947	heterotypic cell-cell adhesion	biological_process
235	GO:0019835	0.0890975	0.00388601	14	29	16396	3947	cytolysis	biological_process
236	GO:0080134	0.0897237	0.0039584	359	1323	16396	3947	regulation of response to stress	biological_process
237	GO:0001776	0.091084	0.00403537	26	66	16396	3947	leukocyte homeostasis	biological_process
238	GO:0002833	0.0924336	0.00414678	17	38	16396	3947	positive regulation of response to biotic stimulus	biological_process
239	GO:0014075	0.0924336	0.00414678	17	38	16396	3947	response to amine	biological_process
240	GO:0006757	0.0924336	0.00414678	17	38	16396	3947	ATP generation from ADP	biological_process
241	GO:0002698	0.0943826	0.00425178	38	106	16396	3947	negative regulation of immune effector process	biological_process
242	GO:0009108	0.0946976	0.00428361	45	130	16396	3947	coenzyme biosynthetic process	biological_process
243	GO:0002495	0.0949971	0.0043502	35	96	16396	3947	antigen processing and presentation of peptide antigen via MHC class II	biological_process
244	GO:0019886	0.0949971	0.0043502	35	96	16396	3947	antigen processing and presentation of exogenous peptide antigen via MHC class II	biological_process
245	GO:0002504	0.0949971	0.0043502	35	96	16396	3947	antigen processing and presentation of peptide or polysaccharide antigen via MHC class II	biological_process
246	GO:0032611	0.0953001	0.00438182	8	13	16396	3947	interleukin-1 beta production	biological_process
247	GO:0048285	0.0960207	0.00443283	94	306	16396	3947	organelle fission	biological_process
248	GO:0006259	0.0984567	0.00456361	210	745	16396	3947	DNA metabolic process	biological_process
249	GO:0042742	0.100071	0.00465705	70	219	16396	3947	defense response to bacterium	biological_process
250	GO:0071704	0.100903	0.00471458	2249	9047	16396	3947	organic substance metabolic process	biological_process
251	GO:0034097	0.104728	0.00491277	258	932	16396	3947	response to cytokine	biological_process
252	GO:0001818	0.105533	0.00497017	74	234	16396	3947	negative regulation of cytokine production	biological_process
253	GO:0050866	0.105938	0.00500901	55	166	16396	3947	negative regulation of cell activation	biological_process
254	GO:0044282	0.11214	0.00532377	107	356	16396	3947	small molecule catabolic process	biological_process
255	GO:0051983	0.11214	0.00534398	32	87	16396	3947	regulation of chromosome segregation	biological_process
256	GO:0009101	0.112391	0.00537684	97	319	16396	3947	glycoprotein biosynthetic process	biological_process
257	GO:1902930	0.112585	0.00540712	25	64	16396	3947	regulation of alcohol biosynthetic process	biological_process
258	GO:0009112	0.116496	0.00561662	18	42	16396	3947	nucleobase metabolic process	biological_process
259	GO:0034032	0.117405	0.00572603	17	39	16396	3947	purine nucleoside bisphosphate metabolic process	biological_process
260	GO:0001510	0.117405	0.0057128	24	61	16396	3947	RNA methylation	biological_process
261	GO:0033865	0.117405	0.00572603	17	39	16396	3947	nucleoside bisphosphate metabolic process	biological_process
262	GO:0034508	0.11818	0.00578578	16	36	16396	3947	centromere complex assembly	biological_process
263	GO:0032490	0.122661	0.00602799	7	11	16396	3947	detection of molecule of bacterial origin	biological_process
264	GO:0016051	0.127536	0.00629135	42	122	16396	3947	carbohydrate biosynthetic process	biological_process
265	GO:0009259	0.129022	0.00638866	107	358	16396	3947	ribonucleotide metabolic process	biological_process
266	GO:0006260	0.131556	0.0065386	67	211	16396	3947	DNA replication	biological_process
267	GO:0043413	0.134804	0.00677534	82	266	16396	3947	macromolecule glycosylation	biological_process
268	GO:0019318	0.134804	0.00675993	51	154	16396	3947	hexose metabolic process	biological_process
269	GO:0006486	0.134804	0.00677534	82	266	16396	3947	protein glycosylation	biological_process
270	GO:0002819	0.135537	0.00686264	45	133	16396	3947	regulation of adaptive immune response	biological_process
271	GO:0009451	0.135537	0.00683932	43	126	16396	3947	RNA modification	biological_process
272	GO:0051091	0.137434	0.00698426	74	237	16396	3947	positive regulation of sequence-specific DNA binding transcription factor activity	biological_process
273	GO:0071897	0.143239	0.00730591	40	116	16396	3947	DNA biosynthetic process	biological_process
274	GO:0035590	0.143281	0.00736142	11	22	16396	3947	purinergic nucleotide receptor signaling pathway	biological_process
275	GO:0071526	0.143281	0.00736142	11	22	16396	3947	semaphorin-plexin signaling pathway	biological_process
276	GO:0006735	0.150097	0.00779545	12	25	16396	3947	NADH regeneration	biological_process
277	GO:0050427	0.150097	0.00779545	12	25	16396	3947	3'-phosphoadenosine 5'-phosphosulfate metabolic process	biological_process
278	GO:0061621	0.150097	0.00779545	12	25	16396	3947	canonical glycolysis	biological_process
279	GO:0006643	0.151783	0.00791125	66	209	16396	3947	membrane lipid metabolic process	biological_process
280	GO:0019724	0.152471	0.00797549	26	69	16396	3947	B cell mediated immunity	biological_process
281	GO:0035587	0.152995	0.0080314	13	28	16396	3947	purinergic receptor signaling pathway	biological_process
282	GO:0032612	0.153369	0.00807955	8	14	16396	3947	interleukin-1 production	biological_process
283	GO:0006959	0.158377	0.00837287	62	195	16396	3947	humoral immune response	biological_process
284	GO:0008203	0.159989	0.00848786	38	110	16396	3947	cholesterol metabolic process	biological_process
285	GO:0016192	0.167699	0.00892814	433	1634	16396	3947	vesicle-mediated transport	biological_process
286	GO:0032663	0.168815	0.00901895	20	50	16396	3947	regulation of interleukin-2 production	biological_process
287	GO:0098742	0.171851	0.00923099	54	167	16396	3947	cell-cell adhesion via plasma-membrane adhesion molecules	biological_process
288	GO:1902652	0.171851	0.00924513	39	114	16396	3947	secondary alcohol metabolic process	biological_process
289	GO:0006508	0.17356	0.0093694	326	1211	16396	3947	proteolysis	biological_process
290	GO:0007099	0.176197	0.00954456	9	17	16396	3947	centriole replication	biological_process
291	GO:0006749	0.17749	0.0096508	23	60	16396	3947	glutathione metabolic process	biological_process
292	GO:0006163	0.17749	0.00968067	106	359	16396	3947	purine nucleotide metabolic process	biological_process
293	GO:0009132	0.177753	0.00972812	29	80	16396	3947	nucleoside diphosphate metabolic process	biological_process
294	GO:0006665	0.184906	0.010154	51	157	16396	3947	sphingolipid metabolic process	biological_process
295	GO:0071219	0.187665	0.0103404	49	150	16396	3947	cellular response to molecule of bacterial origin	biological_process
296	GO:0019400	0.189177	0.0105102	10	20	16396	3947	alditol metabolic process	biological_process
297	GO:0051222	0.189177	0.01052	134	466	16396	3947	positive regulation of protein transport	biological_process
298	GO:0048199	0.189177	0.0105294	25	67	16396	3947	vesicle targeting
299	GO:0033504	0.191147	0.0108526	5	7	16396	3947	floor plate development	biological_process
300	GO:0032493	0.191147	0.0108526	5	7	16396	3947	response to bacterial lipoprotein	biological_process
301	GO:0006489	0.191147	0.0108526	5	7	16396	3947	dolichyl diphosphate biosynthetic process	biological_process
302	GO:0046465	0.191147	0.0108526	5	7	16396	3947	dolichyl diphosphate metabolic process	biological_process
303	GO:0060368	0.191147	0.0108526	5	7	16396	3947	regulation of Fc receptor mediated stimulatory signaling pathway	biological_process
304	GO:0051418	0.191147	0.0108526	5	7	16396	3947	microtubule nucleation by microtubule organizing center	biological_process
305	GO:0030101	0.191244	0.0108936	21	54	16396	3947	natural killer cell activation	biological_process
306	GO:0001914	0.192037	0.0110818	11	23	16396	3947	regulation of T cell mediated cytotoxicity	biological_process
307	GO:0051156	0.192037	0.0110818	11	23	16396	3947	glucose 6-phosphate metabolic process	biological_process
308	GO:0036336	0.192037	0.0110818	11	23	16396	3947	dendritic cell migration	biological_process
309	GO:0031577	0.192037	0.0110818	11	23	16396	3947	spindle checkpoint	biological_process
310	GO:0001912	0.19361	0.0112807	14	32	16396	3947	positive regulation of leukocyte mediated cytotoxicity	biological_process
311	GO:0034122	0.19361	0.0112807	14	32	16396	3947	negative regulation of toll-like receptor signaling pathway	biological_process
312	GO:0031055	0.19361	0.0112807	14	32	16396	3947	chromatin remodeling at centromere	biological_process
313	GO:0061641	0.193792	0.0113995	13	29	16396	3947	CENP-A containing chromatin organization	biological_process
314	GO:0034080	0.193792	0.0113995	13	29	16396	3947	CENP-A containing nucleosome assembly	biological_process
315	GO:0019752	0.193792	0.0113739	230	838	16396	3947	carboxylic acid metabolic process	biological_process
316	GO:0090399	0.193903	0.0114783	7	12	16396	3947	replicative senescence	biological_process
317	GO:0007252	0.193903	0.0114783	7	12	16396	3947	I-kappaB phosphorylation	biological_process
318	GO:1905818	0.194422	0.0115451	20	51	16396	3947	regulation of chromosome separation	biological_process
319	GO:0002460	0.194574	0.0115904	42	126	16396	3947	adaptive immune response based on somatic recombination of immune receptors built from immunoglobulin superfamily domains	biological_process
320	GO:0071216	0.198725	0.0118747	54	169	16396	3947	cellular response to biotic stimulus	biological_process
321	GO:0006022	0.203073	0.0121766	52	162	16396	3947	aminoglycan metabolic process	biological_process
322	GO:0019319	0.203073	0.0122101	19	48	16396	3947	hexose biosynthetic process	biological_process
323	GO:0046599	0.213273	0.0136968	8	15	16396	3947	regulation of centriole replication	biological_process
324	GO:0060333	0.213273	0.0129238	25	68	16396	3947	interferon-gamma-mediated signaling pathway	biological_process
325	GO:0051383	0.213273	0.0136968	8	15	16396	3947	kinetochore organization	biological_process
326	GO:0048050	0.213273	0.0135445	4	5	16396	3947	post-embryonic eye morphogenesis	biological_process
327	GO:0048002	0.213273	0.0136165	57	181	16396	3947	antigen processing and presentation of peptide antigen	biological_process
328	GO:0000075	0.213273	0.0132872	62	199	16396	3947	cell cycle checkpoint	biological_process
329	GO:0032846	0.213273	0.0133197	65	210	16396	3947	positive regulation of homeostatic process	biological_process
330	GO:0044146	0.213273	0.0136968	8	15	16396	3947	negative regulation of growth of symbiont involved in interaction with host	biological_process
331	GO:0034310	0.213273	0.0136968	8	15	16396	3947	primary alcohol catabolic process	biological_process
332	GO:1902105	0.213273	0.0135367	75	247	16396	3947	regulation of leukocyte differentiation	biological_process
333	GO:0033003	0.213273	0.0135461	17	42	16396	3947	regulation of mast cell activation	biological_process
334	GO:0035634	0.213273	0.0135445	4	5	16396	3947	response to stilbenoid	biological_process
335	GO:0016125	0.213273	0.0133745	42	127	16396	3947	sterol metabolic process	biological_process
336	GO:0030321	0.213273	0.0135445	4	5	16396	3947	transepithelial chloride transport	biological_process
337	GO:0099054	0.213273	0.0136968	8	15	16396	3947	presynapse assembly	biological_process
338	GO:0033045	0.213273	0.0129238	25	68	16396	3947	regulation of sister chromatid segregation	biological_process
339	GO:0051883	0.213273	0.0136968	8	15	16396	3947	killing of cells in other organism involved in symbiotic interaction	biological_process
340	GO:0051090	0.213273	0.0131295	109	374	16396	3947	regulation of sequence-specific DNA binding transcription factor activity	biological_process
341	GO:0031339	0.213273	0.0135445	4	5	16396	3947	negative regulation of vesicle fusion	biological_process
342	GO:0042403	0.213273	0.0136968	8	15	16396	3947	thyroid hormone metabolic process	biological_process
343	GO:1902262	0.213273	0.0135445	4	5	16396	3947	apoptotic process involved in blood vessel morphogenesis	biological_process
344	GO:0038203	0.213273	0.0135445	4	5	16396	3947	TORC2 signaling	biological_process
345	GO:0006901	0.214111	0.0138643	24	65	16396	3947	vesicle coating	biological_process
346	GO:0002440	0.214111	0.0138643	24	65	16396	3947	production of molecular mediator of immune response	biological_process
347	GO:0010564	0.214111	0.0138702	180	647	16396	3947	regulation of cell cycle process	biological_process
348	GO:0035337	0.217933	0.0141915	16	39	16396	3947	fatty-acyl-CoA metabolic process	biological_process
349	GO:0006915	0.217933	0.0141989	244	897	16396	3947	apoptotic process	biological_process
350	GO:0000280	0.218139	0.0142529	84	281	16396	3947	nuclear division	biological_process
351	GO:1904951	0.219381	0.0143749	142	501	16396	3947	positive regulation of establishment of protein localization	biological_process
352	GO:0007164	0.225425	0.0150647	9	18	16396	3947	establishment of tissue polarity	biological_process
353	GO:0016137	0.225425	0.0150647	9	18	16396	3947	glycoside metabolic process	biological_process
354	GO:1901616	0.225425	0.0148669	23	62	16396	3947	organic hydroxy compound catabolic process	biological_process
355	GO:0050688	0.225425	0.0148669	23	62	16396	3947	regulation of defense response to virus	biological_process
356	GO:0007250	0.225425	0.0150647	9	18	16396	3947	activation of NF-kappaB-inducing kinase activity	biological_process
357	GO:0071173	0.225425	0.0150647	9	18	16396	3947	spindle assembly checkpoint	biological_process
358	GO:0001736	0.225425	0.0150647	9	18	16396	3947	establishment of planar polarity	biological_process
359	GO:0000959	0.228174	0.0153334	14	33	16396	3947	mitochondrial RNA metabolic process	biological_process
360	GO:0043029	0.228174	0.0153334	14	33	16396	3947	T cell homeostasis	biological_process
361	GO:0007031	0.2332	0.0157642	13	30	16396	3947	peroxisome organization	biological_process
362	GO:0032402	0.2332	0.0158013	10	21	16396	3947	melanosome transport	biological_process
363	GO:0001836	0.2332	0.0158013	10	21	16396	3947	release of cytochrome c from mitochondria	biological_process
364	GO:2000377	0.234758	0.0160164	50	157	16396	3947	regulation of reactive oxygen species metabolic process	biological_process
365	GO:0001782	0.234758	0.0160817	11	24	16396	3947	B cell homeostasis	biological_process
366	GO:0031929	0.234758	0.0160817	11	24	16396	3947	TOR signaling	biological_process
367	GO:0002228	0.234758	0.0160372	12	27	16396	3947	natural killer cell mediated immunity	biological_process
368	GO:1901978	0.235157	0.0163279	6	10	16396	3947	positive regulation of cell cycle checkpoint	biological_process
369	GO:0050701	0.235157	0.0163279	6	10	16396	3947	interleukin-1 secretion	biological_process
370	GO:0070486	0.235157	0.0163279	6	10	16396	3947	leukocyte aggregation	biological_process
371	GO:0009306	0.235157	0.0163164	43	132	16396	3947	protein secretion	biological_process
372	GO:0051873	0.235157	0.0163279	6	10	16396	3947	killing by host of symbiont cells	biological_process
373	GO:0002377	0.235737	0.0164999	18	46	16396	3947	immunoglobulin production	biological_process
374	GO:0046164	0.235737	0.0164999	18	46	16396	3947	alcohol catabolic process	biological_process
375	GO:0061844	0.235737	0.0164999	18	46	16396	3947	antimicrobial humoral immune response mediated by antimicrobial peptide	biological_process
376	GO:0009141	0.237463	0.0166648	72	238	16396	3947	nucleoside triphosphate metabolic process	biological_process
377	GO:0006766	0.239058	0.0168423	39	118	16396	3947	vitamin metabolic process	biological_process
378	GO:0071222	0.239058	0.0168658	46	143	16396	3947	cellular response to lipopolysaccharide	biological_process
379	GO:0070085	0.252098	0.0178327	82	276	16396	3947	glycosylation	biological_process
380	GO:0002244	0.25464	0.0181073	28	80	16396	3947	hematopoietic progenitor cell differentiation	biological_process
381	GO:0046165	0.25464	0.0181073	28	80	16396	3947	alcohol biosynthetic process	biological_process
382	GO:0048207	0.254646	0.0182025	23	63	16396	3947	vesicle targeting
383	GO:0048208	0.254646	0.0182025	23	63	16396	3947	COPII vesicle coating	biological_process
384	GO:0051310	0.254868	0.0182658	20	53	16396	3947	metaphase plate congression	biological_process
385	GO:0006897	0.255877	0.0183858	140	497	16396	3947	endocytosis	biological_process
386	GO:1901658	0.256507	0.0184788	16	40	16396	3947	glycosyl compound catabolic process	biological_process
387	GO:0044364	0.269725	0.0195315	19	50	16396	3947	disruption of cells of other organism	biological_process
388	GO:0031640	0.269725	0.0195315	19	50	16396	3947	killing of cells of other organism	biological_process
389	GO:0051709	0.27145	0.0197574	7	13	16396	3947	regulation of killing of cells of other organism	biological_process
390	GO:0043383	0.27145	0.0197574	7	13	16396	3947	negative T cell selection	biological_process
391	GO:0008284	0.272743	0.0199023	227	837	16396	3947	positive regulation of cell proliferation	biological_process
392	GO:0033006	0.277783	0.020413	14	34	16396	3947	regulation of mast cell activation involved in immune response	biological_process
393	GO:0140056	0.277783	0.0203515	50	159	16396	3947	organelle localization by membrane tethering	biological_process
394	GO:0072521	0.277783	0.0204252	113	395	16396	3947	purine-containing compound metabolic process	biological_process
395	GO:0090114	0.278036	0.0204956	24	67	16396	3947	COPII-coated vesicle budding	biological_process
396	GO:0044772	0.280165	0.0208054	77	259	16396	3947	mitotic cell cycle phase transition	biological_process
397	GO:0006956	0.280165	0.0208611	18	47	16396	3947	complement activation	biological_process
398	GO:0044238	0.280165	0.0207506	2151	8702	16396	3947	primary metabolic process	biological_process
399	GO:0046677	0.280165	0.0208611	18	47	16396	3947	response to antibiotic	biological_process
400	GO:0042445	0.284196	0.0212142	51	163	16396	3947	hormone metabolic process	biological_process
401	GO:0040001	0.284382	0.0228346	10	22	16396	3947	establishment of mitotic spindle localization	biological_process
402	GO:0072678	0.284382	0.0228346	10	22	16396	3947	T cell migration	biological_process
403	GO:0006006	0.284382	0.0226202	37	113	16396	3947	glucose metabolic process	biological_process
404	GO:0051904	0.284382	0.0228346	10	22	16396	3947	pigment granule transport	biological_process
405	GO:0071295	0.284382	0.0228346	10	22	16396	3947	cellular response to vitamin	biological_process
406	GO:1903010	0.284382	0.0228346	10	22	16396	3947	regulation of bone development	biological_process
407	GO:1903012	0.284382	0.0232246	5	8	16396	3947	positive regulation of bone development	biological_process
408	GO:0032401	0.284382	0.0228346	10	22	16396	3947	establishment of melanosome localization	biological_process
409	GO:0090087	0.284382	0.0230816	213	785	16396	3947	regulation of peptide transport	biological_process
410	GO:0031664	0.284382	0.0228346	10	22	16396	3947	regulation of lipopolysaccharide-mediated signaling pathway	biological_process
411	GO:0044770	0.284382	0.0217608	79	267	16396	3947	cell cycle phase transition	biological_process
412	GO:0006903	0.284382	0.0214708	28	81	16396	3947	vesicle targeting	biological_process
413	GO:0019884	0.284382	0.0220987	55	178	16396	3947	antigen processing and presentation of exogenous antigen	biological_process
414	GO:0060759	0.284382	0.0220717	52	167	16396	3947	regulation of response to cytokine stimulus	biological_process
415	GO:0071466	0.284382	0.0232397	33	99	16396	3947	cellular response to xenobiotic stimulus	biological_process
416	GO:0071447	0.284382	0.0232246	5	8	16396	3947	cellular response to hydroperoxide	biological_process
417	GO:0051225	0.284382	0.0214708	28	81	16396	3947	spindle assembly	biological_process
418	GO:0031663	0.284382	0.0212899	13	31	16396	3947	lipopolysaccharide-mediated signaling pathway	biological_process
419	GO:0008300	0.284382	0.0232246	5	8	16396	3947	isoprenoid catabolic process	biological_process
420	GO:0002478	0.284382	0.0229234	53	171	16396	3947	antigen processing and presentation of exogenous peptide antigen	biological_process
421	GO:0002691	0.284382	0.0225924	11	25	16396	3947	regulation of cellular extravasation	biological_process
422	GO:0043380	0.284382	0.0232246	5	8	16396	3947	regulation of memory T cell differentiation	biological_process
423	GO:0006206	0.284382	0.0226119	9	19	16396	3947	pyrimidine nucleobase metabolic process	biological_process
424	GO:0060037	0.284382	0.0225924	11	25	16396	3947	pharyngeal system development	biological_process
425	GO:0009410	0.284382	0.0229753	35	106	16396	3947	response to xenobiotic stimulus	biological_process
426	GO:0042267	0.284382	0.0225924	11	25	16396	3947	natural killer cell mediated cytotoxicity	biological_process
427	GO:0008037	0.284382	0.0228781	42	131	16396	3947	cell recognition	biological_process
428	GO:0051782	0.284382	0.0216965	8	16	16396	3947	negative regulation of cell division	biological_process
429	GO:0031666	0.284382	0.0232246	5	8	16396	3947	positive regulation of lipopolysaccharide-mediated signaling pathway	biological_process
430	GO:0051259	0.284382	0.0229054	129	458	16396	3947	protein oligomerization	biological_process
431	GO:0044144	0.284382	0.0216965	8	16	16396	3947	modulation of growth of symbiont involved in interaction with host	biological_process
432	GO:0002700	0.284382	0.0226202	37	113	16396	3947	regulation of production of molecular mediator of immune response	biological_process
433	GO:0070265	0.284382	0.0220415	12	28	16396	3947	necrotic cell death	biological_process
434	GO:0007080	0.284382	0.0222501	17	44	16396	3947	mitotic metaphase plate congression	biological_process
435	GO:0051818	0.284382	0.0216965	8	16	16396	3947	disruption of cells of other organism involved in symbiotic interaction	biological_process
436	GO:0019682	0.284382	0.0226119	9	19	16396	3947	glyceraldehyde-3-phosphate metabolic process	biological_process
437	GO:2000147	0.284382	0.0220045	119	419	16396	3947	positive regulation of cell motility	biological_process
438	GO:0008608	0.284382	0.0226119	9	19	16396	3947	attachment of spindle microtubules to kinetochore	biological_process
439	GO:0022411	0.284651	0.0233147	118	416	16396	3947	cellular component disassembly	biological_process
440	GO:0140053	0.285678	0.023452	40	124	16396	3947	mitochondrial gene expression	biological_process
441	GO:0030203	0.286651	0.0236284	48	153	16396	3947	glycosaminoglycan metabolic process	biological_process
442	GO:0071675	0.286651	0.0236898	16	41	16396	3947	regulation of mononuclear cell migration	biological_process
443	GO:0046394	0.286651	0.0237453	79	268	16396	3947	carboxylic acid biosynthetic process	biological_process
444	GO:0016053	0.286651	0.0237453	79	268	16396	3947	organic acid biosynthetic process	biological_process
445	GO:0007093	0.293488	0.0244084	46	146	16396	3947	mitotic cell cycle checkpoint	biological_process
446	GO:0050708	0.293488	0.0244209	116	409	16396	3947	regulation of protein secretion	biological_process
447	GO:0002526	0.295288	0.0246256	24	68	16396	3947	acute inflammatory response	biological_process
448	GO:0070661	0.302075	0.0253037	30	89	16396	3947	leukocyte proliferation	biological_process
449	GO:0050830	0.302075	0.0253041	28	82	16396	3947	defense response to Gram-positive bacterium	biological_process
450	GO:0036498	0.305912	0.0256825	21	58	16396	3947	IRE1-mediated unfolded protein response	biological_process
451	GO:0051272	0.306424	0.0257825	121	429	16396	3947	positive regulation of cellular component movement	biological_process
452	GO:0046148	0.307583	0.0260518	18	48	16396	3947	pigment biosynthetic process	biological_process
453	GO:0090307	0.307583	0.0260518	18	48	16396	3947	mitotic spindle assembly	biological_process
454	GO:0000086	0.307583	0.0259402	42	132	16396	3947	G2/M transition of mitotic cell cycle	biological_process
455	GO:1901136	0.311669	0.0264559	54	176	16396	3947	carbohydrate derivative catabolic process	biological_process
456	GO:0032652	0.312056	0.0266049	23	65	16396	3947	regulation of interleukin-1 production	biological_process
457	GO:0001707	0.312056	0.0266049	23	65	16396	3947	mesoderm formation	biological_process
458	GO:0006487	0.317685	0.027144	25	72	16396	3947	protein N-linked glycosylation	biological_process
459	GO:0001959	0.321683	0.0275455	49	158	16396	3947	regulation of cytokine-mediated signaling pathway	biological_process
460	GO:0034121	0.322616	0.0276854	20	55	16396	3947	regulation of toll-like receptor signaling pathway	biological_process
461	GO:0009967	0.322929	0.0277724	375	1432	16396	3947	positive regulation of signal transduction	biological_process
462	GO:0006873	0.323113	0.0286904	158	574	16396	3947	cellular ion homeostasis	biological_process
463	GO:0042269	0.323113	0.0281384	13	32	16396	3947	regulation of natural killer cell mediated cytotoxicity	biological_process
464	GO:0051712	0.323113	0.0286878	6	11	16396	3947	positive regulation of killing of cells of other organism	biological_process
465	GO:1901976	0.323113	0.0281384	13	32	16396	3947	regulation of cell cycle checkpoint	biological_process
466	GO:0048806	0.323113	0.0279386	17	45	16396	3947	genitalia development	biological_process
467	GO:0002003	0.323113	0.0286878	6	11	16396	3947	angiotensin maturation	biological_process
468	GO:0001325	0.323113	0.0286878	6	11	16396	3947	formation of extrachromosomal circular DNA	biological_process
469	GO:0002507	0.323113	0.0286878	6	11	16396	3947	tolerance induction	biological_process
470	GO:0042110	0.323113	0.0283965	67	225	16396	3947	T cell activation	biological_process
471	GO:0090656	0.323113	0.0286878	6	11	16396	3947	t-circle formation	biological_process
472	GO:0051852	0.323113	0.0286878	6	11	16396	3947	disruption by host of symbiont cells	biological_process
473	GO:0045919	0.323113	0.0286878	6	11	16396	3947	positive regulation of cytolysis	biological_process
474	GO:0006590	0.323113	0.0286878	6	11	16396	3947	thyroid hormone generation	biological_process
475	GO:0043300	0.323113	0.0279386	17	45	16396	3947	regulation of leukocyte degranulation	biological_process
476	GO:0070365	0.323113	0.0286878	6	11	16396	3947	hepatocyte differentiation	biological_process
477	GO:0005975	0.324582	0.0288813	126	450	16396	3947	carbohydrate metabolic process	biological_process
478	GO:0006637	0.328359	0.0294446	30	90	16396	3947	acyl-CoA metabolic process	biological_process
479	GO:0140014	0.328359	0.0295841	45	144	16396	3947	mitotic nuclear division	biological_process
480	GO:0035383	0.328359	0.0294446	30	90	16396	3947	thioester metabolic process	biological_process
481	GO:0030968	0.328359	0.0295834	37	115	16396	3947	endoplasmic reticulum unfolded protein response	biological_process
482	GO:1900015	0.328359	0.0295534	12	29	16396	3947	regulation of cytokine production involved in inflammatory response	biological_process
483	GO:0006633	0.328359	0.0294446	30	90	16396	3947	fatty acid biosynthetic process	biological_process
484	GO:0001704	0.338492	0.0319801	36	112	16396	3947	formation of primary germ layer	biological_process
485	GO:0046348	0.338492	0.0314353	7	14	16396	3947	amino sugar catabolic process	biological_process
486	GO:0009052	0.338492	0.0328914	4	6	16396	3947	pentose-phosphate shunt
487	GO:0046836	0.338492	0.0328914	4	6	16396	3947	glycolipid transport	biological_process
488	GO:0007094	0.338492	0.0324982	8	17	16396	3947	mitotic spindle assembly checkpoint	biological_process
489	GO:0051905	0.338492	0.0318752	10	23	16396	3947	establishment of pigment granule localization	biological_process
490	GO:0031167	0.338492	0.0318752	10	23	16396	3947	rRNA methylation	biological_process
491	GO:0051307	0.338492	0.0324982	8	17	16396	3947	meiotic chromosome separation	biological_process
492	GO:0032596	0.338492	0.0328914	4	6	16396	3947	protein transport into membrane raft	biological_process
493	GO:0042268	0.338492	0.0324982	8	17	16396	3947	regulation of cytolysis	biological_process
494	GO:2000507	0.338492	0.0328914	4	6	16396	3947	positive regulation of energy homeostasis	biological_process
495	GO:0006098	0.338492	0.0314353	7	14	16396	3947	pentose-phosphate shunt	biological_process
496	GO:0046112	0.338492	0.0325132	9	20	16396	3947	nucleobase biosynthetic process	biological_process
497	GO:0008610	0.338492	0.0315601	155	564	16396	3947	lipid biosynthetic process	biological_process
498	GO:0050918	0.338492	0.0320266	15	39	16396	3947	positive chemotaxis	biological_process
499	GO:2000348	0.338492	0.0328914	4	6	16396	3947	regulation of CD40 signaling pathway	biological_process
500	GO:0044130	0.338492	0.0314353	7	14	16396	3947	negative regulation of growth of symbiont in host	biological_process
501	GO:0019405	0.338492	0.0328914	4	6	16396	3947	alditol catabolic process	biological_process
502	GO:0072719	0.338492	0.0328914	4	6	16396	3947	cellular response to cisplatin	biological_process
503	GO:0043174	0.338492	0.0324982	8	17	16396	3947	nucleoside salvage	biological_process
504	GO:0097066	0.338492	0.0308346	11	26	16396	3947	response to thyroid hormone	biological_process
505	GO:0030540	0.338492	0.0324982	8	17	16396	3947	female genitalia development	biological_process
506	GO:0002577	0.338492	0.0324982	8	17	16396	3947	regulation of antigen processing and presentation	biological_process
507	GO:0044764	0.338492	0.0318752	10	23	16396	3947	multi-organism cellular process	biological_process
508	GO:0009312	0.338492	0.0324982	8	17	16396	3947	oligosaccharide biosynthetic process	biological_process
509	GO:0000070	0.338492	0.0309411	33	101	16396	3947	mitotic sister chromatid segregation	biological_process
510	GO:0050428	0.338492	0.0328914	4	6	16396	3947	3'-phosphoadenosine 5'-phosphosulfate biosynthetic process	biological_process
511	GO:0070944	0.338492	0.0328914	4	6	16396	3947	neutrophil mediated killing of bacterium	biological_process
512	GO:0070943	0.338492	0.0328914	4	6	16396	3947	neutrophil mediated killing of symbiont cell	biological_process
513	GO:0006750	0.338492	0.0314353	7	14	16396	3947	glutathione biosynthetic process	biological_process
514	GO:0070942	0.338492	0.0328914	4	6	16396	3947	neutrophil mediated cytotoxicity	biological_process
515	GO:0033014	0.338492	0.0308346	11	26	16396	3947	tetrapyrrole biosynthetic process	biological_process
516	GO:0032479	0.338492	0.0311272	38	119	16396	3947	regulation of type I interferon production	biological_process
517	GO:1902455	0.338492	0.0328914	4	6	16396	3947	negative regulation of stem cell population maintenance	biological_process
518	GO:0060296	0.338492	0.0328914	4	6	16396	3947	regulation of cilium beat frequency involved in ciliary motility	biological_process
519	GO:1904672	0.338492	0.0328914	4	6	16396	3947	regulation of somatic stem cell population maintenance	biological_process
520	GO:0006071	0.338492	0.0324982	8	17	16396	3947	glycerol metabolic process	biological_process
521	GO:1902019	0.338492	0.0328914	4	6	16396	3947	regulation of cilium-dependent cell motility	biological_process
522	GO:0044839	0.339199	0.0330233	42	134	16396	3947	cell cycle G2/M phase transition	biological_process
523	GO:0002455	0.350718	0.0342101	14	36	16396	3947	humoral immune response mediated by circulating immunoglobulin	biological_process
524	GO:0002718	0.352067	0.0344072	22	63	16396	3947	regulation of cytokine production involved in immune response	biological_process
525	GO:0043901	0.361144	0.0353614	50	164	16396	3947	negative regulation of multi-organism process	biological_process
526	GO:0007156	0.361475	0.0354612	33	102	16396	3947	homophilic cell adhesion via plasma membrane adhesion molecules	biological_process
527	GO:0030217	0.362498	0.035629	41	131	16396	3947	T cell differentiation	biological_process
528	GO:0071822	0.363611	0.0358061	334	1275	16396	3947	protein complex subunit organization	biological_process
529	GO:0006805	0.367459	0.0362534	31	95	16396	3947	xenobiotic metabolic process	biological_process
530	GO:0022406	0.367549	0.0364676	51	168	16396	3947	membrane docking	biological_process
531	GO:0010039	0.367549	0.0364616	13	33	16396	3947	response to iron ion	biological_process
532	GO:0019882	0.367549	0.0364327	62	209	16396	3947	antigen processing and presentation	biological_process
533	GO:0070542	0.376493	0.037425	27	81	16396	3947	response to fatty acid	biological_process
534	GO:0048194	0.377877	0.0377033	25	74	16396	3947	Golgi vesicle budding	biological_process
535	GO:0048332	0.377877	0.0376821	23	67	16396	3947	mesoderm morphogenesis	biological_process
536	GO:0060271	0.385096	0.0384952	89	312	16396	3947	cilium assembly	biological_process
537	GO:0090407	0.38612	0.0386695	132	478	16396	3947	organophosphate biosynthetic process	biological_process
538	GO:0030488	0.386169	0.0387463	12	30	16396	3947	tRNA methylation	biological_process
539	GO:0030003	0.386714	0.0389449	153	560	16396	3947	cellular cation homeostasis	biological_process
540	GO:0030098	0.386714	0.0388793	65	221	16396	3947	lymphocyte differentiation	biological_process
541	GO:0050801	0.387601	0.0391064	179	662	16396	3947	ion homeostasis	biological_process
542	GO:0007010	0.393165	0.0397742	249	939	16396	3947	cytoskeleton organization	biological_process
543	GO:0045807	0.393165	0.0398142	38	121	16396	3947	positive regulation of endocytosis	biological_process
544	GO:0034724	0.395806	0.0401553	15	40	16396	3947	DNA replication-independent nucleosome organization	biological_process
545	GO:0042440	0.397171	0.0403678	20	57	16396	3947	pigment metabolic process	biological_process
546	GO:0007052	0.398463	0.0405732	26	78	16396	3947	mitotic spindle organization	biological_process
547	GO:0072376	0.399084	0.0408843	24	71	16396	3947	protein activation cascade	biological_process
548	GO:0045123	0.399084	0.0410079	11	27	16396	3947	cellular extravasation	biological_process
549	GO:0097300	0.399084	0.0410079	11	27	16396	3947	programmed necrotic cell death	biological_process
550	GO:0036151	0.399084	0.0410079	11	27	16396	3947	phosphatidylcholine acyl-chain remodeling	biological_process
551	GO:0016445	0.399084	0.0410079	11	27	16396	3947	somatic diversification of immunoglobulins	biological_process
552	GO:0001973	0.400201	0.0420166	5	9	16396	3947	adenosine receptor signaling pathway	biological_process
553	GO:0060586	0.400201	0.0420166	5	9	16396	3947	multicellular organismal iron ion homeostasis	biological_process
554	GO:0042178	0.400201	0.0420166	5	9	16396	3947	xenobiotic catabolic process	biological_process
555	GO:0048245	0.400201	0.0420166	5	9	16396	3947	eosinophil chemotaxis	biological_process
556	GO:0016559	0.400201	0.0420166	5	9	16396	3947	peroxisome fission	biological_process
557	GO:0051315	0.400201	0.0420166	5	9	16396	3947	attachment of mitotic spindle microtubules to kinetochore	biological_process
558	GO:0042364	0.400201	0.0420166	5	9	16396	3947	water-soluble vitamin biosynthetic process	biological_process
559	GO:0030100	0.400201	0.0415651	64	218	16396	3947	regulation of endocytosis	biological_process
560	GO:0046184	0.400201	0.0420166	5	9	16396	3947	aldehyde biosynthetic process	biological_process
561	GO:0042159	0.400201	0.0420166	5	9	16396	3947	lipoprotein catabolic process	biological_process
562	GO:0060068	0.400201	0.0420166	5	9	16396	3947	vagina development	biological_process
563	GO:0002604	0.400201	0.0420166	5	9	16396	3947	regulation of dendritic cell antigen processing and presentation	biological_process
564	GO:0031570	0.405495	0.042648	46	151	16396	3947	DNA integrity checkpoint	biological_process
565	GO:0055094	0.406729	0.0431563	10	24	16396	3947	response to lipoprotein particle	biological_process
566	GO:0006144	0.406729	0.0431563	10	24	16396	3947	purine nucleobase metabolic process	biological_process
567	GO:0032400	0.406729	0.0431563	10	24	16396	3947	melanosome localization	biological_process
568	GO:0036065	0.406729	0.0431563	10	24	16396	3947	fucosylation	biological_process
569	GO:0006793	0.406729	0.043107	541	2114	16396	3947	phosphorus metabolic process	biological_process
570	GO:0032943	0.408077	0.0433753	27	82	16396	3947	mononuclear cell proliferation	biological_process
571	GO:1900225	0.40971	0.0458974	6	12	16396	3947	regulation of NLRP3 inflammasome complex assembly	biological_process
572	GO:0032826	0.40971	0.0457063	3	4	16396	3947	regulation of natural killer cell differentiation involved in immune response	biological_process
573	GO:0070221	0.40971	0.0457063	3	4	16396	3947	sulfide oxidation
574	GO:0072553	0.40971	0.0457063	3	4	16396	3947	terminal button organization	biological_process
575	GO:0060513	0.40971	0.0457063	3	4	16396	3947	prostatic bud formation	biological_process
576	GO:0002002	0.40971	0.0458974	6	12	16396	3947	regulation of angiotensin levels in blood	biological_process
577	GO:0015670	0.40971	0.0457063	3	4	16396	3947	carbon dioxide transport	biological_process
578	GO:0006659	0.40971	0.0457063	3	4	16396	3947	phosphatidylserine biosynthetic process	biological_process
579	GO:0045060	0.40971	0.0458974	6	12	16396	3947	negative thymic T cell selection	biological_process
580	GO:0070266	0.40971	0.0450471	9	21	16396	3947	necroptotic process	biological_process
581	GO:0071896	0.40971	0.0457063	3	4	16396	3947	protein localization to adherens junction	biological_process
582	GO:0032497	0.40971	0.0457063	3	4	16396	3947	detection of lipopolysaccharide	biological_process
583	GO:0002513	0.40971	0.0457063	3	4	16396	3947	tolerance induction to self antigen	biological_process
584	GO:0071827	0.40971	0.0459132	16	44	16396	3947	plasma lipoprotein particle organization	biological_process
585	GO:0019418	0.40971	0.0457063	3	4	16396	3947	sulfide oxidation	biological_process
586	GO:0009123	0.40971	0.044871	73	253	16396	3947	nucleoside monophosphate metabolic process	biological_process
587	GO:0005997	0.40971	0.0457063	3	4	16396	3947	xylulose metabolic process	biological_process
588	GO:0090669	0.40971	0.0457063	3	4	16396	3947	telomerase RNA stabilization	biological_process
589	GO:0006026	0.40971	0.0443554	23	68	16396	3947	aminoglycan catabolic process	biological_process
590	GO:0009753	0.40971	0.0457063	3	4	16396	3947	response to jasmonic acid	biological_process
591	GO:0071603	0.40971	0.0457063	3	4	16396	3947	endothelial cell-cell adhesion	biological_process
592	GO:0001771	0.40971	0.0458974	6	12	16396	3947	immunological synapse formation	biological_process
593	GO:0007416	0.40971	0.0443172	21	61	16396	3947	synapse assembly	biological_process
594	GO:0071698	0.40971	0.0457063	3	4	16396	3947	olfactory placode development	biological_process
595	GO:0071699	0.40971	0.0457063	3	4	16396	3947	olfactory placode morphogenesis	biological_process
596	GO:0030910	0.40971	0.0457063	3	4	16396	3947	olfactory placode formation	biological_process
597	GO:0051710	0.40971	0.0457063	3	4	16396	3947	regulation of cytolysis in other organism	biological_process
598	GO:0010046	0.40971	0.0457063	3	4	16396	3947	response to mycotoxin	biological_process
599	GO:0016052	0.40971	0.0445033	35	111	16396	3947	carbohydrate catabolic process	biological_process
600	GO:0008340	0.40971	0.0458974	6	12	16396	3947	determination of adult lifespan	biological_process
601	GO:0071395	0.40971	0.0457063	3	4	16396	3947	cellular response to jasmonic acid stimulus	biological_process
602	GO:0032609	0.411501	0.0469565	7	15	16396	3947	interferon-gamma production	biological_process
603	GO:0050901	0.411501	0.0469565	7	15	16396	3947	leukocyte tethering or rolling	biological_process
604	GO:0031163	0.411501	0.0469565	7	15	16396	3947	metallo-sulfur cluster assembly	biological_process
605	GO:0002070	0.411501	0.0469565	7	15	16396	3947	epithelial cell maturation	biological_process
606	GO:0016226	0.411501	0.0469565	7	15	16396	3947	iron-sulfur cluster assembly	biological_process
607	GO:1905276	0.411501	0.0464451	8	18	16396	3947	regulation of epithelial tube formation	biological_process
608	GO:0044126	0.411501	0.0469565	7	15	16396	3947	regulation of growth of symbiont in host	biological_process
609	GO:0070633	0.411501	0.0464451	8	18	16396	3947	transepithelial transport	biological_process
610	GO:0019321	0.411501	0.0469565	7	15	16396	3947	pentose metabolic process	biological_process
611	GO:0061756	0.411501	0.0469565	7	15	16396	3947	leukocyte adhesion to vascular endothelial cell	biological_process
612	GO:0000132	0.411501	0.0464451	8	18	16396	3947	establishment of mitotic spindle orientation	biological_process
613	GO:0033993	0.411687	0.0470543	217	816	16396	3947	response to lipid	biological_process
614	GO:0042446	0.412987	0.0474335	18	51	16396	3947	hormone biosynthetic process	biological_process
615	GO:0009620	0.412987	0.0474335	18	51	16396	3947	response to fungus	biological_process
616	GO:0042770	0.412987	0.0474117	31	97	16396	3947	signal transduction in response to DNA damage	biological_process
617	GO:0072401	0.41784	0.0481465	22	65	16396	3947	signal transduction involved in DNA integrity checkpoint	biological_process
618	GO:0072422	0.41784	0.0481465	22	65	16396	3947	signal transduction involved in DNA damage checkpoint	biological_process
619	GO:0044782	0.422182	0.0487254	91	323	16396	3947	cilium organization	biological_process
620	GO:0006974	0.422791	0.0488744	190	710	16396	3947	cellular response to DNA damage stimulus	biological_process
621	GO:0030198	0.427371	0.0494834	86	304	16396	3947	extracellular matrix organization	biological_process
622	GO:0034381	0.427475	0.0496546	15	41	16396	3947	plasma lipoprotein particle clearance	biological_process
623	GO:0072528	0.427475	0.0496546	15	41	16396	3947	pyrimidine-containing compound biosynthetic process	biological_process
624	GO:0046949	0.427795	0.0497714	12	31	16396	3947	fatty-acyl-CoA biosynthetic process	biological_process
625	GO:0007005	0.433474	0.0505128	110	397	16396	3947	mitochondrion organization	biological_process
626	GO:0043900	0.435044	0.0509387	103	370	16396	3947	regulation of multi-organism process	biological_process
627	GO:0002790	0.435044	0.0508644	45	149	16396	3947	peptide secretion	biological_process
628	GO:0016485	0.435044	0.0508644	45	149	16396	3947	protein processing	biological_process
629	GO:0050829	0.435292	0.0510488	25	76	16396	3947	defense response to Gram-negative bacterium	biological_process
630	GO:0032642	0.441419	0.0518495	23	69	16396	3947	regulation of chemokine production	biological_process
631	GO:0051881	0.444477	0.0522915	21	62	16396	3947	regulation of mitochondrial membrane potential	biological_process
632	GO:0000723	0.448566	0.052856	28	87	16396	3947	telomere maintenance	biological_process
633	GO:0043062	0.449615	0.0530633	86	305	16396	3947	extracellular structure organization	biological_process
634	GO:0000083	0.450283	0.0532802	11	28	16396	3947	regulation of transcription involved in G1/S transition of mitotic cell cycle	biological_process
635	GO:0006629	0.450283	0.0533098	310	1190	16396	3947	lipid metabolic process	biological_process
636	GO:0006040	0.452845	0.0536974	14	38	16396	3947	amino sugar metabolic process	biological_process
637	GO:0046651	0.455247	0.0542364	26	80	16396	3947	lymphocyte proliferation	biological_process
638	GO:1903509	0.455247	0.0541964	37	120	16396	3947	liposaccharide metabolic process	biological_process
639	GO:0006664	0.455247	0.0541964	37	120	16396	3947	glycolipid metabolic process	biological_process
640	GO:0019730	0.466203	0.0556284	29	91	16396	3947	antimicrobial humoral response	biological_process
641	GO:0007131	0.467165	0.0558302	16	45	16396	3947	reciprocal meiotic recombination	biological_process
642	GO:0043044	0.46925	0.0563286	22	66	16396	3947	ATP-dependent chromatin remodeling	biological_process
643	GO:0008637	0.46925	0.0568285	20	59	16396	3947	apoptotic mitochondrial changes	biological_process
644	GO:0051304	0.46925	0.0568656	10	25	16396	3947	chromosome separation	biological_process
645	GO:0032350	0.46925	0.0568656	10	25	16396	3947	regulation of hormone metabolic process	biological_process
646	GO:0046835	0.46925	0.0568656	10	25	16396	3947	carbohydrate phosphorylation	biological_process
647	GO:0072395	0.46925	0.0563286	22	66	16396	3947	signal transduction involved in cell cycle checkpoint	biological_process
648	GO:0034383	0.46925	0.0568656	10	25	16396	3947	low-density lipoprotein particle clearance	biological_process
649	GO:0051875	0.46925	0.0568656	10	25	16396	3947	pigment granule localization	biological_process
650	GO:0032201	0.46925	0.0568656	10	25	16396	3947	telomere maintenance via semi-conservative replication	biological_process
651	GO:0035967	0.471334	0.0572058	42	139	16396	3947	cellular response to topologically incorrect protein	biological_process
652	GO:0019725	0.475207	0.0577644	211	797	16396	3947	cellular homeostasis	biological_process
653	GO:0051180	0.47617	0.0580587	13	35	16396	3947	vitamin transport	biological_process
654	GO:0045684	0.47617	0.0580587	13	35	16396	3947	positive regulation of epidermis development	biological_process
655	GO:0051282	0.479904	0.0586491	33	106	16396	3947	regulation of sequestering of calcium ion	biological_process
656	GO:0045787	0.479904	0.0586926	97	349	16396	3947	positive regulation of cell cycle	biological_process
657	GO:0023056	0.481047	0.058922	402	1563	16396	3947	positive regulation of signaling	biological_process
658	GO:0009966	0.489535	0.0600528	701	2777	16396	3947	regulation of signal transduction	biological_process
659	GO:0072413	0.491985	0.0612336	21	63	16396	3947	signal transduction involved in mitotic cell cycle checkpoint	biological_process
660	GO:0048563	0.491985	0.0622766	4	7	16396	3947	post-embryonic animal organ morphogenesis	biological_process
661	GO:0006029	0.491985	0.0621836	26	81	16396	3947	proteoglycan metabolic process	biological_process
662	GO:1902510	0.491985	0.0622766	4	7	16396	3947	regulation of apoptotic DNA fragmentation	biological_process
663	GO:0006925	0.491985	0.0622766	4	7	16396	3947	inflammatory cell apoptotic process	biological_process
664	GO:0072203	0.491985	0.0622766	4	7	16396	3947	cell proliferation involved in metanephros development	biological_process
665	GO:0044800	0.491985	0.0622766	4	7	16396	3947	multi-organism membrane fusion	biological_process
666	GO:1902403	0.491985	0.0612336	21	63	16396	3947	signal transduction involved in mitotic DNA integrity checkpoint	biological_process
667	GO:0034620	0.491985	0.0605315	37	121	16396	3947	cellular response to unfolded protein	biological_process
668	GO:0006030	0.491985	0.0622766	4	7	16396	3947	chitin metabolic process	biological_process
669	GO:0010647	0.491985	0.0608577	400	1556	16396	3947	positive regulation of cell communication	biological_process
670	GO:0086042	0.491985	0.0622766	4	7	16396	3947	cardiac muscle cell-cardiac muscle cell adhesion	biological_process
671	GO:0039663	0.491985	0.0622766	4	7	16396	3947	membrane fusion involved in viral entry into host cell	biological_process
672	GO:0060896	0.491985	0.0622766	4	7	16396	3947	neural plate pattern specification	biological_process
673	GO:0098828	0.491985	0.0622766	4	7	16396	3947	modulation of inhibitory postsynaptic potential	biological_process
674	GO:0097151	0.491985	0.0622766	4	7	16396	3947	positive regulation of inhibitory postsynaptic potential	biological_process
675	GO:0031642	0.491985	0.0622766	4	7	16396	3947	negative regulation of myelination	biological_process
676	GO:0042723	0.491985	0.0622766	4	7	16396	3947	thiamine-containing compound metabolic process	biological_process
677	GO:0038202	0.491985	0.0622766	4	7	16396	3947	TORC1 signaling	biological_process
678	GO:0050654	0.491985	0.0606115	15	42	16396	3947	chondroitin sulfate proteoglycan metabolic process	biological_process
679	GO:1901659	0.491985	0.0616985	17	49	16396	3947	glycosyl compound biosynthetic process	biological_process
680	GO:0045005	0.492116	0.0627512	12	32	16396	3947	DNA-dependent DNA replication maintenance of fidelity	biological_process
681	GO:0006958	0.492116	0.0627512	12	32	16396	3947	complement activation
682	GO:0010543	0.492116	0.0627512	12	32	16396	3947	regulation of platelet activation	biological_process
683	GO:0016043	0.492116	0.0626381	1254	5046	16396	3947	cellular component organization	biological_process
684	GO:0009164	0.492116	0.0627512	12	32	16396	3947	nucleoside catabolic process	biological_process
685	GO:0071402	0.495111	0.0637783	8	19	16396	3947	cellular response to lipoprotein particle stimulus	biological_process
686	GO:0071174	0.495111	0.0637783	8	19	16396	3947	mitotic spindle checkpoint	biological_process
687	GO:0014850	0.495111	0.0637783	8	19	16396	3947	response to muscle activity	biological_process
688	GO:1901617	0.495111	0.0635007	46	155	16396	3947	organic hydroxy compound biosynthetic process	biological_process
689	GO:0031342	0.495111	0.0637783	8	19	16396	3947	negative regulation of cell killing	biological_process
690	GO:0045061	0.495111	0.0637783	8	19	16396	3947	thymic T cell selection	biological_process
691	GO:0006783	0.495111	0.0637783	8	19	16396	3947	heme biosynthetic process	biological_process
692	GO:0046470	0.495565	0.063929	24	74	16396	3947	phosphatidylcholine metabolic process	biological_process
693	GO:0040017	0.498822	0.064442	122	448	16396	3947	positive regulation of locomotion	biological_process
694	GO:0030330	0.505304	0.0653735	27	85	16396	3947	DNA damage response
695	GO:0045058	0.508125	0.0658331	14	39	16396	3947	T cell selection	biological_process
696	GO:0042635	0.508911	0.0683032	6	13	16396	3947	positive regulation of hair cycle	biological_process
697	GO:0002934	0.508911	0.0677053	5	10	16396	3947	desmosome organization	biological_process
698	GO:0042574	0.508911	0.0683032	6	13	16396	3947	retinal metabolic process	biological_process
699	GO:0061430	0.508911	0.0677053	5	10	16396	3947	bone trabecula morphogenesis	biological_process
700	GO:0043584	0.508911	0.0666032	7	16	16396	3947	nose development	biological_process
701	GO:0001774	0.508911	0.0666032	7	16	16396	3947	microglial cell activation	biological_process
702	GO:0072677	0.508911	0.0677053	5	10	16396	3947	eosinophil migration	biological_process
703	GO:0042448	0.508911	0.0683032	6	13	16396	3947	progesterone metabolic process	biological_process
704	GO:1902414	0.508911	0.0677053	5	10	16396	3947	protein localization to cell junction	biological_process
705	GO:0031652	0.508911	0.0677053	5	10	16396	3947	positive regulation of heat generation	biological_process
706	GO:0090501	0.508911	0.0662792	40	133	16396	3947	RNA phosphodiester bond hydrolysis	biological_process
707	GO:1902337	0.508911	0.0677053	5	10	16396	3947	regulation of apoptotic process involved in morphogenesis	biological_process
708	GO:0097090	0.508911	0.0677053	5	10	16396	3947	presynaptic membrane organization	biological_process
709	GO:0051604	0.508911	0.0682777	59	205	16396	3947	protein maturation	biological_process
710	GO:0033623	0.508911	0.0677053	5	10	16396	3947	regulation of integrin activation	biological_process
711	GO:0071398	0.508911	0.0672587	18	53	16396	3947	cellular response to fatty acid	biological_process
712	GO:0031623	0.508911	0.0672587	18	53	16396	3947	receptor internalization	biological_process
713	GO:1904748	0.508911	0.0677053	5	10	16396	3947	regulation of apoptotic process involved in development	biological_process
714	GO:0070528	0.508911	0.0683032	6	13	16396	3947	protein kinase C signaling	biological_process
715	GO:0033194	0.508911	0.0666032	7	16	16396	3947	response to hydroperoxide	biological_process
716	GO:1903011	0.508911	0.0677053	5	10	16396	3947	negative regulation of bone development	biological_process
717	GO:0051648	0.508911	0.0679422	70	247	16396	3947	vesicle localization	biological_process
718	GO:0048311	0.508911	0.0683032	6	13	16396	3947	mitochondrion distribution	biological_process
719	GO:0071806	0.508911	0.066612	20	60	16396	3947	protein transmembrane transport	biological_process
720	GO:0071825	0.508911	0.0671294	16	46	16396	3947	protein-lipid complex subunit organization	biological_process
721	GO:0007166	0.509964	0.0685394	537	2115	16396	3947	cell surface receptor signaling pathway	biological_process
722	GO:0006687	0.514721	0.0694662	23	71	16396	3947	glycosphingolipid metabolic process	biological_process
723	GO:0044819	0.514721	0.0694662	23	71	16396	3947	mitotic G1/S transition checkpoint	biological_process
724	GO:0031571	0.514721	0.0694662	23	71	16396	3947	mitotic G1 DNA damage checkpoint	biological_process
725	GO:0007369	0.515776	0.0697047	46	156	16396	3947	gastrulation	biological_process
726	GO:0046390	0.520653	0.0704607	35	115	16396	3947	ribose phosphate biosynthetic process	biological_process
727	GO:0030334	0.530639	0.0719109	182	687	16396	3947	regulation of cell migration	biological_process
728	GO:0034308	0.534384	0.0725178	19	57	16396	3947	primary alcohol metabolic process	biological_process
729	GO:0071616	0.537165	0.0730952	15	43	16396	3947	acyl-CoA biosynthetic process	biological_process
730	GO:0035384	0.537165	0.0730952	15	43	16396	3947	thioester biosynthetic process	biological_process
731	GO:0070201	0.540978	0.0737149	210	799	16396	3947	regulation of establishment of protein localization	biological_process
732	GO:0030148	0.543729	0.0741908	27	86	16396	3947	sphingolipid biosynthetic process	biological_process
733	GO:0043241	0.552046	0.0754285	55	191	16396	3947	protein complex disassembly	biological_process
734	GO:2000145	0.555361	0.0759848	195	740	16396	3947	regulation of cell motility	biological_process
735	GO:0007346	0.560246	0.0769345	168	633	16396	3947	regulation of mitotic cell cycle	biological_process
736	GO:0046467	0.560246	0.076812	38	127	16396	3947	membrane lipid biosynthetic process	biological_process
737	GO:0072527	0.560246	0.0769661	25	79	16396	3947	pyrimidine-containing compound metabolic process	biological_process
738	GO:0042558	0.560807	0.0777738	12	33	16396	3947	pteridine-containing compound metabolic process	biological_process
739	GO:0031670	0.560807	0.0777738	12	33	16396	3947	cellular response to nutrient	biological_process
740	GO:0032200	0.560807	0.0773271	28	90	16396	3947	telomere organization	biological_process
741	GO:0048048	0.560807	0.0777738	12	33	16396	3947	embryonic eye morphogenesis	biological_process
742	GO:0048771	0.560807	0.0773271	28	90	16396	3947	tissue remodeling	biological_process
743	GO:0031641	0.560807	0.0777738	12	33	16396	3947	regulation of myelination	biological_process
744	GO:0009988	0.560807	0.0774875	20	61	16396	3947	cell-cell recognition	biological_process
745	GO:1901657	0.562763	0.0785554	43	146	16396	3947	glycosyl compound metabolic process	biological_process
746	GO:0001562	0.562763	0.0787784	9	23	16396	3947	response to protozoan	biological_process
747	GO:1903532	0.562763	0.0786012	95	346	16396	3947	positive regulation of secretion by cell	biological_process
748	GO:0002861	0.562763	0.0787784	9	23	16396	3947	regulation of inflammatory response to antigenic stimulus	biological_process
749	GO:0043576	0.562763	0.0787784	9	23	16396	3947	regulation of respiratory gaseous exchange	biological_process
750	GO:0051294	0.562763	0.0787784	9	23	16396	3947	establishment of spindle orientation	biological_process
751	GO:0006779	0.562763	0.0787784	9	23	16396	3947	porphyrin-containing compound biosynthetic process	biological_process
752	GO:0006213	0.563	0.0798648	16	47	16396	3947	pyrimidine nucleoside metabolic process	biological_process
753	GO:0009163	0.563	0.0798648	16	47	16396	3947	nucleoside biosynthetic process	biological_process
754	GO:0030204	0.563	0.0796596	14	40	16396	3947	chondroitin sulfate metabolic process	biological_process
755	GO:0051234	0.563	0.0791337	1057	4248	16396	3947	establishment of localization	biological_process
756	GO:0051656	0.563	0.0794564	108	397	16396	3947	establishment of organelle localization	biological_process
757	GO:0007584	0.563	0.0792952	48	165	16396	3947	response to nutrient	biological_process
758	GO:0044783	0.563	0.0796574	23	72	16396	3947	G1 DNA damage checkpoint	biological_process
759	GO:0055114	0.563	0.0799644	237	909	16396	3947	oxidation-reduction process	biological_process
760	GO:0031122	0.563	0.0796596	14	40	16396	3947	cytoplasmic microtubule organization	biological_process
761	GO:0002200	0.563	0.0796596	14	40	16396	3947	somatic diversification of immune receptors	biological_process
762	GO:0002832	0.563	0.0796596	14	40	16396	3947	negative regulation of response to biotic stimulus	biological_process
763	GO:0140013	0.564039	0.080217	44	150	16396	3947	meiotic nuclear division	biological_process
764	GO:0001578	0.565002	0.0804592	26	83	16396	3947	microtubule bundle formation	biological_process
765	GO:0097190	0.566921	0.0808379	81	292	16396	3947	apoptotic signaling pathway	biological_process
766	GO:0022600	0.575594	0.0821817	21	65	16396	3947	digestive system process	biological_process
767	GO:0006694	0.578461	0.0826989	37	124	16396	3947	steroid biosynthetic process	biological_process
768	GO:0022037	0.579751	0.083207	30	98	16396	3947	metencephalon development	biological_process
769	GO:0048732	0.579751	0.0831927	106	390	16396	3947	gland development	biological_process
770	GO:0019751	0.579751	0.083207	30	98	16396	3947	polyol metabolic process	biological_process
771	GO:1901293	0.580505	0.0834232	51	177	16396	3947	nucleoside phosphate biosynthetic process	biological_process
772	GO:0033280	0.585055	0.0845889	11	30	16396	3947	response to vitamin D	biological_process
773	GO:0070584	0.585055	0.0846217	8	20	16396	3947	mitochondrion morphogenesis	biological_process
774	GO:0032674	0.585055	0.0846217	8	20	16396	3947	regulation of interleukin-5 production	biological_process
775	GO:1904356	0.585055	0.0844152	19	58	16396	3947	regulation of telomere maintenance via telomere lengthening	biological_process
776	GO:0055082	0.585055	0.0844613	174	659	16396	3947	cellular chemical homeostasis	biological_process
777	GO:0033209	0.585261	0.0847604	38	128	16396	3947	tumor necrosis factor-mediated signaling pathway	biological_process
778	GO:0006270	0.599235	0.0868957	13	37	16396	3947	DNA replication initiation	biological_process
779	GO:0007077	0.599483	0.0871549	15	44	16396	3947	mitotic nuclear envelope disassembly	biological_process
780	GO:0019748	0.599483	0.0871549	15	44	16396	3947	secondary metabolic process	biological_process
781	GO:1901568	0.602547	0.0877126	44	151	16396	3947	fatty acid derivative metabolic process	biological_process
782	GO:0007568	0.603772	0.0914534	72	259	16396	3947	aging	biological_process
783	GO:0046541	0.603772	0.093949	3	5	16396	3947	saliva secretion	biological_process
784	GO:0009448	0.603772	0.093949	3	5	16396	3947	gamma-aminobutyric acid metabolic process	biological_process
785	GO:0051081	0.603772	0.0940724	16	48	16396	3947	nuclear envelope disassembly	biological_process
786	GO:0006064	0.603772	0.093949	3	5	16396	3947	glucuronate catabolic process	biological_process
787	GO:0030397	0.603772	0.0940724	16	48	16396	3947	membrane disassembly	biological_process
788	GO:0060157	0.603772	0.093949	3	5	16396	3947	urinary bladder development	biological_process
789	GO:0060445	0.603772	0.0904767	7	17	16396	3947	branching involved in salivary gland morphogenesis	biological_process
790	GO:0036075	0.603772	0.0920331	10	27	16396	3947	replacement ossification	biological_process
791	GO:0010524	0.603772	0.0940724	16	48	16396	3947	positive regulation of calcium ion transport into cytosol	biological_process
792	GO:0060666	0.603772	0.093949	3	5	16396	3947	dichotomous subdivision of terminal units involved in salivary gland branching	biological_process
793	GO:0032677	0.603772	0.0894855	20	62	16396	3947	regulation of interleukin-8 production	biological_process
794	GO:0061197	0.603772	0.093949	3	5	16396	3947	fungiform papilla morphogenesis	biological_process
795	GO:0061737	0.603772	0.093949	3	5	16396	3947	leukotriene signaling pathway	biological_process
796	GO:0098908	0.603772	0.093949	3	5	16396	3947	regulation of neuronal action potential	biological_process
797	GO:0097742	0.603772	0.093949	3	5	16396	3947	de novo centriole assembly	biological_process
798	GO:0002246	0.603772	0.093949	3	5	16396	3947	wound healing involved in inflammatory response	biological_process
799	GO:0006166	0.603772	0.093949	3	5	16396	3947	purine ribonucleoside salvage	biological_process
800	GO:0034196	0.603772	0.093949	3	5	16396	3947	acylglycerol transport	biological_process
801	GO:0097067	0.603772	0.0904767	7	17	16396	3947	cellular response to thyroid hormone stimulus	biological_process
802	GO:0006625	0.603772	0.0904767	7	17	16396	3947	protein targeting to peroxisome	biological_process
803	GO:0090594	0.603772	0.093949	3	5	16396	3947	inflammatory response to wounding	biological_process
804	GO:0010912	0.603772	0.093949	3	5	16396	3947	positive regulation of isomerase activity	biological_process
805	GO:0033630	0.603772	0.0904767	7	17	16396	3947	positive regulation of cell adhesion mediated by integrin	biological_process
806	GO:0071404	0.603772	0.0904767	7	17	16396	3947	cellular response to low-density lipoprotein particle stimulus	biological_process
807	GO:0071680	0.603772	0.093949	3	5	16396	3947	response to indole-3-methanol	biological_process
808	GO:0071681	0.603772	0.093949	3	5	16396	3947	cellular response to indole-3-methanol	biological_process
809	GO:0071798	0.603772	0.093949	3	5	16396	3947	response to prostaglandin D	biological_process
810	GO:0090183	0.603772	0.0920442	18	55	16396	3947	regulation of kidney development	biological_process
811	GO:0051167	0.603772	0.093949	3	5	16396	3947	xylulose 5-phosphate metabolic process	biological_process
812	GO:0032640	0.603772	0.093949	3	5	16396	3947	tumor necrosis factor production	biological_process
813	GO:0032661	0.603772	0.093949	3	5	16396	3947	regulation of interleukin-18 production	biological_process
814	GO:0019348	0.603772	0.093949	3	5	16396	3947	dolichol metabolic process	biological_process
815	GO:0080171	0.603772	0.0920442	18	55	16396	3947	lytic vacuole organization	biological_process
816	GO:0014744	0.603772	0.093949	3	5	16396	3947	positive regulation of muscle adaptation	biological_process
817	GO:0072663	0.603772	0.0904767	7	17	16396	3947	establishment of protein localization to peroxisome	biological_process
818	GO:0010911	0.603772	0.093949	3	5	16396	3947	regulation of isomerase activity	biological_process
819	GO:0001958	0.603772	0.0920331	10	27	16396	3947	endochondral ossification	biological_process
820	GO:0072662	0.603772	0.0904767	7	17	16396	3947	protein localization to peroxisome	biological_process
821	GO:0009804	0.603772	0.093949	3	5	16396	3947	coumarin metabolic process	biological_process
822	GO:0051985	0.603772	0.0920331	10	27	16396	3947	negative regulation of chromosome segregation	biological_process
823	GO:0042816	0.603772	0.093949	3	5	16396	3947	vitamin B6 metabolic process	biological_process
824	GO:0006839	0.603772	0.0917387	58	205	16396	3947	mitochondrial transport	biological_process
825	GO:0010044	0.603772	0.093949	3	5	16396	3947	response to aluminum ion	biological_process
826	GO:0031133	0.603772	0.093949	3	5	16396	3947	regulation of axon diameter	biological_process
827	GO:0007000	0.603772	0.093949	3	5	16396	3947	nucleolus organization	biological_process
828	GO:0021563	0.603772	0.093949	3	5	16396	3947	glossopharyngeal nerve development	biological_process
829	GO:0009698	0.603772	0.093949	3	5	16396	3947	phenylpropanoid metabolic process	biological_process
830	GO:1901078	0.603772	0.093949	3	5	16396	3947	negative regulation of relaxation of muscle	biological_process
831	GO:0051650	0.603772	0.0928362	66	236	16396	3947	establishment of vesicle localization	biological_process
832	GO:1901159	0.603772	0.093949	3	5	16396	3947	xylulose 5-phosphate biosynthetic process	biological_process
833	GO:2001188	0.603772	0.093949	3	5	16396	3947	regulation of T cell activation via T cell receptor contact with antigen bound to MHC molecule on antigen presenting cell	biological_process
834	GO:0042088	0.603772	0.0904767	7	17	16396	3947	T-helper 1 type immune response	biological_process
835	GO:2000609	0.603772	0.093949	3	5	16396	3947	regulation of thyroid hormone generation	biological_process
836	GO:0051754	0.603772	0.093949	3	5	16396	3947	meiotic sister chromatid cohesion
837	GO:0008589	0.604167	0.0942465	21	66	16396	3947	regulation of smoothened signaling pathway	biological_process
838	GO:0071697	0.60643	0.0959541	6	14	16396	3947	ectodermal placode morphogenesis	biological_process
839	GO:0034754	0.60643	0.0956678	31	103	16396	3947	cellular hormone metabolic process	biological_process
840	GO:0035112	0.60643	0.0959541	6	14	16396	3947	genitalia morphogenesis	biological_process
841	GO:0006047	0.60643	0.0959541	6	14	16396	3947	UDP-N-acetylglucosamine metabolic process	biological_process
842	GO:0006012	0.60643	0.0959541	6	14	16396	3947	galactose metabolic process	biological_process
843	GO:0060788	0.60643	0.0959541	6	14	16396	3947	ectodermal placode formation	biological_process
844	GO:0099068	0.60643	0.0959541	6	14	16396	3947	postsynapse assembly	biological_process
845	GO:0042559	0.60643	0.0959541	6	14	16396	3947	pteridine-containing compound biosynthetic process	biological_process
846	GO:0072525	0.60643	0.0948888	12	34	16396	3947	pyridine-containing compound biosynthetic process	biological_process
847	GO:1902653	0.60643	0.0952177	14	41	16396	3947	secondary alcohol biosynthetic process	biological_process
848	GO:0002532	0.60643	0.0959541	6	14	16396	3947	production of molecular mediator involved in inflammatory response	biological_process
849	GO:0009113	0.60643	0.0959541	6	14	16396	3947	purine nucleobase biosynthetic process	biological_process
850	GO:0032844	0.612829	0.0970807	121	452	16396	3947	regulation of homeostatic process	biological_process
851	GO:0051382	0.612992	0.10022	5	11	16396	3947	kinetochore assembly	biological_process
852	GO:0030206	0.612992	0.100152	9	24	16396	3947	chondroitin sulfate biosynthetic process	biological_process
853	GO:0021683	0.612992	0.101329	4	8	16396	3947	cerebellar granular layer morphogenesis	biological_process
854	GO:0032602	0.612992	0.101329	4	8	16396	3947	chemokine production	biological_process
855	GO:0008216	0.612992	0.101329	4	8	16396	3947	spermidine metabolic process	biological_process
856	GO:0072175	0.612992	0.100249	37	126	16396	3947	epithelial tube formation	biological_process
857	GO:0072177	0.612992	0.101329	4	8	16396	3947	mesonephric duct development	biological_process
858	GO:0007144	0.612992	0.101329	4	8	16396	3947	female meiosis I	biological_process
859	GO:0044237	0.612992	0.100048	2126	8684	16396	3947	cellular metabolic process	biological_process
860	GO:0032667	0.612992	0.101329	4	8	16396	3947	regulation of interleukin-23 production	biological_process
861	GO:0072393	0.612992	0.101329	4	8	16396	3947	microtubule anchoring at microtubule organizing center	biological_process
862	GO:0043087	0.612992	0.0998971	184	703	16396	3947	regulation of GTPase activity	biological_process
863	GO:0042726	0.612992	0.101329	4	8	16396	3947	flavin-containing compound metabolic process	biological_process
864	GO:0006991	0.612992	0.101329	4	8	16396	3947	response to sterol depletion	biological_process
865	GO:0097396	0.612992	0.101329	4	8	16396	3947	response to interleukin-17	biological_process
866	GO:0032088	0.612992	0.0987197	22	70	16396	3947	negative regulation of NF-kappaB transcription factor activity	biological_process
867	GO:0040015	0.612992	0.10022	5	11	16396	3947	negative regulation of multicellular organism growth	biological_process
868	GO:0010457	0.612992	0.101329	4	8	16396	3947	centriole-centriole cohesion	biological_process
869	GO:0060346	0.612992	0.101329	4	8	16396	3947	bone trabecula formation	biological_process
870	GO:0060013	0.612992	0.101329	4	8	16396	3947	righting reflex	biological_process
871	GO:0060638	0.612992	0.101329	4	8	16396	3947	mesenchymal-epithelial cell signaling	biological_process
872	GO:0006702	0.612992	0.10022	5	11	16396	3947	androgen biosynthetic process	biological_process
873	GO:0010623	0.612992	0.10022	5	11	16396	3947	programmed cell death involved in cell development	biological_process
874	GO:0035461	0.612992	0.10022	5	11	16396	3947	vitamin transmembrane transport	biological_process
875	GO:0044803	0.612992	0.101329	4	8	16396	3947	multi-organism membrane organization	biological_process
876	GO:0030638	0.612992	0.101329	4	8	16396	3947	polyketide metabolic process	biological_process
877	GO:0051988	0.612992	0.10022	5	11	16396	3947	regulation of attachment of spindle microtubules to kinetochore	biological_process
878	GO:0019852	0.612992	0.10022	5	11	16396	3947	L-ascorbic acid metabolic process	biological_process
879	GO:0035234	0.612992	0.101329	4	8	16396	3947	ectopic germ cell programmed cell death	biological_process
880	GO:0044597	0.612992	0.101329	4	8	16396	3947	daunorubicin metabolic process	biological_process
881	GO:0060054	0.612992	0.101329	4	8	16396	3947	positive regulation of epithelial cell proliferation involved in wound healing	biological_process
882	GO:0021681	0.612992	0.10022	5	11	16396	3947	cerebellar granular layer development	biological_process
883	GO:1903251	0.612992	0.101329	4	8	16396	3947	multi-ciliated epithelial cell differentiation	biological_process
884	GO:0061900	0.612992	0.100152	9	24	16396	3947	glial cell activation	biological_process
885	GO:0070344	0.612992	0.10022	5	11	16396	3947	regulation of fat cell proliferation	biological_process
886	GO:0031580	0.612992	0.101329	4	8	16396	3947	membrane raft distribution	biological_process
887	GO:0044598	0.612992	0.101329	4	8	16396	3947	doxorubicin metabolic process	biological_process
888	GO:0060606	0.615986	0.102053	26	85	16396	3947	tube closure	biological_process
889	GO:0033273	0.615986	0.102053	26	85	16396	3947	response to vitamin	biological_process
890	GO:0016126	0.619904	0.102817	15	45	16396	3947	sterol biosynthetic process	biological_process
891	GO:0050691	0.621968	0.103739	11	31	16396	3947	regulation of defense response to virus by host	biological_process
892	GO:0051293	0.621968	0.103739	11	31	16396	3947	establishment of spindle localization	biological_process
893	GO:0045622	0.621968	0.103739	11	31	16396	3947	regulation of T-helper cell differentiation	biological_process
894	GO:0097502	0.621968	0.103739	11	31	16396	3947	mannosylation	biological_process
895	GO:0120031	0.621968	0.10354	108	402	16396	3947	plasma membrane bounded cell projection assembly	biological_process
896	GO:0033260	0.623097	0.104159	13	38	16396	3947	nuclear DNA replication	biological_process
897	GO:0014003	0.623097	0.104159	13	38	16396	3947	oligodendrocyte development	biological_process
898	GO:0006023	0.633828	0.106071	31	104	16396	3947	aminoglycan biosynthetic process	biological_process
899	GO:1902882	0.637977	0.106884	24	78	16396	3947	regulation of response to oxidative stress	biological_process
900	GO:0034340	0.640318	0.107395	21	67	16396	3947	response to type I interferon	biological_process
901	GO:0070723	0.64473	0.108975	8	21	16396	3947	response to cholesterol	biological_process
902	GO:1901687	0.64473	0.108975	8	21	16396	3947	glutathione derivative biosynthetic process	biological_process
903	GO:0006067	0.64473	0.108975	8	21	16396	3947	ethanol metabolic process	biological_process
904	GO:1901685	0.64473	0.108975	8	21	16396	3947	glutathione derivative metabolic process	biological_process
905	GO:0042832	0.64473	0.108975	8	21	16396	3947	defense response to protozoan	biological_process
906	GO:0000729	0.64473	0.108975	8	21	16396	3947	DNA double-strand break processing	biological_process
907	GO:0009074	0.64473	0.108975	8	21	16396	3947	aromatic amino acid family catabolic process	biological_process
908	GO:0030031	0.645276	0.109188	109	407	16396	3947	cell projection assembly	biological_process
909	GO:1901570	0.652974	0.110612	25	82	16396	3947	fatty acid derivative biosynthetic process	biological_process
910	GO:0030850	0.662061	0.112521	14	42	16396	3947	prostate gland development	biological_process
911	GO:0044743	0.662061	0.112521	14	42	16396	3947	protein transmembrane import into intracellular organelle	biological_process
912	GO:0046850	0.662061	0.112521	14	42	16396	3947	regulation of bone remodeling	biological_process
913	GO:0019915	0.666002	0.113563	10	28	16396	3947	lipid storage	biological_process
914	GO:0006692	0.666002	0.113563	10	28	16396	3947	prostanoid metabolic process	biological_process
915	GO:0010259	0.666002	0.113563	10	28	16396	3947	multicellular organism aging	biological_process
916	GO:0006796	0.666787	0.113821	509	2022	16396	3947	phosphate-containing compound metabolic process	biological_process
917	GO:0072348	0.667572	0.114105	12	35	16396	3947	sulfur compound transport	biological_process
918	GO:0006810	0.667572	0.114203	1027	4145	16396	3947	transport	biological_process
919	GO:0007498	0.675747	0.115853	35	120	16396	3947	mesoderm development	biological_process
920	GO:1900182	0.675747	0.115853	35	120	16396	3947	positive regulation of protein localization to nucleus	biological_process
921	GO:0065002	0.676689	0.116141	17	53	16396	3947	intracellular protein transmembrane transport	biological_process
922	GO:0060337	0.679738	0.116917	20	64	16396	3947	type I interferon signaling pathway	biological_process
923	GO:0071357	0.679738	0.116917	20	64	16396	3947	cellular response to type I interferon	biological_process
924	GO:0032288	0.68009	0.118497	7	18	16396	3947	myelin assembly	biological_process
925	GO:0072337	0.68009	0.118497	7	18	16396	3947	modified amino acid transport	biological_process
926	GO:0032886	0.68009	0.117507	47	166	16396	3947	regulation of microtubule-based process	biological_process
927	GO:0071840	0.68009	0.118481	1296	5256	16396	3947	cellular component organization or biogenesis	biological_process
928	GO:0090185	0.68009	0.118497	7	18	16396	3947	negative regulation of kidney development	biological_process
929	GO:0043574	0.68009	0.118497	7	18	16396	3947	peroxisomal transport	biological_process
930	GO:0032941	0.68009	0.118497	7	18	16396	3947	secretion by tissue	biological_process
931	GO:0034311	0.68009	0.118497	7	18	16396	3947	diol metabolic process	biological_process
932	GO:1904872	0.68009	0.118497	7	18	16396	3947	regulation of telomerase RNA localization to Cajal body	biological_process
933	GO:0044774	0.68009	0.117177	31	105	16396	3947	mitotic DNA integrity checkpoint	biological_process
934	GO:0022408	0.68009	0.117493	41	143	16396	3947	negative regulation of cell-cell adhesion	biological_process
935	GO:0042107	0.68009	0.118497	7	18	16396	3947	cytokine metabolic process	biological_process
936	GO:1903825	0.686588	0.119757	32	109	16396	3947	organic acid transmembrane transport	biological_process
937	GO:0044786	0.706273	0.123322	13	39	16396	3947	cell cycle DNA replication	biological_process
938	GO:1901565	0.70799	0.123753	245	954	16396	3947	organonitrogen compound catabolic process	biological_process
939	GO:0034110	0.711505	0.1245	9	25	16396	3947	regulation of homotypic cell-cell adhesion	biological_process
940	GO:0070670	0.714791	0.125208	11	32	16396	3947	response to interleukin-4	biological_process
941	GO:0008360	0.717345	0.125789	40	140	16396	3947	regulation of cell shape	biological_process
942	GO:0007249	0.717902	0.12602	22	72	16396	3947	I-kappaB kinase/NF-kappaB signaling	biological_process
943	GO:0044843	0.720677	0.126764	35	121	16396	3947	cell cycle G1/S phase transition	biological_process
944	GO:0043902	0.720677	0.126776	47	167	16396	3947	positive regulation of multi-organism process	biological_process
945	GO:0045132	0.720743	0.127056	26	87	16396	3947	meiotic chromosome segregation	biological_process
946	GO:0001706	0.720743	0.12695	16	50	16396	3947	endoderm formation	biological_process
947	GO:2001021	0.721075	0.127383	19	61	16396	3947	negative regulation of response to DNA damage stimulus	biological_process
948	GO:0060135	0.721075	0.127383	19	61	16396	3947	maternal process involved in female pregnancy	biological_process
949	GO:0001911	0.722742	0.128619	6	15	16396	3947	negative regulation of leukocyte mediated cytotoxicity	biological_process
950	GO:0006516	0.722742	0.128619	6	15	16396	3947	glycoprotein catabolic process	biological_process
951	GO:0008272	0.722742	0.128619	6	15	16396	3947	sulfate transport	biological_process
952	GO:0009110	0.722742	0.128619	6	15	16396	3947	vitamin biosynthetic process	biological_process
953	GO:0009950	0.722742	0.128619	6	15	16396	3947	dorsal/ventral axis specification	biological_process
954	GO:0000712	0.722742	0.128619	6	15	16396	3947	resolution of meiotic recombination intermediates	biological_process
955	GO:0071696	0.722742	0.128619	6	15	16396	3947	ectodermal placode development	biological_process
956	GO:0030097	0.729344	0.12993	134	510	16396	3947	hemopoiesis	biological_process
957	GO:0051052	0.730647	0.130298	100	375	16396	3947	regulation of DNA metabolic process	biological_process
958	GO:0021915	0.732546	0.130773	43	152	16396	3947	neural tube development	biological_process
959	GO:0048872	0.737708	0.131832	51	183	16396	3947	homeostasis of number of cells	biological_process
960	GO:0042180	0.743108	0.136952	21	69	16396	3947	cellular ketone metabolic process	biological_process
961	GO:0009886	0.743108	0.139022	5	12	16396	3947	post-embryonic animal morphogenesis	biological_process
962	GO:0036066	0.743108	0.139022	5	12	16396	3947	protein O-linked fucosylation	biological_process
963	GO:0043094	0.743108	0.135388	12	36	16396	3947	cellular metabolic compound salvage	biological_process
964	GO:0035358	0.743108	0.139022	5	12	16396	3947	regulation of peroxisome proliferator activated receptor signaling pathway	biological_process
965	GO:0034698	0.743108	0.137659	10	29	16396	3947	response to gonadotropin	biological_process
966	GO:0030539	0.743108	0.136718	8	22	16396	3947	male genitalia development	biological_process
967	GO:0034219	0.743108	0.137659	10	29	16396	3947	carbohydrate transmembrane transport	biological_process
968	GO:0019585	0.743108	0.139022	5	12	16396	3947	glucuronate metabolic process	biological_process
969	GO:0033013	0.743108	0.133199	17	54	16396	3947	tetrapyrrole metabolic process	biological_process
970	GO:0032892	0.743108	0.137659	10	29	16396	3947	positive regulation of organic acid transport	biological_process
971	GO:0031665	0.743108	0.139022	5	12	16396	3947	negative regulation of lipopolysaccharide-mediated signaling pathway	biological_process
972	GO:0031650	0.743108	0.139022	5	12	16396	3947	regulation of heat generation	biological_process
973	GO:0016447	0.743108	0.136718	8	22	16396	3947	somatic recombination of immunoglobulin gene segments	biological_process
974	GO:0044409	0.743108	0.138939	30	103	16396	3947	entry into host	biological_process
975	GO:0008655	0.743108	0.139022	5	12	16396	3947	pyrimidine-containing compound salvage	biological_process
976	GO:0043616	0.743108	0.139022	5	12	16396	3947	keratinocyte proliferation	biological_process
977	GO:0043097	0.743108	0.139022	5	12	16396	3947	pyrimidine nucleoside salvage	biological_process
978	GO:0021544	0.743108	0.136718	8	22	16396	3947	subpallium development	biological_process
979	GO:0006896	0.743108	0.139022	5	12	16396	3947	Golgi to vacuole transport	biological_process
980	GO:0051806	0.743108	0.138939	30	103	16396	3947	entry into cell of other organism involved in symbiotic interaction	biological_process
981	GO:0006493	0.743108	0.138939	30	103	16396	3947	protein O-linked glycosylation	biological_process
982	GO:0060707	0.743108	0.139022	5	12	16396	3947	trophoblast giant cell differentiation	biological_process
983	GO:0060742	0.743108	0.139022	5	12	16396	3947	epithelial cell differentiation involved in prostate gland development	biological_process
984	GO:0000077	0.743108	0.136402	40	141	16396	3947	DNA damage checkpoint	biological_process
985	GO:0002566	0.743108	0.139022	5	12	16396	3947	somatic diversification of immune receptors via somatic mutation	biological_process
986	GO:1903046	0.743108	0.133754	45	160	16396	3947	meiotic cell cycle process	biological_process
987	GO:0006063	0.743108	0.139022	5	12	16396	3947	uronic acid metabolic process	biological_process
988	GO:0071887	0.743108	0.136718	8	22	16396	3947	leukocyte apoptotic process	biological_process
989	GO:0051828	0.743108	0.138939	30	103	16396	3947	entry into other organism involved in symbiotic interaction	biological_process
990	GO:0001838	0.743108	0.136144	34	118	16396	3947	embryonic epithelial tube formation	biological_process
991	GO:0050687	0.743108	0.136718	8	22	16396	3947	negative regulation of defense response to virus	biological_process
992	GO:0002381	0.743108	0.136718	8	22	16396	3947	immunoglobulin production involved in immunoglobulin mediated immune response	biological_process
993	GO:0090103	0.743108	0.136718	8	22	16396	3947	cochlea morphogenesis	biological_process
994	GO:0097306	0.743108	0.133199	17	54	16396	3947	cellular response to alcohol	biological_process
995	GO:0001779	0.743108	0.139022	5	12	16396	3947	natural killer cell differentiation	biological_process
996	GO:0001843	0.743108	0.137496	25	84	16396	3947	neural tube closure	biological_process
997	GO:0090140	0.743108	0.136718	8	22	16396	3947	regulation of mitochondrial fission	biological_process
998	GO:0050650	0.743108	0.137659	10	29	16396	3947	chondroitin sulfate proteoglycan biosynthetic process	biological_process
999	GO:0002834	0.743108	0.139022	5	12	16396	3947	regulation of response to tumor cell	biological_process
1000	GO:0060218	0.743108	0.139022	5	12	16396	3947	hematopoietic stem cell differentiation	biological_process
1001	GO:0002837	0.743108	0.139022	5	12	16396	3947	regulation of immune response to tumor cell	biological_process
1002	GO:0051653	0.743108	0.135388	12	36	16396	3947	spindle localization	biological_process
1003	GO:0000281	0.743108	0.135388	12	36	16396	3947	mitotic cytokinesis	biological_process
1004	GO:0000050	0.743108	0.139022	5	12	16396	3947	urea cycle	biological_process
1005	GO:0006650	0.751931	0.140812	90	337	16396	3947	glycerophospholipid metabolic process	biological_process
1006	GO:0007127	0.754857	0.141501	31	107	16396	3947	meiosis I	biological_process
1007	GO:0009812	0.761148	0.155007	3	6	16396	3947	flavonoid metabolic process	biological_process
1008	GO:0120009	0.761148	0.155007	3	6	16396	3947	intermembrane lipid transfer	biological_process
1009	GO:0060601	0.761148	0.148778	4	9	16396	3947	lateral sprouting from an epithelium	biological_process
1010	GO:0061196	0.761148	0.155007	3	6	16396	3947	fungiform papilla development	biological_process
1011	GO:0050854	0.761148	0.145593	16	51	16396	3947	regulation of antigen receptor-mediated signaling pathway	biological_process
1012	GO:0043353	0.761148	0.155007	3	6	16396	3947	enucleate erythrocyte differentiation	biological_process
1013	GO:0035987	0.761148	0.144344	13	40	16396	3947	endodermal cell differentiation	biological_process
1014	GO:0097354	0.761148	0.148778	4	9	16396	3947	prenylation	biological_process
1015	GO:0070269	0.761148	0.155007	3	6	16396	3947	pyroptosis	biological_process
1016	GO:0070271	0.761148	0.147697	271	1065	16396	3947	protein complex biogenesis	biological_process
1017	GO:0051665	0.761148	0.148778	4	9	16396	3947	membrane raft localization	biological_process
1018	GO:0010574	0.761148	0.148925	11	33	16396	3947	regulation of vascular endothelial growth factor production	biological_process
1019	GO:0036072	0.761148	0.155007	3	6	16396	3947	direct ossification	biological_process
1020	GO:1902884	0.761148	0.150416	7	19	16396	3947	positive regulation of response to oxidative stress	biological_process
1021	GO:1903224	0.761148	0.155007	3	6	16396	3947	regulation of endodermal cell differentiation	biological_process
1022	GO:0042592	0.761148	0.154261	359	1424	16396	3947	homeostatic process	biological_process
1023	GO:0001768	0.761148	0.155007	3	6	16396	3947	establishment of T cell polarity	biological_process
1024	GO:0051340	0.761148	0.148778	4	9	16396	3947	regulation of ligase activity	biological_process
1025	GO:0051902	0.761148	0.155007	3	6	16396	3947	negative regulation of mitochondrial depolarization	biological_process
1026	GO:1902285	0.761148	0.155007	3	6	16396	3947	semaphorin-plexin signaling pathway involved in neuron projection guidance	biological_process
1027	GO:0042127	0.761148	0.154756	385	1530	16396	3947	regulation of cell proliferation	biological_process
1028	GO:0010033	0.761148	0.154288	667	2683	16396	3947	response to organic substance	biological_process
1029	GO:0060029	0.761148	0.155007	3	6	16396	3947	convergent extension involved in organogenesis	biological_process
1030	GO:0010216	0.761148	0.155007	3	6	16396	3947	maintenance of DNA methylation	biological_process
1031	GO:0006644	0.761148	0.151692	108	410	16396	3947	phospholipid metabolic process	biological_process
1032	GO:0060056	0.761148	0.155007	3	6	16396	3947	mammary gland involution	biological_process
1033	GO:0007020	0.761148	0.150416	7	19	16396	3947	microtubule nucleation	biological_process
1034	GO:0051283	0.761148	0.152273	14	44	16396	3947	negative regulation of sequestering of calcium ion	biological_process
1035	GO:0039531	0.761148	0.150416	7	19	16396	3947	regulation of viral-induced cytoplasmic pattern recognition receptor signaling pathway	biological_process
1036	GO:0042168	0.761148	0.151694	9	26	16396	3947	heme metabolic process	biological_process
1037	GO:0051279	0.761148	0.153337	21	70	16396	3947	regulation of release of sequestered calcium ion into cytosol	biological_process
1038	GO:0051270	0.761148	0.145986	208	810	16396	3947	regulation of cellular component movement	biological_process
1039	GO:0016486	0.761148	0.148925	11	33	16396	3947	peptide hormone processing	biological_process
1040	GO:0034377	0.761148	0.151694	9	26	16396	3947	plasma lipoprotein particle assembly	biological_process
1041	GO:0043096	0.761148	0.155007	3	6	16396	3947	purine nucleobase salvage	biological_process
1042	GO:0001957	0.761148	0.155007	3	6	16396	3947	intramembranous ossification	biological_process
1043	GO:0006561	0.761148	0.155007	3	6	16396	3947	proline biosynthetic process	biological_process
1044	GO:1904415	0.761148	0.155007	3	6	16396	3947	regulation of xenophagy	biological_process
1045	GO:1904429	0.761148	0.155007	3	6	16396	3947	regulation of t-circle formation	biological_process
1046	GO:0043587	0.761148	0.148778	4	9	16396	3947	tongue morphogenesis	biological_process
1047	GO:0051797	0.761148	0.150416	7	19	16396	3947	regulation of hair follicle development	biological_process
1048	GO:0009066	0.761148	0.151611	17	55	16396	3947	aspartate family amino acid metabolic process	biological_process
1049	GO:0032964	0.761148	0.155007	3	6	16396	3947	collagen biosynthetic process	biological_process
1050	GO:2000253	0.761148	0.148778	4	9	16396	3947	positive regulation of feeding behavior	biological_process
1051	GO:0072174	0.761148	0.155007	3	6	16396	3947	metanephric tubule formation	biological_process
1052	GO:0000101	0.761148	0.155007	3	6	16396	3947	sulfur amino acid transport	biological_process
1053	GO:0072522	0.761148	0.146211	33	115	16396	3947	purine-containing compound biosynthetic process	biological_process
1054	GO:0051788	0.761148	0.151694	9	26	16396	3947	response to misfolded protein	biological_process
1055	GO:0002583	0.761148	0.155007	3	6	16396	3947	regulation of antigen processing and presentation of peptide antigen	biological_process
1056	GO:0032494	0.761148	0.148778	4	9	16396	3947	response to peptidoglycan	biological_process
1057	GO:0046113	0.761148	0.155007	3	6	16396	3947	nucleobase catabolic process	biological_process
1058	GO:0032808	0.761148	0.155007	3	6	16396	3947	lacrimal gland development	biological_process
1059	GO:0001840	0.761148	0.148778	4	9	16396	3947	neural plate development	biological_process
1060	GO:0002645	0.761148	0.148778	4	9	16396	3947	positive regulation of tolerance induction	biological_process
1061	GO:0072718	0.761148	0.148778	4	9	16396	3947	response to cisplatin	biological_process
1062	GO:0080009	0.761148	0.155007	3	6	16396	3947	mRNA methylation	biological_process
1063	GO:0086073	0.761148	0.155007	3	6	16396	3947	bundle of His cell-Purkinje myocyte adhesion involved in cell communication	biological_process
1064	GO:0018342	0.761148	0.148778	4	9	16396	3947	protein prenylation	biological_process
1065	GO:0008228	0.761148	0.148778	4	9	16396	3947	opsonization	biological_process
1066	GO:0045136	0.761148	0.148778	4	9	16396	3947	development of secondary sexual characteristics	biological_process
1067	GO:0090166	0.761148	0.155007	3	6	16396	3947	Golgi disassembly	biological_process
1068	GO:0002767	0.761148	0.155007	3	6	16396	3947	immune response-inhibiting cell surface receptor signaling pathway	biological_process
1069	GO:0032637	0.761148	0.155007	3	6	16396	3947	interleukin-8 production	biological_process
1070	GO:0032069	0.761148	0.151694	9	26	16396	3947	regulation of nuclease activity	biological_process
1071	GO:0033028	0.761148	0.155007	3	6	16396	3947	myeloid cell apoptotic process	biological_process
1072	GO:0000266	0.761148	0.150416	7	19	16396	3947	mitochondrial fission	biological_process
1073	GO:0002521	0.761148	0.152705	81	303	16396	3947	leukocyte differentiation	biological_process
1074	GO:1904417	0.761148	0.155007	3	6	16396	3947	positive regulation of xenophagy	biological_process
1075	GO:0006778	0.761148	0.148925	11	33	16396	3947	porphyrin-containing compound metabolic process	biological_process
1076	GO:0019538	0.761148	0.154138	1033	4188	16396	3947	protein metabolic process	biological_process
1077	GO:0070493	0.761148	0.148778	4	9	16396	3947	thrombin-activated receptor signaling pathway	biological_process
1078	GO:0070601	0.761148	0.155007	3	6	16396	3947	centromeric sister chromatid cohesion	biological_process
1079	GO:0097105	0.761148	0.148778	4	9	16396	3947	presynaptic membrane assembly	biological_process
1080	GO:0097028	0.761148	0.148925	11	33	16396	3947	dendritic cell differentiation	biological_process
1081	GO:0009225	0.761148	0.148925	11	33	16396	3947	nucleotide-sugar metabolic process	biological_process
1082	GO:0071671	0.761148	0.155007	3	6	16396	3947	regulation of smooth muscle cell chemotaxis	biological_process
1083	GO:0034104	0.761148	0.150416	7	19	16396	3947	negative regulation of tissue remodeling	biological_process
1084	GO:1904746	0.761148	0.155007	3	6	16396	3947	negative regulation of apoptotic process involved in development	biological_process
1085	GO:0006054	0.761148	0.148778	4	9	16396	3947	N-acetylneuraminate metabolic process	biological_process
1086	GO:0006048	0.761148	0.148778	4	9	16396	3947	UDP-N-acetylglucosamine biosynthetic process	biological_process
1087	GO:0071600	0.761148	0.148778	4	9	16396	3947	otic vesicle morphogenesis	biological_process
1088	GO:0032222	0.761148	0.148778	4	9	16396	3947	regulation of synaptic transmission
1089	GO:0071431	0.761148	0.148925	11	33	16396	3947	tRNA-containing ribonucleoprotein complex export from nucleus	biological_process
1090	GO:1904851	0.761148	0.148778	4	9	16396	3947	positive regulation of establishment of protein localization to telomere	biological_process
1091	GO:0071374	0.761148	0.148778	4	9	16396	3947	cellular response to parathyroid hormone stimulus	biological_process
1092	GO:1902065	0.761148	0.148778	4	9	16396	3947	response to L-glutamate	biological_process
1093	GO:0006002	0.761148	0.148778	4	9	16396	3947	fructose 6-phosphate metabolic process	biological_process
1094	GO:0009791	0.762669	0.155458	26	89	16396	3947	post-embryonic development	biological_process
1095	GO:0050832	0.777684	0.158664	12	37	16396	3947	defense response to fungus	biological_process
1096	GO:0006461	0.787488	0.160811	270	1064	16396	3947	protein complex assembly	biological_process
1097	GO:0006672	0.788141	0.161173	23	78	16396	3947	ceramide metabolic process	biological_process
1098	GO:0000082	0.788141	0.161237	34	120	16396	3947	G1/S transition of mitotic cell cycle	biological_process
1099	GO:0001738	0.797511	0.164193	10	30	16396	3947	morphogenesis of a polarized epithelium	biological_process
1100	GO:0015949	0.797511	0.164193	10	30	16396	3947	nucleobase-containing small molecule interconversion	biological_process
1101	GO:1901661	0.797511	0.164193	10	30	16396	3947	quinone metabolic process	biological_process
1102	GO:0002456	0.797511	0.164193	10	30	16396	3947	T cell mediated immunity	biological_process
1103	GO:0043631	0.797511	0.164193	10	30	16396	3947	RNA polyadenylation	biological_process
1104	GO:1903053	0.797511	0.164193	10	30	16396	3947	regulation of extracellular matrix organization	biological_process
1105	GO:0042572	0.797511	0.164193	10	30	16396	3947	retinol metabolic process	biological_process
1106	GO:0070997	0.798236	0.165651	16	52	16396	3947	neuron death	biological_process
1107	GO:0051047	0.798236	0.164739	99	376	16396	3947	positive regulation of secretion	biological_process
1108	GO:0070887	0.798236	0.16503	621	2498	16396	3947	cellular response to chemical stimulus	biological_process
1109	GO:0048385	0.798236	0.165829	6	16	16396	3947	regulation of retinoic acid receptor signaling pathway	biological_process
1110	GO:0090344	0.798236	0.165829	6	16	16396	3947	negative regulation of cell aging	biological_process
1111	GO:0000076	0.798236	0.165829	6	16	16396	3947	DNA replication checkpoint	biological_process
1112	GO:0002643	0.798236	0.165829	6	16	16396	3947	regulation of tolerance induction	biological_process
1113	GO:0015696	0.798236	0.165651	16	52	16396	3947	ammonium transport	biological_process
1114	GO:0042089	0.798236	0.165829	6	16	16396	3947	cytokine biosynthetic process	biological_process
1115	GO:0050435	0.798236	0.165829	6	16	16396	3947	amyloid-beta metabolic process	biological_process
1116	GO:1901071	0.799691	0.167619	8	23	16396	3947	glucosamine-containing compound metabolic process	biological_process
1117	GO:0031109	0.799691	0.167153	13	41	16396	3947	microtubule polymerization or depolymerization	biological_process
1118	GO:0032459	0.799691	0.167153	13	41	16396	3947	regulation of protein oligomerization	biological_process
1119	GO:0032526	0.799691	0.166299	30	105	16396	3947	response to retinoic acid	biological_process
1120	GO:0090189	0.799691	0.167619	8	23	16396	3947	regulation of branching involved in ureteric bud morphogenesis	biological_process
1121	GO:0045576	0.799691	0.167619	8	23	16396	3947	mast cell activation	biological_process
1122	GO:0000470	0.799691	0.167619	8	23	16396	3947	maturation of LSU-rRNA	biological_process
1123	GO:1902742	0.799691	0.167619	8	23	16396	3947	apoptotic process involved in development	biological_process
1124	GO:0048821	0.799691	0.167619	8	23	16396	3947	erythrocyte development	biological_process
1125	GO:0051321	0.799691	0.16745	58	214	16396	3947	meiotic cell cycle	biological_process
1126	GO:0032845	0.802617	0.168382	38	136	16396	3947	negative regulation of homeostatic process	biological_process
1127	GO:0032388	0.811052	0.170303	86	325	16396	3947	positive regulation of intracellular transport	biological_process
1128	GO:0040012	0.815	0.171283	206	807	16396	3947	regulation of locomotion	biological_process
1129	GO:2001233	0.818123	0.172092	97	369	16396	3947	regulation of apoptotic signaling pathway	biological_process
1130	GO:0032205	0.827917	0.174769	11	34	16396	3947	negative regulation of telomere maintenance	biological_process
1131	GO:0043486	0.827917	0.174609	14	45	16396	3947	histone exchange	biological_process
1132	GO:0046173	0.827917	0.174769	11	34	16396	3947	polyol biosynthetic process	biological_process
1133	GO:0048538	0.827917	0.174609	14	45	16396	3947	thymus development	biological_process
1134	GO:1901264	0.833796	0.176459	18	60	16396	3947	carbohydrate derivative transport	biological_process
1135	GO:1902531	0.833796	0.176475	436	1744	16396	3947	regulation of intracellular signal transduction	biological_process
1136	GO:0009636	0.833796	0.176289	56	207	16396	3947	response to toxic substance	biological_process
1137	GO:0048736	0.843224	0.178785	46	168	16396	3947	appendage development	biological_process
1138	GO:0060173	0.843224	0.178785	46	168	16396	3947	limb development	biological_process
1139	GO:0010453	0.846312	0.181524	9	27	16396	3947	regulation of cell fate commitment	biological_process
1140	GO:0000212	0.846312	0.183221	5	13	16396	3947	meiotic spindle organization	biological_process
1141	GO:0030201	0.846312	0.181524	9	27	16396	3947	heparan sulfate proteoglycan metabolic process	biological_process
1142	GO:0046519	0.846312	0.183221	5	13	16396	3947	sphingoid metabolic process	biological_process
1143	GO:0044255	0.846312	0.183023	240	947	16396	3947	cellular lipid metabolic process	biological_process
1144	GO:0097320	0.846312	0.183221	5	13	16396	3947	plasma membrane tubulation	biological_process
1145	GO:0010528	0.846312	0.183221	5	13	16396	3947	regulation of transposition	biological_process
1146	GO:0010529	0.846312	0.183221	5	13	16396	3947	negative regulation of transposition	biological_process
1147	GO:0071634	0.846312	0.181524	9	27	16396	3947	regulation of transforming growth factor beta production	biological_process
1148	GO:1905809	0.846312	0.183221	5	13	16396	3947	negative regulation of synapse organization	biological_process
1149	GO:0060706	0.846312	0.181524	9	27	16396	3947	cell differentiation involved in embryonic placenta development	biological_process
1150	GO:0001710	0.846312	0.183221	5	13	16396	3947	mesodermal cell fate commitment	biological_process
1151	GO:0007569	0.846312	0.181105	19	64	16396	3947	cell aging	biological_process
1152	GO:0045780	0.846312	0.183221	5	13	16396	3947	positive regulation of bone resorption	biological_process
1153	GO:0032206	0.846312	0.1812	15	49	16396	3947	positive regulation of telomere maintenance	biological_process
1154	GO:0032673	0.846312	0.181524	9	27	16396	3947	regulation of interleukin-4 production	biological_process
1155	GO:0071305	0.846312	0.183221	5	13	16396	3947	cellular response to vitamin D	biological_process
1156	GO:0009880	0.846312	0.181105	19	64	16396	3947	embryonic pattern specification	biological_process
1157	GO:0006760	0.846312	0.181524	9	27	16396	3947	folic acid-containing compound metabolic process	biological_process
1158	GO:0048145	0.846312	0.181358	24	83	16396	3947	regulation of fibroblast proliferation	biological_process
1159	GO:0019627	0.846312	0.183221	5	13	16396	3947	urea metabolic process	biological_process
1160	GO:0090128	0.846312	0.183221	5	13	16396	3947	regulation of synapse maturation	biological_process
1161	GO:0070507	0.846312	0.182758	39	141	16396	3947	regulation of microtubule cytoskeleton organization	biological_process
1162	GO:0070525	0.846312	0.183221	5	13	16396	3947	tRNA threonylcarbamoyladenosine metabolic process	biological_process
1163	GO:0006900	0.850855	0.184362	25	87	16396	3947	vesicle budding from membrane	biological_process
1164	GO:0006414	0.853774	0.185154	32	114	16396	3947	translational elongation	biological_process
1165	GO:0021895	0.854753	0.185844	7	20	16396	3947	cerebral cortex neuron differentiation	biological_process
1166	GO:0006266	0.854753	0.185844	7	20	16396	3947	DNA ligation	biological_process
1167	GO:0007398	0.854753	0.185844	7	20	16396	3947	ectoderm development	biological_process
1168	GO:0031348	0.862698	0.187732	43	157	16396	3947	negative regulation of defense response	biological_process
1169	GO:0051439	0.868625	0.189183	21	72	16396	3947	regulation of ubiquitin-protein ligase activity involved in mitotic cell cycle	biological_process
1170	GO:0034260	0.879169	0.191643	13	42	16396	3947	negative regulation of GTPase activity	biological_process
1171	GO:0001841	0.880612	0.192122	28	99	16396	3947	neural tube formation	biological_process
1172	GO:0045191	0.882295	0.192981	10	31	16396	3947	regulation of isotype switching	biological_process
1173	GO:0032204	0.882295	0.192706	22	76	16396	3947	regulation of telomere maintenance	biological_process
1174	GO:0043171	0.882295	0.192981	10	31	16396	3947	peptide catabolic process	biological_process
1175	GO:0072111	0.902721	0.202827	4	10	16396	3947	cell proliferation involved in kidney development	biological_process
1176	GO:1904953	0.902721	0.202827	4	10	16396	3947	Wnt signaling pathway involved in midbrain dopaminergic neuron differentiation	biological_process
1177	GO:0061640	0.902721	0.198462	14	46	16396	3947	cytoskeleton-dependent cytokinesis	biological_process
1178	GO:0035336	0.902721	0.201353	8	24	16396	3947	long-chain fatty-acyl-CoA metabolic process	biological_process
1179	GO:0061088	0.902721	0.202827	4	10	16396	3947	regulation of sequestering of zinc ion	biological_process
1180	GO:0048520	0.902721	0.201353	8	24	16396	3947	positive regulation of behavior	biological_process
1181	GO:0072321	0.902721	0.202827	4	10	16396	3947	chaperone-mediated protein transport	biological_process
1182	GO:0032352	0.902721	0.202827	4	10	16396	3947	positive regulation of hormone metabolic process	biological_process
1183	GO:0097104	0.902721	0.202827	4	10	16396	3947	postsynaptic membrane assembly	biological_process
1184	GO:0007288	0.902721	0.202827	4	10	16396	3947	sperm axoneme assembly	biological_process
1185	GO:1904861	0.902721	0.202827	4	10	16396	3947	excitatory synapse assembly	biological_process
1186	GO:0035878	0.902721	0.202827	4	10	16396	3947	nail development	biological_process
1187	GO:0051593	0.902721	0.202827	4	10	16396	3947	response to folic acid	biological_process
1188	GO:0031572	0.902721	0.202573	11	35	16396	3947	G2 DNA damage checkpoint	biological_process
1189	GO:0010501	0.902721	0.198462	14	46	16396	3947	RNA secondary structure unwinding	biological_process
1190	GO:0051238	0.902721	0.202827	4	10	16396	3947	sequestering of metal ion	biological_process
1191	GO:0060174	0.902721	0.202827	4	10	16396	3947	limb bud formation	biological_process
1192	GO:0021548	0.902721	0.202827	4	10	16396	3947	pons development	biological_process
1193	GO:0045648	0.902721	0.201353	8	24	16396	3947	positive regulation of erythrocyte differentiation	biological_process
1194	GO:0051031	0.902721	0.202573	11	35	16396	3947	tRNA transport	biological_process
1195	GO:0006670	0.902721	0.202827	4	10	16396	3947	sphingosine metabolic process	biological_process
1196	GO:0006560	0.902721	0.202827	4	10	16396	3947	proline metabolic process	biological_process
1197	GO:0017085	0.902721	0.202827	4	10	16396	3947	response to insecticide	biological_process
1198	GO:0021892	0.902721	0.202827	4	10	16396	3947	cerebral cortex GABAergic interneuron differentiation	biological_process
1199	GO:0120034	0.902721	0.198903	24	84	16396	3947	positive regulation of plasma membrane bounded cell projection assembly	biological_process
1200	GO:0042116	0.902721	0.202573	11	35	16396	3947	macrophage activation	biological_process
1201	GO:0001867	0.902721	0.202827	4	10	16396	3947	complement activation
1202	GO:0001773	0.902721	0.201353	8	24	16396	3947	myeloid dendritic cell activation	biological_process
1203	GO:0044818	0.902721	0.201353	8	24	16396	3947	mitotic G2/M transition checkpoint	biological_process
1204	GO:0051547	0.902721	0.202827	4	10	16396	3947	regulation of keratinocyte migration	biological_process
1205	GO:0042098	0.902721	0.202573	11	35	16396	3947	T cell proliferation	biological_process
1206	GO:0036314	0.902721	0.201353	8	24	16396	3947	response to sterol	biological_process
1207	GO:0032880	0.903762	0.203229	242	959	16396	3947	regulation of protein localization	biological_process
1208	GO:0015992	0.903911	0.20343	34	123	16396	3947	proton transport	biological_process
1209	GO:0002262	0.906373	0.204153	26	92	16396	3947	myeloid cell homeostasis	biological_process
1210	GO:0050885	0.906939	0.20445	15	50	16396	3947	neuromuscular process controlling balance	biological_process
1211	GO:0032291	0.909678	0.20693	6	17	16396	3947	axon ensheathment in central nervous system	biological_process
1212	GO:0048535	0.909678	0.20693	6	17	16396	3947	lymph node development	biological_process
1213	GO:0072331	0.909678	0.206284	36	131	16396	3947	signal transduction by p53 class mediator	biological_process
1214	GO:1901606	0.909678	0.20648	27	96	16396	3947	alpha-amino acid catabolic process	biological_process
1215	GO:0042772	0.909678	0.20693	6	17	16396	3947	DNA damage response
1216	GO:0045056	0.909678	0.20693	6	17	16396	3947	transcytosis	biological_process
1217	GO:0033554	0.909678	0.205466	388	1555	16396	3947	cellular response to stress	biological_process
1218	GO:0060561	0.909678	0.20693	6	17	16396	3947	apoptotic process involved in morphogenesis	biological_process
1219	GO:0022010	0.909678	0.20693	6	17	16396	3947	central nervous system myelination	biological_process
1220	GO:0002208	0.909678	0.20693	6	17	16396	3947	somatic diversification of immunoglobulins involved in immune response	biological_process
1221	GO:0002204	0.909678	0.20693	6	17	16396	3947	somatic recombination of immunoglobulin genes involved in immune response	biological_process
1222	GO:0016331	0.915584	0.208784	38	139	16396	3947	morphogenesis of embryonic epithelium	biological_process
1223	GO:0048469	0.915584	0.208784	38	139	16396	3947	cell maturation	biological_process
1224	GO:0051303	0.915584	0.208556	21	73	16396	3947	establishment of chromosome localization	biological_process
1225	GO:2000275	0.919596	0.246161	2	4	16396	3947	regulation of oxidative phosphorylation uncoupler activity	biological_process
1226	GO:0090521	0.919596	0.246161	2	4	16396	3947	glomerular visceral epithelial cell migration	biological_process
1227	GO:1905342	0.919596	0.246161	2	4	16396	3947	positive regulation of protein localization to kinetochore	biological_process
1228	GO:1990966	0.919596	0.246161	2	4	16396	3947	ATP generation from poly-ADP-D-ribose	biological_process
1229	GO:0021615	0.919596	0.246161	2	4	16396	3947	glossopharyngeal nerve morphogenesis	biological_process
1230	GO:0021549	0.919596	0.219672	25	89	16396	3947	cerebellum development	biological_process
1231	GO:0090245	0.919596	0.246161	2	4	16396	3947	axis elongation involved in somitogenesis	biological_process
1232	GO:0032570	0.919596	0.217682	13	43	16396	3947	response to progesterone	biological_process
1233	GO:2000644	0.919596	0.224554	3	7	16396	3947	regulation of receptor catabolic process	biological_process
1234	GO:2000172	0.919596	0.246161	2	4	16396	3947	regulation of branching morphogenesis of a nerve	biological_process
1235	GO:2000535	0.919596	0.224554	3	7	16396	3947	regulation of entry of bacterium into host cell	biological_process
1236	GO:0015936	0.919596	0.231702	5	14	16396	3947	coenzyme A metabolic process	biological_process
1237	GO:0015846	0.919596	0.246161	2	4	16396	3947	polyamine transport	biological_process
1238	GO:2000360	0.919596	0.246161	2	4	16396	3947	negative regulation of binding of sperm to zona pellucida	biological_process
1239	GO:0002520	0.919596	0.231169	149	586	16396	3947	immune system development	biological_process
1240	GO:0032455	0.919596	0.246161	2	4	16396	3947	nerve growth factor processing	biological_process
1241	GO:0032439	0.919596	0.246161	2	4	16396	3947	endosome localization	biological_process
1242	GO:0021999	0.919596	0.246161	2	4	16396	3947	neural plate anterior/posterior regionalization	biological_process
1243	GO:0090316	0.919596	0.21262	66	250	16396	3947	positive regulation of intracellular protein transport	biological_process
1244	GO:0022009	0.919596	0.246161	2	4	16396	3947	central nervous system vasculogenesis	biological_process
1245	GO:1990845	0.919596	0.231702	5	14	16396	3947	adaptive thermogenesis	biological_process
1246	GO:0090306	0.919596	0.224554	3	7	16396	3947	spindle assembly involved in meiosis	biological_process
1247	GO:0090305	0.919596	0.234563	71	272	16396	3947	nucleic acid phosphodiester bond hydrolysis	biological_process
1248	GO:2000371	0.919596	0.246161	2	4	16396	3947	regulation of DNA topoisomerase (ATP-hydrolyzing) activity	biological_process
1249	GO:0000160	0.919596	0.224554	3	7	16396	3947	phosphorelay signal transduction system	biological_process
1250	GO:1905867	0.919596	0.246161	2	4	16396	3947	epididymis development	biological_process
1251	GO:0030111	0.919596	0.244001	81	313	16396	3947	regulation of Wnt signaling pathway	biological_process
1252	GO:0090596	0.919596	0.212396	65	246	16396	3947	sensory organ morphogenesis	biological_process
1253	GO:0030157	0.919596	0.224554	3	7	16396	3947	pancreatic juice secretion	biological_process
1254	GO:1900048	0.919596	0.23752	8	25	16396	3947	positive regulation of hemostasis	biological_process
1255	GO:1900245	0.919596	0.246161	2	4	16396	3947	positive regulation of MDA-5 signaling pathway	biological_process
1256	GO:0030194	0.919596	0.23752	8	25	16396	3947	positive regulation of blood coagulation	biological_process
1257	GO:1903385	0.919596	0.246161	2	4	16396	3947	regulation of homophilic cell adhesion	biological_process
1258	GO:1900246	0.919596	0.224554	3	7	16396	3947	positive regulation of RIG-I signaling pathway	biological_process
1259	GO:0030199	0.919596	0.210708	12	39	16396	3947	collagen fibril organization	biological_process
1260	GO:1900376	0.919596	0.224554	3	7	16396	3947	regulation of secondary metabolite biosynthetic process	biological_process
1261	GO:0001696	0.919596	0.224554	3	7	16396	3947	gastric acid secretion	biological_process
1262	GO:1902659	0.919596	0.246161	2	4	16396	3947	regulation of glucose mediated signaling pathway	biological_process
1263	GO:0030207	0.919596	0.231702	5	14	16396	3947	chondroitin sulfate catabolic process	biological_process
1264	GO:0099612	0.919596	0.224554	3	7	16396	3947	protein localization to axon	biological_process
1265	GO:1901503	0.919596	0.246161	2	4	16396	3947	ether biosynthetic process	biological_process
1266	GO:0001920	0.919596	0.246161	2	4	16396	3947	negative regulation of receptor recycling	biological_process
1267	GO:0090244	0.919596	0.246161	2	4	16396	3947	Wnt signaling pathway involved in somitogenesis	biological_process
1268	GO:0001893	0.919596	0.223788	10	32	16396	3947	maternal placenta development	biological_process
1269	GO:1901642	0.919596	0.224554	3	7	16396	3947	nucleoside transmembrane transport	biological_process
1270	GO:0030218	0.919596	0.222391	19	66	16396	3947	erythrocyte differentiation	biological_process
1271	GO:0001767	0.919596	0.224554	3	7	16396	3947	establishment of lymphocyte polarity	biological_process
1272	GO:0001820	0.919596	0.246161	2	4	16396	3947	serotonin secretion	biological_process
1273	GO:1902202	0.919596	0.246161	2	4	16396	3947	regulation of hepatocyte growth factor receptor signaling pathway	biological_process
1274	GO:1902117	0.919596	0.241266	18	63	16396	3947	positive regulation of organelle assembly	biological_process
1275	GO:0001842	0.919596	0.224554	3	7	16396	3947	neural fold formation	biological_process
1276	GO:0030952	0.919596	0.224554	3	7	16396	3947	establishment or maintenance of cytoskeleton polarity	biological_process
1277	GO:1901509	0.919596	0.246161	2	4	16396	3947	regulation of endothelial tube morphogenesis	biological_process
1278	GO:0002051	0.919596	0.246161	2	4	16396	3947	osteoblast fate commitment	biological_process
1279	GO:0019377	0.919596	0.231702	5	14	16396	3947	glycolipid catabolic process	biological_process
1280	GO:0031585	0.919596	0.246161	2	4	16396	3947	regulation of inositol 1
1281	GO:0090598	0.919596	0.246161	2	4	16396	3947	male anatomical structure morphogenesis	biological_process
1282	GO:0032119	0.919596	0.246161	2	4	16396	3947	sequestering of zinc ion	biological_process
1283	GO:0019673	0.919596	0.224554	3	7	16396	3947	GDP-mannose metabolic process	biological_process
1284	GO:1904636	0.919596	0.246161	2	4	16396	3947	response to ionomycin	biological_process
1285	GO:0019556	0.919596	0.246161	2	4	16396	3947	histidine catabolic process to glutamate and formamide	biological_process
1286	GO:0032091	0.919596	0.219672	25	89	16396	3947	negative regulation of protein binding	biological_process
1287	GO:0097164	0.919596	0.243707	48	181	16396	3947	ammonium ion metabolic process	biological_process
1288	GO:1904220	0.919596	0.246161	2	4	16396	3947	regulation of serine C-palmitoyltransferase activity	biological_process
1289	GO:0097305	0.919596	0.218526	50	187	16396	3947	response to alcohol	biological_process
1290	GO:0019441	0.919596	0.224554	3	7	16396	3947	tryptophan catabolic process to kynurenine	biological_process
1291	GO:1904180	0.919596	0.224554	3	7	16396	3947	negative regulation of membrane depolarization	biological_process
1292	GO:0097411	0.919596	0.246161	2	4	16396	3947	hypoxia-inducible factor-1alpha signaling pathway	biological_process
1293	GO:0097435	0.919596	0.231747	94	364	16396	3947	supramolecular fiber organization	biological_process
1294	GO:0002248	0.919596	0.246161	2	4	16396	3947	connective tissue replacement involved in inflammatory response wound healing	biological_process
1295	GO:1903998	0.919596	0.246161	2	4	16396	3947	regulation of eating behavior	biological_process
1296	GO:0097490	0.919596	0.246161	2	4	16396	3947	sympathetic neuron projection extension	biological_process
1297	GO:0097491	0.919596	0.246161	2	4	16396	3947	sympathetic neuron projection guidance	biological_process
1298	GO:1903707	0.919596	0.217261	33	120	16396	3947	negative regulation of hemopoiesis	biological_process
1299	GO:0097553	0.919596	0.228973	15	51	16396	3947	calcium ion transmembrane import into cytosol	biological_process
1300	GO:0097709	0.919596	0.246161	2	4	16396	3947	connective tissue replacement	biological_process
1301	GO:0002069	0.919596	0.224554	3	7	16396	3947	columnar/cuboidal epithelial cell maturation	biological_process
1302	GO:0098792	0.919596	0.246161	2	4	16396	3947	xenophagy	biological_process
1303	GO:1903706	0.919596	0.212101	106	410	16396	3947	regulation of hemopoiesis	biological_process
1304	GO:1903596	0.919596	0.246161	2	4	16396	3947	regulation of gap junction assembly	biological_process
1305	GO:0016321	0.919596	0.246161	2	4	16396	3947	female meiosis chromosome segregation	biological_process
1306	GO:0002474	0.919596	0.221892	26	93	16396	3947	antigen processing and presentation of peptide antigen via MHC class I	biological_process
1307	GO:0031296	0.919596	0.246161	2	4	16396	3947	B cell costimulation	biological_process
1308	GO:0045064	0.919596	0.246161	2	4	16396	3947	T-helper 2 cell differentiation	biological_process
1309	GO:0002760	0.919596	0.246161	2	4	16396	3947	positive regulation of antimicrobial humoral response	biological_process
1310	GO:0032606	0.919596	0.224554	3	7	16396	3947	type I interferon production	biological_process
1311	GO:0042273	0.919596	0.222391	19	66	16396	3947	ribosomal large subunit biogenesis	biological_process
1312	GO:0051715	0.919596	0.224554	3	7	16396	3947	cytolysis in other organism	biological_process
1313	GO:0051482	0.919596	0.213716	9	28	16396	3947	positive regulation of cytosolic calcium ion concentration involved in phospholipase C-activating G-protein coupled signaling pathway	biological_process
1314	GO:0042494	0.919596	0.246161	2	4	16396	3947	detection of bacterial lipoprotein	biological_process
1315	GO:0051353	0.919596	0.245111	13	44	16396	3947	positive regulation of oxidoreductase activity	biological_process
1316	GO:0006818	0.919596	0.234377	34	125	16396	3947	hydrogen transport	biological_process
1317	GO:0051351	0.919596	0.224554	3	7	16396	3947	positive regulation of ligase activity	biological_process
1318	GO:0045829	0.919596	0.246161	2	4	16396	3947	negative regulation of isotype switching	biological_process
1319	GO:0051345	0.919596	0.221282	238	946	16396	3947	positive regulation of hydrolase activity	biological_process
1320	GO:0051336	0.919596	0.234752	340	1365	16396	3947	regulation of hydrolase activity	biological_process
1321	GO:0006996	0.919596	0.227138	747	3035	16396	3947	organelle organization	biological_process
1322	GO:0007007	0.919596	0.224278	7	21	16396	3947	inner mitochondrial membrane organization	biological_process
1323	GO:0007018	0.919596	0.234379	64	244	16396	3947	microtubule-based movement	biological_process
1324	GO:0045776	0.919596	0.217682	13	43	16396	3947	negative regulation of blood pressure	biological_process
1325	GO:0009635	0.919596	0.224554	3	7	16396	3947	response to herbicide	biological_process
1326	GO:0044773	0.919596	0.242041	27	98	16396	3947	mitotic DNA damage checkpoint	biological_process
1327	GO:0006772	0.919596	0.246161	2	4	16396	3947	thiamine metabolic process	biological_process
1328	GO:0060665	0.919596	0.246161	2	4	16396	3947	regulation of branching involved in salivary gland morphogenesis by mesenchymal-epithelial signaling	biological_process
1329	GO:0010522	0.919596	0.238429	25	90	16396	3947	regulation of calcium ion transport into cytosol	biological_process
1330	GO:0060402	0.919596	0.214438	17	58	16396	3947	calcium ion transport into cytosol	biological_process
1331	GO:0060249	0.919596	0.245365	72	277	16396	3947	anatomical structure homeostasis	biological_process
1332	GO:0038108	0.919596	0.246161	2	4	16396	3947	negative regulation of appetite by leptin-mediated signaling pathway	biological_process
1333	GO:0060075	0.919596	0.224554	3	7	16396	3947	regulation of resting membrane potential	biological_process
1334	GO:0051801	0.919596	0.246161	2	4	16396	3947	cytolysis in other organism involved in symbiotic interaction	biological_process
1335	GO:0060026	0.919596	0.231702	5	14	16396	3947	convergent extension	biological_process
1336	GO:0060018	0.919596	0.246161	2	4	16396	3947	astrocyte fate commitment	biological_process
1337	GO:0046504	0.919596	0.246161	2	4	16396	3947	glycerol ether biosynthetic process	biological_process
1338	GO:0051961	0.919596	0.245729	68	261	16396	3947	negative regulation of nervous system development	biological_process
1339	GO:0051919	0.919596	0.246161	2	4	16396	3947	positive regulation of fibrinolysis	biological_process
1340	GO:0042148	0.919596	0.224554	3	7	16396	3947	strand invasion	biological_process
1341	GO:0006771	0.919596	0.224554	3	7	16396	3947	riboflavin metabolic process	biological_process
1342	GO:0042074	0.919596	0.231702	5	14	16396	3947	cell migration involved in gastrulation	biological_process
1343	GO:0042982	0.919596	0.231702	5	14	16396	3947	amyloid precursor protein metabolic process	biological_process
1344	GO:0042996	0.919596	0.224554	3	7	16396	3947	regulation of Golgi to plasma membrane protein transport	biological_process
1345	GO:0042997	0.919596	0.246161	2	4	16396	3947	negative regulation of Golgi to plasma membrane protein transport	biological_process
1346	GO:0048808	0.919596	0.246161	2	4	16396	3947	male genitalia morphogenesis	biological_process
1347	GO:0048709	0.919596	0.241266	18	63	16396	3947	oligodendrocyte differentiation	biological_process
1348	GO:0048704	0.919596	0.221892	26	93	16396	3947	embryonic skeletal system morphogenesis	biological_process
1349	GO:0048539	0.919596	0.224554	3	7	16396	3947	bone marrow development	biological_process
1350	GO:0009226	0.919596	0.224278	7	21	16396	3947	nucleotide-sugar biosynthetic process	biological_process
1351	GO:0048534	0.919596	0.233762	142	558	16396	3947	hematopoietic or lymphoid organ development	biological_process
1352	GO:0043606	0.919596	0.246161	2	4	16396	3947	formamide metabolic process	biological_process
1353	GO:0046456	0.919596	0.210708	12	39	16396	3947	icosanoid biosynthetic process	biological_process
1354	GO:0048319	0.919596	0.246161	2	4	16396	3947	axial mesoderm morphogenesis	biological_process
1355	GO:0007501	0.919596	0.224554	3	7	16396	3947	mesodermal cell fate specification	biological_process
1356	GO:0046890	0.919596	0.228126	44	164	16396	3947	regulation of lipid biosynthetic process	biological_process
1357	GO:0046874	0.919596	0.246161	2	4	16396	3947	quinolinate metabolic process	biological_process
1358	GO:0046785	0.919596	0.213716	9	28	16396	3947	microtubule polymerization	biological_process
1359	GO:0046629	0.919596	0.224554	3	7	16396	3947	gamma-delta T cell activation	biological_process
1360	GO:0046466	0.919596	0.23752	8	25	16396	3947	membrane lipid catabolic process	biological_process
1361	GO:0009268	0.919596	0.23915	12	40	16396	3947	response to pH	biological_process
1362	GO:0048852	0.919596	0.246161	2	4	16396	3947	diencephalon morphogenesis	biological_process
1363	GO:0050000	0.919596	0.228822	21	74	16396	3947	chromosome localization	biological_process
1364	GO:0045938	0.919596	0.224554	3	7	16396	3947	positive regulation of circadian sleep/wake cycle
1365	GO:0007033	0.919596	0.231962	32	117	16396	3947	vacuole organization	biological_process
1366	GO:0007060	0.919596	0.246161	2	4	16396	3947	male meiosis chromosome segregation	biological_process
1367	GO:0007091	0.919596	0.246161	2	4	16396	3947	metaphase/anaphase transition of mitotic cell cycle	biological_process
1368	GO:0046146	0.919596	0.224554	3	7	16396	3947	tetrahydrobiopterin metabolic process	biological_process
1369	GO:0051174	0.919596	0.242409	416	1678	16396	3947	regulation of phosphorus metabolic process	biological_process
1370	GO:0043137	0.919596	0.246161	2	4	16396	3947	DNA replication
1371	GO:0007140	0.919596	0.245111	13	44	16396	3947	male meiotic nuclear division	biological_process
1372	GO:0007625	0.919596	0.231702	5	14	16396	3947	grooming behavior	biological_process
1373	GO:0007162	0.919596	0.245845	60	229	16396	3947	negative regulation of cell adhesion	biological_process
1374	GO:0050957	0.919596	0.224554	3	7	16396	3947	equilibrioception	biological_process
1375	GO:0009411	0.919596	0.235448	35	129	16396	3947	response to UV	biological_process
1376	GO:0050893	0.919596	0.246161	2	4	16396	3947	sensory processing	biological_process
1377	GO:0046208	0.919596	0.246161	2	4	16396	3947	spermine catabolic process	biological_process
1378	GO:0050690	0.919596	0.213716	9	28	16396	3947	regulation of defense response to virus by virus	biological_process
1379	GO:0060686	0.919596	0.246161	2	4	16396	3947	negative regulation of prostatic bud formation	biological_process
1380	GO:0035962	0.919596	0.246161	2	4	16396	3947	response to interleukin-13	biological_process
1381	GO:0055009	0.919596	0.224554	3	7	16396	3947	atrial cardiac muscle tissue morphogenesis	biological_process
1382	GO:0071310	0.919596	0.229515	512	2069	16396	3947	cellular response to organic substance	biological_process
1383	GO:0003308	0.919596	0.246161	2	4	16396	3947	negative regulation of Wnt signaling pathway involved in heart development	biological_process
1384	GO:0071501	0.919596	0.224554	3	7	16396	3947	cellular response to sterol depletion	biological_process
1385	GO:0033353	0.919596	0.246161	2	4	16396	3947	S-adenosylmethionine cycle	biological_process
1386	GO:0033363	0.919596	0.223788	10	32	16396	3947	secretory granule organization	biological_process
1387	GO:0033559	0.919596	0.221892	26	93	16396	3947	unsaturated fatty acid metabolic process	biological_process
1388	GO:0033594	0.919596	0.246161	2	4	16396	3947	response to hydroxyisoflavone	biological_process
1389	GO:0071599	0.919596	0.231702	5	14	16396	3947	otic vesicle development	biological_process
1390	GO:0003360	0.919596	0.224554	3	7	16396	3947	brainstem development	biological_process
1391	GO:0070925	0.919596	0.21776	167	657	16396	3947	organelle assembly	biological_process
1392	GO:0070837	0.919596	0.246161	2	4	16396	3947	dehydroascorbic acid transport	biological_process
1393	GO:0034101	0.919596	0.228822	21	74	16396	3947	erythrocyte homeostasis	biological_process
1394	GO:0070831	0.919596	0.246161	2	4	16396	3947	basement membrane assembly	biological_process
1395	GO:0010869	0.919596	0.224278	7	21	16396	3947	regulation of receptor biosynthetic process	biological_process
1396	GO:0070671	0.919596	0.214438	17	58	16396	3947	response to interleukin-12	biological_process
1397	GO:0003373	0.919596	0.224554	3	7	16396	3947	dynamin family protein polymerization involved in membrane fission	biological_process
1398	GO:0045104	0.919596	0.23915	12	40	16396	3947	intermediate filament cytoskeleton organization	biological_process
1399	GO:0071706	0.919596	0.224554	3	7	16396	3947	tumor necrosis factor superfamily cytokine production	biological_process
1400	GO:0003228	0.919596	0.224554	3	7	16396	3947	atrial cardiac muscle tissue development	biological_process
1401	GO:0002765	0.919596	0.224554	3	7	16396	3947	immune response-inhibiting signal transduction	biological_process
1402	GO:0002905	0.919596	0.246161	2	4	16396	3947	regulation of mature B cell apoptotic process	biological_process
1403	GO:0002906	0.919596	0.246161	2	4	16396	3947	negative regulation of mature B cell apoptotic process	biological_process
1404	GO:0072672	0.919596	0.246161	2	4	16396	3947	neutrophil extravasation	biological_process
1405	GO:0072606	0.919596	0.246161	2	4	16396	3947	interleukin-8 secretion	biological_process
1406	GO:0072576	0.919596	0.246161	2	4	16396	3947	liver morphogenesis	biological_process
1407	GO:0014805	0.919596	0.246161	2	4	16396	3947	smooth muscle adaptation	biological_process
1408	GO:0003085	0.919596	0.231702	5	14	16396	3947	negative regulation of systemic arterial blood pressure	biological_process
1409	GO:0072523	0.919596	0.228973	15	51	16396	3947	purine-containing compound catabolic process	biological_process
1410	GO:0032933	0.919596	0.224554	3	7	16396	3947	SREBP signaling pathway	biological_process
1411	GO:0072095	0.919596	0.246161	2	4	16396	3947	regulation of branch elongation involved in ureteric bud branching	biological_process
1412	GO:0071941	0.919596	0.231702	5	14	16396	3947	nitrogen cycle metabolic process	biological_process
1413	GO:0014045	0.919596	0.246161	2	4	16396	3947	establishment of endothelial blood-brain barrier	biological_process
1414	GO:0032984	0.919596	0.210619	59	222	16396	3947	macromolecular complex disassembly	biological_process
1415	GO:0071922	0.919596	0.246161	2	4	16396	3947	regulation of cohesin loading	biological_process
1416	GO:0006116	0.919596	0.246161	2	4	16396	3947	NADH oxidation	biological_process
1417	GO:0070384	0.919596	0.246161	2	4	16396	3947	Harderian gland development	biological_process
1418	GO:0046485	0.919596	0.224554	3	7	16396	3947	ether lipid metabolic process	biological_process
1419	GO:0008283	0.919596	0.216389	171	673	16396	3947	cell proliferation	biological_process
1420	GO:0008215	0.919596	0.224554	3	7	16396	3947	spermine metabolic process	biological_process
1421	GO:0060795	0.919596	0.213716	9	28	16396	3947	cell fate commitment involved in formation of primary germ layer	biological_process
1422	GO:0008611	0.919596	0.246161	2	4	16396	3947	ether lipid biosynthetic process	biological_process
1423	GO:0060831	0.919596	0.224554	3	7	16396	3947	smoothened signaling pathway involved in dorsal/ventral neural tube patterning	biological_process
1424	GO:0044784	0.919596	0.246161	2	4	16396	3947	metaphase/anaphase transition of cell cycle	biological_process
1425	GO:0035627	0.919596	0.224554	3	7	16396	3947	ceramide transport	biological_process
1426	GO:0060971	0.919596	0.246161	2	4	16396	3947	embryonic heart tube left/right pattern formation	biological_process
1427	GO:0010646	0.919596	0.237241	756	3075	16396	3947	regulation of cell communication	biological_process
1428	GO:0061030	0.919596	0.246161	2	4	16396	3947	epithelial cell differentiation involved in mammary gland alveolus development	biological_process
1429	GO:0061304	0.919596	0.246161	2	4	16396	3947	retinal blood vessel morphogenesis	biological_process
1430	GO:0034699	0.919596	0.246161	2	4	16396	3947	response to luteinizing hormone	biological_process
1431	GO:0065005	0.919596	0.213716	9	28	16396	3947	protein-lipid complex assembly	biological_process
1432	GO:0006311	0.919596	0.246161	2	4	16396	3947	meiotic gene conversion	biological_process
1433	GO:0070294	0.919596	0.246161	2	4	16396	3947	renal sodium ion absorption	biological_process
1434	GO:0060750	0.919596	0.246161	2	4	16396	3947	epithelial cell proliferation involved in mammary gland duct elongation	biological_process
1435	GO:0034372	0.919596	0.224554	3	7	16396	3947	very-low-density lipoprotein particle remodeling	biological_process
1436	GO:0035864	0.919596	0.231702	5	14	16396	3947	response to potassium ion	biological_process
1437	GO:0035886	0.919596	0.231702	5	14	16396	3947	vascular smooth muscle cell differentiation	biological_process
1438	GO:0030866	0.922399	0.247942	9	29	16396	3947	cortical actin cytoskeleton organization	biological_process
1439	GO:0009072	0.922399	0.247942	9	29	16396	3947	aromatic amino acid family metabolic process	biological_process
1440	GO:0046685	0.922399	0.247942	9	29	16396	3947	response to arsenic-containing substance	biological_process
1441	GO:0000027	0.922399	0.247942	9	29	16396	3947	ribosomal large subunit assembly	biological_process
1442	GO:0042743	0.922399	0.247942	9	29	16396	3947	hydrogen peroxide metabolic process	biological_process
1443	GO:0051436	0.922399	0.247345	20	71	16396	3947	negative regulation of ubiquitin-protein ligase activity involved in mitotic cell cycle	biological_process
1444	GO:0060575	0.925983	0.251146	6	18	16396	3947	intestinal epithelial cell differentiation	biological_process
1445	GO:0023019	0.925983	0.251146	6	18	16396	3947	signal transduction involved in regulation of gene expression	biological_process
1446	GO:0034389	0.925983	0.251146	6	18	16396	3947	lipid particle organization	biological_process
1447	GO:0009116	0.925983	0.249694	33	122	16396	3947	nucleoside metabolic process	biological_process
1448	GO:0072074	0.925983	0.251146	6	18	16396	3947	kidney mesenchyme development	biological_process
1449	GO:0046174	0.925983	0.251146	6	18	16396	3947	polyol catabolic process	biological_process
1450	GO:0015669	0.925983	0.251146	6	18	16396	3947	gas transport	biological_process
1451	GO:0001556	0.925983	0.251146	6	18	16396	3947	oocyte maturation	biological_process
1452	GO:0006979	0.925983	0.250954	93	362	16396	3947	response to oxidative stress	biological_process
1453	GO:0042753	0.925983	0.251146	6	18	16396	3947	positive regulation of circadian rhythm	biological_process
1454	GO:1904645	0.925983	0.251146	6	18	16396	3947	response to amyloid-beta	biological_process
1455	GO:0051969	0.925983	0.251146	6	18	16396	3947	regulation of transmission of nerve impulse	biological_process
1456	GO:0071371	0.925983	0.251146	6	18	16396	3947	cellular response to gonadotropin stimulus	biological_process
1457	GO:0007586	0.929366	0.252237	36	134	16396	3947	digestion	biological_process
1458	GO:0030902	0.931325	0.252942	37	138	16396	3947	hindbrain development	biological_process
1459	GO:0060688	0.936952	0.254644	15	52	16396	3947	regulation of morphogenesis of a branching structure	biological_process
1460	GO:0038034	0.9406	0.256336	10	33	16396	3947	signal transduction in absence of ligand	biological_process
1461	GO:0099024	0.9406	0.256336	10	33	16396	3947	plasma membrane invagination	biological_process
1462	GO:0097192	0.9406	0.256336	10	33	16396	3947	extrinsic apoptotic signaling pathway in absence of ligand	biological_process
1463	GO:0050790	0.9406	0.2561	596	2421	16396	3947	regulation of catalytic activity	biological_process
1464	GO:0071482	0.945529	0.257856	25	91	16396	3947	cellular response to light stimulus	biological_process
1465	GO:0035722	0.946561	0.258489	16	56	16396	3947	interleukin-12-mediated signaling pathway	biological_process
1466	GO:0009311	0.946561	0.258489	16	56	16396	3947	oligosaccharide metabolic process	biological_process
1467	GO:0043249	0.947106	0.261459	4	11	16396	3947	erythrocyte maturation	biological_process
1468	GO:0016446	0.947106	0.261459	4	11	16396	3947	somatic hypermutation of immunoglobulin genes	biological_process
1469	GO:1902221	0.947106	0.261459	4	11	16396	3947	erythrose 4-phosphate/phosphoenolpyruvate family amino acid metabolic process	biological_process
1470	GO:0019755	0.947106	0.261459	4	11	16396	3947	one-carbon compound transport	biological_process
1471	GO:0006089	0.947106	0.261459	4	11	16396	3947	lactate metabolic process	biological_process
1472	GO:0001833	0.947106	0.261459	4	11	16396	3947	inner cell mass cell proliferation	biological_process
1473	GO:0002664	0.947106	0.261459	4	11	16396	3947	regulation of T cell tolerance induction	biological_process
1474	GO:0002430	0.947106	0.261459	4	11	16396	3947	complement receptor mediated signaling pathway	biological_process
1475	GO:0090148	0.947106	0.261459	4	11	16396	3947	membrane fission	biological_process
1476	GO:0046349	0.947106	0.261459	4	11	16396	3947	amino sugar biosynthetic process	biological_process
1477	GO:0006558	0.947106	0.261459	4	11	16396	3947	L-phenylalanine metabolic process	biological_process
1478	GO:0034379	0.947106	0.261459	4	11	16396	3947	very-low-density lipoprotein particle assembly	biological_process
1479	GO:0048484	0.947106	0.261459	4	11	16396	3947	enteric nervous system development	biological_process
1480	GO:0019042	0.947106	0.261459	4	11	16396	3947	viral latency	biological_process
1481	GO:1904816	0.947106	0.261459	4	11	16396	3947	positive regulation of protein localization to chromosome
1482	GO:0051451	0.947106	0.261459	4	11	16396	3947	myoblast migration	biological_process
1483	GO:0015918	0.947177	0.261852	17	60	16396	3947	sterol transport	biological_process
1484	GO:0001824	0.947177	0.261852	17	60	16396	3947	blastocyst development	biological_process
1485	GO:0055088	0.947177	0.262008	28	103	16396	3947	lipid homeostasis	biological_process
1486	GO:0000387	0.950916	0.263219	11	37	16396	3947	spliceosomal snRNP assembly	biological_process
1487	GO:0045453	0.951453	0.265139	7	22	16396	3947	bone resorption	biological_process
1488	GO:0006855	0.951453	0.265139	7	22	16396	3947	drug transmembrane transport	biological_process
1489	GO:0000002	0.951453	0.265139	7	22	16396	3947	mitochondrial genome maintenance	biological_process
1490	GO:0015844	0.951453	0.265139	7	22	16396	3947	monoamine transport	biological_process
1491	GO:0030149	0.951453	0.265139	7	22	16396	3947	sphingolipid catabolic process	biological_process
1492	GO:0070193	0.951453	0.265139	7	22	16396	3947	synaptonemal complex organization	biological_process
1493	GO:1902667	0.951453	0.265139	7	22	16396	3947	regulation of axon guidance	biological_process
1494	GO:0010640	0.951453	0.265139	7	22	16396	3947	regulation of platelet-derived growth factor receptor signaling pathway	biological_process
1495	GO:1904888	0.951453	0.264806	18	64	16396	3947	cranial skeletal system development	biological_process
1496	GO:0060740	0.951453	0.265139	7	22	16396	3947	prostate gland epithelium morphogenesis	biological_process
1497	GO:0098732	0.958967	0.267411	19	68	16396	3947	macromolecule deacylation	biological_process
1498	GO:0045103	0.963811	0.268941	12	41	16396	3947	intermediate filament-based process	biological_process
1499	GO:1903426	0.965938	0.269715	20	72	16396	3947	regulation of reactive oxygen species biosynthetic process	biological_process
1500	GO:0031100	0.972602	0.271756	21	76	16396	3947	animal organ regeneration	biological_process
1501	GO:0043603	0.978358	0.273547	169	673	16396	3947	cellular amide metabolic process	biological_process
1502	GO:0042634	0.983313	0.275664	8	26	16396	3947	regulation of hair cycle	biological_process
1503	GO:0051181	0.983313	0.275664	8	26	16396	3947	cofactor transport	biological_process
1504	GO:0050820	0.983313	0.275664	8	26	16396	3947	positive regulation of coagulation	biological_process
1505	GO:0036152	0.983313	0.275664	8	26	16396	3947	phosphatidylethanolamine acyl-chain remodeling	biological_process
1506	GO:0048525	0.986055	0.276617	24	88	16396	3947	negative regulation of viral process	biological_process
1507	GO:0030449	0.98864	0.277834	14	49	16396	3947	regulation of complement activation	biological_process
1508	GO:0033059	0.98864	0.277834	14	49	16396	3947	cellular pigmentation	biological_process
1509	GO:0042552	0.98864	0.277894	25	92	16396	3947	myelination	biological_process
1510	GO:0022612	0.992026	0.27903	26	96	16396	3947	gland morphogenesis	biological_process
1511	GO:0006690	0.994302	0.280041	27	100	16396	3947	icosanoid metabolic process	biological_process
1512	GO:0009119	0.994302	0.280041	27	100	16396	3947	ribonucleoside metabolic process	biological_process
1513	GO:0060997	0.996325	0.283243	5	15	16396	3947	dendritic spine morphogenesis	biological_process
1514	GO:0007143	0.996325	0.283834	9	30	16396	3947	female meiotic nuclear division	biological_process
1515	GO:0021987	0.996325	0.281733	29	108	16396	3947	cerebral cortex development	biological_process
1516	GO:0002220	0.996325	0.284071	33	124	16396	3947	innate immune response activating cell surface receptor signaling pathway	biological_process
1517	GO:0007632	0.996325	0.281322	15	53	16396	3947	visual behavior	biological_process
1518	GO:0071243	0.996325	0.283243	5	15	16396	3947	cellular response to arsenic-containing substance	biological_process
1519	GO:0097352	0.996325	0.283834	9	30	16396	3947	autophagosome maturation	biological_process
1520	GO:0010921	0.996325	0.280938	28	104	16396	3947	regulation of phosphatase activity	biological_process
1521	GO:0006626	0.996325	0.281322	15	53	16396	3947	protein targeting to mitochondrion	biological_process
1522	GO:0007158	0.996325	0.283243	5	15	16396	3947	neuron cell-cell adhesion	biological_process
1523	GO:1904874	0.996325	0.283243	5	15	16396	3947	positive regulation of telomerase RNA localization to Cajal body	biological_process
1524	GO:0006099	0.996325	0.283834	9	30	16396	3947	tricarboxylic acid cycle	biological_process
1525	GO:0006658	0.996325	0.283834	9	30	16396	3947	phosphatidylserine metabolic process	biological_process
1526	GO:0046631	0.996325	0.28432	16	57	16396	3947	alpha-beta T cell activation	biological_process
1527	GO:0030277	0.996325	0.283243	5	15	16396	3947	maintenance of gastrointestinal epithelium	biological_process
1528	GO:0009404	0.996325	0.283243	5	15	16396	3947	toxin metabolic process	biological_process
1529	GO:0035082	0.996325	0.28432	16	57	16396	3947	axoneme assembly	biological_process
1530	GO:0006000	0.996325	0.283243	5	15	16396	3947	fructose metabolic process	biological_process
1531	GO:0045618	0.996325	0.283243	5	15	16396	3947	positive regulation of keratinocyte differentiation	biological_process
1532	GO:0034656	0.996325	0.283243	5	15	16396	3947	nucleobase-containing small molecule catabolic process	biological_process
1533	GO:0035148	0.998076	0.285377	37	140	16396	3947	tube formation	biological_process
1534	GO:2000021	0.998076	0.285124	52	200	16396	3947	regulation of ion homeostasis	biological_process
1535	GO:0048592	0.998076	0.285377	37	140	16396	3947	eye morphogenesis	biological_process
1536	GO:0035966	0.998391	0.285839	47	180	16396	3947	response to topologically incorrect protein	biological_process
1537	GO:0043085	0.998391	0.285788	397	1609	16396	3947	positive regulation of catalytic activity	biological_process
1538	GO:0048640	0.99968	0.294269	21	77	16396	3947	negative regulation of developmental growth	biological_process
1539	GO:0051299	0.99968	0.29849	3	8	16396	3947	centrosome separation	biological_process
1540	GO:0060571	0.99968	0.297637	6	19	16396	3947	morphogenesis of an epithelial fold	biological_process
1541	GO:0048745	0.99968	0.297637	6	19	16396	3947	smooth muscle tissue development	biological_process
1542	GO:0033483	0.99968	0.29849	3	8	16396	3947	gas homeostasis	biological_process
1543	GO:0032656	0.99968	0.297637	6	19	16396	3947	regulation of interleukin-13 production	biological_process
1544	GO:0033314	0.99968	0.29849	3	8	16396	3947	mitotic DNA replication checkpoint	biological_process
1545	GO:1990000	0.99968	0.29849	3	8	16396	3947	amyloid fibril formation	biological_process
1546	GO:0030317	0.99968	0.289151	18	65	16396	3947	flagellated sperm motility	biological_process
1547	GO:0009249	0.99968	0.29849	3	8	16396	3947	protein lipoylation	biological_process
1548	GO:0060027	0.99968	0.29849	3	8	16396	3947	convergent extension involved in gastrulation	biological_process
1549	GO:0046784	0.99968	0.29849	3	8	16396	3947	viral mRNA export from host cell nucleus	biological_process
1550	GO:0048318	0.99968	0.29849	3	8	16396	3947	axial mesoderm development	biological_process
1551	GO:0071625	0.99968	0.297637	6	19	16396	3947	vocalization behavior	biological_process
1552	GO:0048854	0.99968	0.290323	10	34	16396	3947	brain morphogenesis	biological_process
1553	GO:0009056	0.99968	0.292091	465	1890	16396	3947	catabolic process	biological_process
1554	GO:0072161	0.99968	0.29849	3	8	16396	3947	mesenchymal cell differentiation involved in kidney development	biological_process
1555	GO:0002562	0.99968	0.290323	10	34	16396	3947	somatic diversification of immune receptors via germline recombination within a single locus	biological_process
1556	GO:0006591	0.99968	0.29849	3	8	16396	3947	ornithine metabolic process	biological_process
1557	GO:0072711	0.99968	0.29849	3	8	16396	3947	cellular response to hydroxyurea	biological_process
1558	GO:0097264	0.99968	0.29849	3	8	16396	3947	self proteolysis	biological_process
1559	GO:1900407	0.99968	0.291098	19	69	16396	3947	regulation of cellular response to oxidative stress	biological_process
1560	GO:0061053	0.99968	0.294269	21	77	16396	3947	somite development	biological_process
1561	GO:0001101	0.99968	0.297763	81	318	16396	3947	response to acid chemical	biological_process
1562	GO:0010917	0.99968	0.29849	3	8	16396	3947	negative regulation of mitochondrial membrane potential	biological_process
1563	GO:0042987	0.99968	0.29849	3	8	16396	3947	amyloid precursor protein catabolic process	biological_process
1564	GO:0000910	0.99968	0.296672	23	85	16396	3947	cytokinesis	biological_process
1565	GO:0006013	0.99968	0.29849	3	8	16396	3947	mannose metabolic process	biological_process
1566	GO:2001012	0.99968	0.29849	3	8	16396	3947	mesenchymal cell differentiation involved in renal system development	biological_process
1567	GO:0033632	0.99968	0.29849	3	8	16396	3947	regulation of cell-cell adhesion mediated by integrin	biological_process
1568	GO:0060137	0.99968	0.29849	3	8	16396	3947	maternal process involved in parturition	biological_process
1569	GO:0030202	0.99968	0.29849	3	8	16396	3947	heparin metabolic process	biological_process
1570	GO:0045059	0.99968	0.29849	3	8	16396	3947	positive thymic T cell selection	biological_process
1571	GO:0006975	0.99968	0.29849	3	8	16396	3947	DNA damage induced protein phosphorylation	biological_process
1572	GO:0050922	0.99968	0.290323	10	34	16396	3947	negative regulation of chemotaxis	biological_process
1573	GO:0045124	0.99968	0.290323	10	34	16396	3947	regulation of bone resorption	biological_process
1574	GO:0035845	0.99968	0.29849	3	8	16396	3947	photoreceptor cell outer segment organization	biological_process
1575	GO:0060155	0.99968	0.29849	3	8	16396	3947	platelet dense granule organization	biological_process
1576	GO:0035562	0.99968	0.29849	3	8	16396	3947	negative regulation of chromatin binding	biological_process
1577	GO:0031620	0.99968	0.29849	3	8	16396	3947	regulation of fever generation	biological_process
1578	GO:0030210	0.99968	0.29849	3	8	16396	3947	heparin biosynthetic process	biological_process
1579	GO:0035542	0.99968	0.29849	3	8	16396	3947	regulation of SNARE complex assembly	biological_process
1580	GO:0051338	0.99968	0.297272	244	983	16396	3947	regulation of transferase activity	biological_process
1581	GO:0006987	0.99968	0.29849	3	8	16396	3947	activation of signaling protein activity involved in unfolded protein response	biological_process
1582	GO:0015889	0.99968	0.29849	3	8	16396	3947	cobalamin transport	biological_process
1583	GO:0060856	0.99968	0.29849	3	8	16396	3947	establishment of blood-brain barrier	biological_process
1584	GO:0031649	0.99968	0.29849	3	8	16396	3947	heat generation	biological_process
1585	GO:2000381	0.99968	0.29849	3	8	16396	3947	negative regulation of mesoderm development	biological_process
1586	GO:0050665	0.99968	0.29849	3	8	16396	3947	hydrogen peroxide biosynthetic process	biological_process
1587	GO:0014732	0.99968	0.29849	3	8	16396	3947	skeletal muscle atrophy	biological_process
1588	GO:2000505	0.99968	0.297637	6	19	16396	3947	regulation of energy homeostasis	biological_process
1589	GO:0030865	0.99968	0.290323	10	34	16396	3947	cortical cytoskeleton organization	biological_process
1590	GO:0071472	0.99968	0.29849	3	8	16396	3947	cellular response to salt stress	biological_process
1591	GO:0038061	0.99968	0.296672	23	85	16396	3947	NIK/NF-kappaB signaling	biological_process
1592	GO:0034976	0.99968	0.295318	62	241	16396	3947	response to endoplasmic reticulum stress	biological_process
1593	GO:0051026	0.99968	0.29849	3	8	16396	3947	chiasma assembly	biological_process
1594	GO:0015837	0.99968	0.29849	3	8	16396	3947	amine transport	biological_process
1595	GO:0090342	0.99968	0.290323	10	34	16396	3947	regulation of cell aging	biological_process
1596	GO:0051014	0.99968	0.29849	3	8	16396	3947	actin filament severing	biological_process
1597	GO:0008206	0.99968	0.295567	11	38	16396	3947	bile acid metabolic process	biological_process
1598	GO:0051084	0.99968	0.297637	6	19	16396	3947	'de novo' posttranslational protein folding	biological_process
1599	GO:0015884	0.99968	0.29849	3	8	16396	3947	folic acid transport	biological_process
1600	GO:0017183	0.99968	0.29849	3	8	16396	3947	peptidyl-diphthamide biosynthetic process from peptidyl-histidine	biological_process
1601	GO:0030916	0.99968	0.29849	3	8	16396	3947	otic vesicle formation	biological_process
1602	GO:0043549	0.99968	0.288814	204	818	16396	3947	regulation of kinase activity	biological_process
1603	GO:0002072	0.99968	0.29849	3	8	16396	3947	optic cup morphogenesis involved in camera-type eye development	biological_process
1604	GO:0006376	1	0.992852	2	26	16396	3947	mRNA splice site selection	biological_process
1605	GO:0006396	1	0.699636	198	847	16396	3947	RNA processing	biological_process
1606	GO:0061626	1	0.531709	2	7	16396	3947	pharyngeal arch artery morphogenesis	biological_process
1607	GO:0061687	1	0.747711	1	5	16396	3947	detoxification of inorganic compound	biological_process
1608	GO:0061245	1	0.895103	7	41	16396	3947	establishment or maintenance of bipolar cell polarity	biological_process
1609	GO:0006412	1	0.989616	69	360	16396	3947	translation	biological_process
1610	GO:0061726	1	0.998809	3	41	16396	3947	mitochondrion disassembly	biological_process
1611	GO:0006406	1	0.909917	20	105	16396	3947	mRNA export from nucleus	biological_process
1612	GO:0061684	1	0.667696	1	4	16396	3947	chaperone-mediated autophagy	biological_process
1613	GO:0061743	1	0.747711	1	5	16396	3947	motor learning	biological_process
1614	GO:0061180	1	0.582136	13	55	16396	3947	mammary gland epithelium development	biological_process
1615	GO:0061919	1	0.800544	55	250	16396	3947	process utilizing autophagic mechanism	biological_process
1616	GO:0061077	1	0.393182	17	65	16396	3947	chaperone-mediated protein folding	biological_process
1617	GO:0006413	1	1	11	138	16396	3947	translational initiation	biological_process
1618	GO:0061912	1	0.952915	2	18	16396	3947	selective autophagy	biological_process
1619	GO:0006348	1	0.854588	1	7	16396	3947	chromatin silencing at telomere	biological_process
1620	GO:0061113	1	0.667696	1	4	16396	3947	pancreas morphogenesis	biological_process
1621	GO:0006349	1	0.987829	1	16	16396	3947	regulation of gene expression by genetic imprinting	biological_process
1622	GO:0006364	1	0.732693	56	248	16396	3947	rRNA processing	biological_process
1623	GO:0061138	1	0.607291	37	158	16396	3947	morphogenesis of a branching epithelium	biological_process
1624	GO:0061842	1	0.903251	4	26	16396	3947	microtubule organizing center localization	biological_process
1625	GO:0061162	1	0.504968	4	15	16396	3947	establishment of monopolar cell polarity	biological_process
1626	GO:0061178	1	0.55937	12	50	16396	3947	regulation of insulin secretion involved in cellular response to glucose stimulus	biological_process
1627	GO:0061179	1	0.609449	2	8	16396	3947	negative regulation of insulin secretion involved in cellular response to glucose stimulus	biological_process
1628	GO:0006351	1	1	511	2540	16396	3947	transcription
1629	GO:0061744	1	0.747711	1	5	16396	3947	motor behavior	biological_process
1630	GO:0061298	1	0.336614	5	16	16396	3947	retina vasculature development in camera-type eye	biological_process
1631	GO:0061157	1	0.996934	1	21	16396	3947	mRNA destabilization	biological_process
1632	GO:0060579	1	0.978875	1	14	16396	3947	ventral spinal cord interneuron fate commitment	biological_process
1633	GO:0060562	1	0.903019	61	290	16396	3947	epithelial tube morphogenesis	biological_process
1634	GO:0061299	1	0.373345	3	9	16396	3947	retina vasculature morphogenesis in camera-type eye	biological_process
1635	GO:0061548	1	0.384659	4	13	16396	3947	ganglion development	biological_process
1636	GO:0061377	1	0.70593	4	19	16396	3947	mammary gland lobule development	biological_process
1637	GO:0061383	1	0.303412	13	46	16396	3947	trabecula morphogenesis	biological_process
1638	GO:0061525	1	0.889608	1	8	16396	3947	hindgut development	biological_process
1639	GO:0061515	1	0.430027	12	46	16396	3947	myeloid cell development	biological_process
1640	GO:0061484	1	0.667696	1	4	16396	3947	hematopoietic stem cell homeostasis	biological_process
1641	GO:0061458	1	0.617282	98	416	16396	3947	reproductive system development	biological_process
1642	GO:0061384	1	0.595384	8	34	16396	3947	heart trabecula morphogenesis	biological_process
1643	GO:0061387	1	0.460078	22	88	16396	3947	regulation of extent of cell growth	biological_process
1644	GO:0061418	1	0.97787	12	78	16396	3947	regulation of transcription from RNA polymerase II promoter in response to hypoxia	biological_process
1645	GO:0061448	1	0.746262	43	193	16396	3947	connective tissue development	biological_process
1646	GO:0061419	1	0.667696	1	4	16396	3947	positive regulation of transcription from RNA polymerase II promoter in response to hypoxia	biological_process
1647	GO:0061440	1	0.91158	3	21	16396	3947	kidney vasculature development	biological_process
1648	GO:0006403	1	0.599488	48	204	16396	3947	RNA localization	biological_process
1649	GO:0061436	1	0.547064	5	20	16396	3947	establishment of skin barrier	biological_process
1650	GO:0061437	1	0.91158	3	21	16396	3947	renal system vasculature development	biological_process
1651	GO:0061438	1	0.531709	2	7	16396	3947	renal system vasculature morphogenesis	biological_process
1652	GO:0060581	1	0.978875	1	14	16396	3947	cell fate commitment involved in pattern specification	biological_process
1653	GO:0061371	1	0.738896	13	61	16396	3947	determination of heart left/right asymmetry	biological_process
1654	GO:0061370	1	0.347636	2	5	16396	3947	testosterone biosynthetic process	biological_process
1655	GO:0061549	1	0.373345	3	9	16396	3947	sympathetic ganglion development	biological_process
1656	GO:0061624	1	0.347636	2	5	16396	3947	fructose catabolic process to hydroxyacetone phosphate and glyceraldehyde-3-phosphate	biological_process
1657	GO:0061303	1	0.889608	1	8	16396	3947	cornea development in camera-type eye	biological_process
1658	GO:0061439	1	0.531709	2	7	16396	3947	kidney vasculature morphogenesis	biological_process
1659	GO:0061307	1	0.889608	1	8	16396	3947	cardiac neural crest cell differentiation involved in heart development	biological_process
1660	GO:0061309	1	0.808463	1	6	16396	3947	cardiac neural crest cell development involved in outflow tract morphogenesis	biological_process
1661	GO:0006401	1	0.997284	39	232	16396	3947	RNA catabolic process	biological_process
1662	GO:0061311	1	0.91158	3	21	16396	3947	cell surface receptor signaling pathway involved in heart development	biological_process
1663	GO:0061312	1	0.443951	2	6	16396	3947	BMP signaling pathway involved in heart development	biological_process
1664	GO:0006562	1	0.667696	1	4	16396	3947	proline catabolic process	biological_process
1665	GO:0061318	1	0.940903	2	17	16396	3947	renal filtration cell differentiation	biological_process
1666	GO:0061572	1	0.986025	7	54	16396	3947	actin filament bundle organization	biological_process
1667	GO:0061326	1	0.938802	14	80	16396	3947	renal tubule development	biological_process
1668	GO:0061333	1	0.85133	13	67	16396	3947	renal tubule morphogenesis	biological_process
1669	GO:0061337	1	0.933596	16	89	16396	3947	cardiac conduction	biological_process
1670	GO:0061339	1	0.336614	5	16	16396	3947	establishment or maintenance of monopolar cell polarity	biological_process
1671	GO:0061550	1	0.747711	1	5	16396	3947	cranial ganglion development	biological_process
1672	GO:0061343	1	0.667696	1	4	16396	3947	cell adhesion involved in heart morphogenesis	biological_process
1673	GO:0061351	1	0.962876	11	69	16396	3947	neural precursor cell proliferation	biological_process
1674	GO:0006568	1	0.322678	4	12	16396	3947	tryptophan metabolic process	biological_process
1675	GO:0006405	1	0.807866	28	132	16396	3947	RNA export from nucleus	biological_process
1676	GO:0060628	1	0.823734	2	12	16396	3947	regulation of ER to Golgi vesicle-mediated transport	biological_process
1677	GO:0061061	1	0.999968	72	438	16396	3947	muscle structure development	biological_process
1678	GO:0060717	1	0.531709	2	7	16396	3947	chorion development	biological_process
1679	GO:0060718	1	0.347636	2	5	16396	3947	chorionic trophoblast cell differentiation	biological_process
1680	GO:0060736	1	0.580157	3	12	16396	3947	prostate gland growth	biological_process
1681	GO:0006482	1	0.81755	6	32	16396	3947	protein demethylation	biological_process
1682	GO:0006479	1	0.999004	18	132	16396	3947	protein methylation	biological_process
1683	GO:0060744	1	0.347636	2	5	16396	3947	mammary gland branching involved in thelarche	biological_process
1684	GO:0060745	1	0.808463	1	6	16396	3947	mammary gland branching involved in pregnancy	biological_process
1685	GO:0060749	1	0.70593	4	19	16396	3947	mammary gland alveolus development	biological_process
1686	GO:0006477	1	0.854588	1	7	16396	3947	protein sulfation	biological_process
1687	GO:0060716	1	0.99596	1	20	16396	3947	labyrinthine layer blood vessel development	biological_process
1688	GO:0060751	1	0.347636	2	5	16396	3947	branch elongation involved in mammary gland duct branching	biological_process
1689	GO:0060760	1	0.299861	12	42	16396	3947	positive regulation of response to cytokine stimulus	biological_process
1690	GO:0060761	1	0.335659	14	51	16396	3947	negative regulation of response to cytokine stimulus	biological_process
1691	GO:0060762	1	0.747711	1	5	16396	3947	regulation of branching involved in mammary gland duct morphogenesis	biological_process
1692	GO:0060768	1	0.936381	1	10	16396	3947	regulation of epithelial cell proliferation involved in prostate gland development	biological_process
1693	GO:0060770	1	0.808463	1	6	16396	3947	negative regulation of epithelial cell proliferation involved in prostate gland development	biological_process
1694	GO:0006471	1	0.951132	3	24	16396	3947	protein ADP-ribosylation	biological_process
1695	GO:0060789	1	0.443951	2	6	16396	3947	hair follicle placode formation	biological_process
1696	GO:0006465	1	0.496685	5	19	16396	3947	signal peptide processing	biological_process
1697	GO:0006464	1	0.795255	720	3062	16396	3947	cellular protein modification process	biological_process
1698	GO:0006474	1	0.738049	3	15	16396	3947	N-terminal protein amino acid acetylation	biological_process
1699	GO:0060713	1	0.91158	3	21	16396	3947	labyrinthine layer morphogenesis	biological_process
1700	GO:0060712	1	0.972171	1	13	16396	3947	spongiotrophoblast layer development	biological_process
1701	GO:0060711	1	0.985342	6	48	16396	3947	labyrinthine layer development	biological_process
1702	GO:0060632	1	0.547064	5	20	16396	3947	regulation of microtubule-based movement	biological_process
1703	GO:0006534	1	0.885011	2	14	16396	3947	cysteine metabolic process	biological_process
1704	GO:0060644	1	0.444304	5	18	16396	3947	mammary gland epithelial cell differentiation	biological_process
1705	GO:0060664	1	0.808463	1	6	16396	3947	epithelial cell proliferation involved in salivary gland morphogenesis	biological_process
1706	GO:0006528	1	0.347636	2	5	16396	3947	asparagine metabolic process	biological_process
1707	GO:0006521	1	0.811992	12	60	16396	3947	regulation of cellular amino acid metabolic process	biological_process
1708	GO:0060669	1	0.951132	3	24	16396	3947	embryonic placenta morphogenesis	biological_process
1709	GO:0060670	1	0.823734	2	12	16396	3947	branching involved in labyrinthine layer morphogenesis	biological_process
1710	GO:0060674	1	0.997303	2	30	16396	3947	placenta blood vessel development	biological_process
1711	GO:0060677	1	0.347636	2	5	16396	3947	ureteric bud elongation	biological_process
1712	GO:0060685	1	0.443951	2	6	16396	3947	regulation of prostatic bud formation	biological_process
1713	GO:0060627	1	0.47781	116	478	16396	3947	regulation of vesicle-mediated transport	biological_process
1714	GO:0006520	1	0.517235	74	307	16396	3947	cellular amino acid metabolic process	biological_process
1715	GO:0060687	1	0.531709	2	7	16396	3947	regulation of branching involved in prostate gland morphogenesis	biological_process
1716	GO:0006518	1	0.648611	121	516	16396	3947	peptide metabolic process	biological_process
1717	GO:0060613	1	0.347636	2	5	16396	3947	fat pad development	biological_process
1718	GO:0060693	1	0.609449	2	8	16396	3947	regulation of branching involved in salivary gland morphogenesis	biological_process
1719	GO:0060612	1	0.645187	7	31	16396	3947	adipose tissue development	biological_process
1720	GO:0006517	1	0.359041	9	32	16396	3947	protein deglycosylation	biological_process
1721	GO:0006491	1	0.496685	5	19	16396	3947	N-glycan processing	biological_process
1722	GO:0060710	1	0.854588	1	7	16396	3947	chorio-allantoic fusion	biological_process
1723	GO:0060836	1	0.889608	1	8	16396	3947	lymphatic endothelial cell differentiation	biological_process
1724	GO:0060839	1	0.531709	2	7	16396	3947	endothelial cell fate commitment	biological_process
1725	GO:0060840	1	0.914386	14	77	16396	3947	artery development	biological_process
1726	GO:0060841	1	0.561086	4	16	16396	3947	venous blood vessel development	biological_process
1727	GO:0060992	1	0.808463	1	6	16396	3947	response to fungicide	biological_process
1728	GO:0060993	1	0.797375	17	82	16396	3947	kidney morphogenesis	biological_process
1729	GO:0060996	1	0.754436	5	25	16396	3947	dendritic spine development	biological_process
1730	GO:0065001	1	0.667696	1	4	16396	3947	specification of axis polarity	biological_process
1731	GO:0061004	1	0.676908	2	9	16396	3947	pattern specification involved in kidney development	biological_process
1732	GO:0061005	1	0.846354	8	43	16396	3947	cell differentiation involved in kidney development	biological_process
1733	GO:0061008	1	0.4612	30	121	16396	3947	hepaticobiliary system development	biological_process
1734	GO:0061024	1	0.531341	194	808	16396	3947	membrane organization	biological_process
1735	GO:0061025	1	0.416541	43	172	16396	3947	membrane fusion	biological_process
1736	GO:0061029	1	0.384659	4	13	16396	3947	eyelid development in camera-type eye	biological_process
1737	GO:0060592	1	0.531709	2	7	16396	3947	mammary gland formation	biological_process
1738	GO:0006555	1	0.745647	4	20	16396	3947	methionine metabolic process	biological_process
1739	GO:0006450	1	0.81432	3	17	16396	3947	regulation of translational fidelity	biological_process
1740	GO:0061035	1	0.760817	13	62	16396	3947	regulation of cartilage development	biological_process
1741	GO:0061036	1	0.881322	5	30	16396	3947	positive regulation of cartilage development	biological_process
1742	GO:0061037	1	0.580201	6	25	16396	3947	negative regulation of cartilage development	biological_process
1743	GO:0061038	1	0.443951	2	6	16396	3947	uterus morphogenesis	biological_process
1744	GO:0061042	1	0.747711	1	5	16396	3947	vascular wound healing	biological_process
1745	GO:0061049	1	0.854588	1	7	16396	3947	cell growth involved in cardiac muscle cell development	biological_process
1746	GO:0061050	1	0.823734	2	12	16396	3947	regulation of cell growth involved in cardiac muscle cell development	biological_process
1747	GO:0061056	1	0.667696	1	4	16396	3947	sclerotome development	biological_process
1748	GO:0060986	1	0.963339	1	12	16396	3947	endocrine hormone secretion	biological_process
1749	GO:0061072	1	0.916196	1	9	16396	3947	iris morphogenesis	biological_process
1750	GO:0060982	1	0.889608	1	8	16396	3947	coronary artery morphogenesis	biological_process
1751	GO:0060600	1	0.446425	3	10	16396	3947	dichotomous subdivision of an epithelial terminal unit	biological_process
1752	GO:0060850	1	0.90762	2	15	16396	3947	regulation of transcription involved in cell fate commitment	biological_process
1753	GO:0060872	1	0.676908	2	9	16396	3947	semicircular canal development	biological_process
1754	GO:0006458	1	0.549053	9	37	16396	3947	'de novo' protein folding	biological_process
1755	GO:0060897	1	0.347636	2	5	16396	3947	neural plate regionalization	biological_process
1756	GO:0006547	1	0.734528	2	10	16396	3947	histidine metabolic process	biological_process
1757	GO:0060900	1	0.322678	4	12	16396	3947	embryonic camera-type eye formation	biological_process
1758	GO:0060911	1	0.446425	3	10	16396	3947	cardiac cell fate commitment	biological_process
1759	GO:0060603	1	0.568141	7	29	16396	3947	mammary gland duct morphogenesis	biological_process
1760	GO:0060914	1	0.823734	2	12	16396	3947	heart formation	biological_process
1761	GO:0060923	1	0.443951	2	6	16396	3947	cardiac muscle cell fate commitment	biological_process
1762	GO:0060947	1	0.443951	2	6	16396	3947	cardiac vascular smooth muscle cell differentiation	biological_process
1763	GO:0060956	1	0.808463	1	6	16396	3947	endocardial cell differentiation	biological_process
1764	GO:0060966	1	0.618132	19	82	16396	3947	regulation of gene silencing by RNA	biological_process
1765	GO:0060968	1	0.651747	24	105	16396	3947	regulation of gene silencing	biological_process
1766	GO:0060969	1	0.594878	5	21	16396	3947	negative regulation of gene silencing	biological_process
1767	GO:0006457	1	0.788068	50	227	16396	3947	protein folding	biological_process
1768	GO:0060602	1	0.613529	4	17	16396	3947	branch elongation of an epithelium	biological_process
1769	GO:0060972	1	0.781121	4	21	16396	3947	left/right pattern formation	biological_process
1770	GO:0060973	1	0.691433	3	14	16396	3947	cell migration involved in heart development	biological_process
1771	GO:0006551	1	0.531709	2	7	16396	3947	leucine metabolic process	biological_process
1772	GO:0060976	1	0.541224	10	41	16396	3947	coronary vasculature development	biological_process
1773	GO:0060977	1	0.978875	1	14	16396	3947	coronary vasculature morphogenesis	biological_process
1774	GO:0021535	1	0.978875	1	14	16396	3947	cell migration in hindbrain	biological_process
1775	GO:0006334	1	0.978922	19	114	16396	3947	nucleosome assembly	biological_process
1776	GO:0065003	1	0.579864	343	1436	16396	3947	macromolecular complex assembly	biological_process
1777	GO:0071363	1	0.999242	84	463	16396	3947	cellular response to growth factor stimulus	biological_process
1778	GO:0071364	1	0.879679	7	40	16396	3947	cellular response to epidermal growth factor stimulus	biological_process
1779	GO:0003376	1	0.322678	4	12	16396	3947	sphingosine-1-phosphate signaling pathway	biological_process
1780	GO:0003357	1	0.854588	1	7	16396	3947	noradrenergic neuron differentiation	biological_process
1781	GO:0071375	1	0.98861	46	251	16396	3947	cellular response to peptide hormone stimulus	biological_process
1782	GO:0071379	1	0.442401	6	22	16396	3947	cellular response to prostaglandin stimulus	biological_process
1783	GO:0071383	1	0.965637	36	191	16396	3947	cellular response to steroid hormone stimulus	biological_process
1784	GO:0071391	1	0.384659	4	13	16396	3947	cellular response to estrogen stimulus	biological_process
1785	GO:0071392	1	0.325423	10	35	16396	3947	cellular response to estradiol stimulus	biological_process
1786	GO:0003351	1	0.91158	3	21	16396	3947	epithelial cilium movement	biological_process
1787	GO:0071362	1	0.443951	2	6	16396	3947	cellular response to ether	biological_process
1788	GO:0071396	1	0.557598	112	469	16396	3947	cellular response to lipid	biological_process
1789	GO:0003344	1	0.373345	3	9	16396	3947	pericardium morphogenesis	biological_process
1790	GO:0003341	1	0.33821	16	59	16396	3947	cilium movement	biological_process
1791	GO:0071407	1	0.94315	100	473	16396	3947	cellular response to organic cyclic compound	biological_process
1792	GO:0071415	1	0.916196	1	9	16396	3947	cellular response to purine-containing compound	biological_process
1793	GO:0071417	1	0.957048	97	465	16396	3947	cellular response to organonitrogen compound	biological_process
1794	GO:0071420	1	0.889608	1	8	16396	3947	cellular response to histamine	biological_process
1795	GO:0071425	1	0.691433	3	14	16396	3947	hematopoietic stem cell proliferation	biological_process
1796	GO:0071426	1	0.792876	26	122	16396	3947	ribonucleoprotein complex export from nucleus	biological_process
1797	GO:0071427	1	0.909917	20	105	16396	3947	mRNA-containing ribonucleoprotein complex export from nucleus	biological_process
1798	GO:0071428	1	0.445842	4	14	16396	3947	rRNA-containing ribonucleoprotein complex export from nucleus	biological_process
1799	GO:0003348	1	0.808463	1	6	16396	3947	cardiac endothelial cell differentiation	biological_process
1800	GO:0071359	1	0.682935	9	41	16396	3947	cellular response to dsRNA	biological_process
1801	GO:0003382	1	0.763467	6	30	16396	3947	epithelial cell morphogenesis	biological_process
1802	GO:0003401	1	0.484122	7	27	16396	3947	axis elongation	biological_process
1803	GO:0003433	1	0.808463	1	6	16396	3947	chondrocyte development involved in endochondral bone morphogenesis	biological_process
1804	GO:0003417	1	0.638806	3	13	16396	3947	growth plate cartilage development	biological_process
1805	GO:0003416	1	0.547064	5	20	16396	3947	endochondral bone growth	biological_process
1806	GO:0071229	1	0.55909	46	193	16396	3947	cellular response to acid chemical	biological_process
1807	GO:0071230	1	0.738896	13	61	16396	3947	cellular response to amino acid stimulus	biological_process
1808	GO:0071236	1	0.738049	3	15	16396	3947	cellular response to antibiotic	biological_process
1809	GO:0071241	1	0.968152	32	173	16396	3947	cellular response to inorganic substance	biological_process
1810	GO:0071242	1	0.715702	13	60	16396	3947	cellular response to ammonium ion	biological_process
1811	GO:0071248	1	0.980026	26	149	16396	3947	cellular response to metal ion	biological_process
1812	GO:0071257	1	0.963339	1	12	16396	3947	cellular response to electrical stimulus	biological_process
1813	GO:0071260	1	0.390244	20	77	16396	3947	cellular response to mechanical stimulus	biological_process
1814	GO:0071267	1	0.531709	2	7	16396	3947	L-methionine salvage	biological_process
1815	GO:0003413	1	0.951705	1	11	16396	3947	chondrocyte differentiation involved in endochondral bone morphogenesis	biological_process
1816	GO:0071300	1	0.825457	14	70	16396	3947	cellular response to retinoic acid	biological_process
1817	GO:0003407	1	0.983466	7	53	16396	3947	neural retina development	biological_process
1818	GO:0003406	1	0.443951	2	6	16396	3947	retinal pigment epithelium development	biological_process
1819	GO:0071312	1	0.519043	8	32	16396	3947	cellular response to alkaloid	biological_process
1820	GO:0071318	1	0.638806	3	13	16396	3947	cellular response to ATP	biological_process
1821	GO:0071320	1	0.989746	6	50	16396	3947	cellular response to cAMP	biological_process
1822	GO:0071322	1	0.678835	17	76	16396	3947	cellular response to carbohydrate stimulus	biological_process
1823	GO:0071333	1	0.621945	15	65	16396	3947	cellular response to glucose stimulus	biological_process
1824	GO:0071340	1	0.916196	1	9	16396	3947	skeletal muscle acetylcholine-gated channel clustering	biological_process
1825	GO:0003402	1	0.667696	1	4	16396	3947	planar cell polarity pathway involved in axis elongation	biological_process
1826	GO:0003338	1	0.698342	6	28	16396	3947	metanephros morphogenesis	biological_process
1827	GO:0071435	1	0.916196	1	9	16396	3947	potassium ion export	biological_process
1828	GO:0003323	1	0.857357	2	13	16396	3947	type B pancreatic cell development	biological_process
1829	GO:0071450	1	0.885011	2	14	16396	3947	cellular response to oxygen radical	biological_process
1830	GO:0071554	1	0.90762	2	15	16396	3947	cell wall organization or biogenesis	biological_process
1831	GO:0071559	1	0.918289	29	148	16396	3947	response to transforming growth factor beta	biological_process
1832	GO:0071560	1	0.922401	28	144	16396	3947	cellular response to transforming growth factor beta stimulus	biological_process
1833	GO:0003306	1	0.747711	1	5	16396	3947	Wnt signaling pathway involved in heart development	biological_process
1834	GO:0003301	1	0.854588	1	7	16396	3947	physiological cardiac muscle hypertrophy	biological_process
1835	GO:0003299	1	0.738049	3	15	16396	3947	muscle hypertrophy in response to stress	biological_process
1836	GO:0003298	1	0.854588	1	7	16396	3947	physiological muscle hypertrophy	biological_process
1837	GO:0003289	1	0.747711	1	5	16396	3947	atrial septum primum morphogenesis	biological_process
1838	GO:0003284	1	0.808463	1	6	16396	3947	septum primum development	biological_process
1839	GO:0003283	1	0.892943	3	20	16396	3947	atrial septum development	biological_process
1840	GO:0003281	1	0.829894	12	61	16396	3947	ventricular septum development	biological_process
1841	GO:0003279	1	0.827361	19	93	16396	3947	cardiac septum development	biological_process
1842	GO:0071679	1	0.676908	2	9	16396	3947	commissural neuron axon guidance	biological_process
1843	GO:0003278	1	0.667696	1	4	16396	3947	apoptotic process involved in heart morphogenesis	biological_process
1844	GO:0003273	1	0.667696	1	4	16396	3947	cell migration involved in endocardial cushion formation	biological_process
1845	GO:0071688	1	0.972171	1	13	16396	3947	striated muscle myosin thick filament assembly	biological_process
1846	GO:0071692	1	0.443951	2	6	16396	3947	protein localization to extracellular region	biological_process
1847	GO:0071694	1	0.443951	2	6	16396	3947	maintenance of protein location in extracellular region	biological_process
1848	GO:0071695	1	0.778433	26	121	16396	3947	anatomical structure maturation	biological_process
1849	GO:0003272	1	0.952915	2	18	16396	3947	endocardial cushion formation	biological_process
1850	GO:0003254	1	0.826529	8	42	16396	3947	regulation of membrane depolarization	biological_process
1851	GO:0003253	1	0.667696	1	4	16396	3947	cardiac neural crest cell migration involved in outflow tract morphogenesis	biological_process
1852	GO:0003241	1	0.667696	1	4	16396	3947	growth involved in heart morphogenesis	biological_process
1853	GO:0071550	1	0.889608	1	8	16396	3947	death-inducing signaling complex assembly	biological_process
1854	GO:0005513	1	0.446425	3	10	16396	3947	detection of calcium ion	biological_process
1855	GO:0071548	1	0.299861	12	42	16396	3947	response to dexamethasone	biological_process
1856	GO:0071542	1	0.607671	7	30	16396	3947	dopaminergic neuron differentiation	biological_process
1857	GO:0071453	1	0.929533	41	205	16396	3947	cellular response to oxygen levels	biological_process
1858	GO:0071456	1	0.865279	38	182	16396	3947	cellular response to hypoxia	biological_process
1859	GO:0071462	1	0.747711	1	5	16396	3947	cellular response to water stimulus	biological_process
1860	GO:0003321	1	0.854588	1	7	16396	3947	positive regulation of blood pressure by epinephrine-norepinephrine	biological_process
1861	GO:0071467	1	0.547064	5	20	16396	3947	cellular response to pH	biological_process
1862	GO:0071468	1	0.951705	1	11	16396	3947	cellular response to acidic pH	biological_process
1863	GO:0071470	1	0.698342	6	28	16396	3947	cellular response to osmotic stress	biological_process
1864	GO:0071474	1	0.446425	3	10	16396	3947	cellular hyperosmotic response	biological_process
1865	GO:0071476	1	0.854588	1	7	16396	3947	cellular hypotonic response	biological_process
1866	GO:0071478	1	0.619831	34	146	16396	3947	cellular response to radiation	biological_process
1867	GO:0071479	1	0.920155	11	63	16396	3947	cellular response to ionizing radiation	biological_process
1868	GO:0003310	1	0.808463	1	6	16396	3947	pancreatic A cell differentiation	biological_process
1869	GO:0071495	1	0.999749	204	1034	16396	3947	cellular response to endogenous stimulus	biological_process
1870	GO:0071496	1	0.462794	68	278	16396	3947	cellular response to external stimulus	biological_process
1871	GO:0071498	1	0.661878	4	18	16396	3947	cellular response to fluid shear stress	biological_process
1872	GO:0071499	1	0.854588	1	7	16396	3947	cellular response to laminar fluid shear stress	biological_process
1873	GO:0071500	1	0.667696	1	4	16396	3947	cellular response to nitrosative stress	biological_process
1874	GO:0003309	1	0.81432	3	17	16396	3947	type B pancreatic cell differentiation	biological_process
1875	GO:0071502	1	0.747711	1	5	16396	3947	cellular response to temperature stimulus	biological_process
1876	GO:0071503	1	0.808463	1	6	16396	3947	response to heparin	biological_process
1877	GO:0071504	1	0.747711	1	5	16396	3947	cellular response to heparin	biological_process
1878	GO:0071514	1	0.970306	2	20	16396	3947	genetic imprinting	biological_process
1879	GO:0003307	1	0.347636	2	5	16396	3947	regulation of Wnt signaling pathway involved in heart development	biological_process
1880	GO:0071545	1	0.783138	2	11	16396	3947	inositol phosphate catabolic process	biological_process
1881	GO:0071218	1	0.307803	7	23	16396	3947	cellular response to misfolded protein	biological_process
1882	GO:0005976	1	0.999574	7	73	16396	3947	polysaccharide metabolic process	biological_process
1883	GO:0071214	1	0.661298	63	272	16396	3947	cellular response to abiotic stimulus	biological_process
1884	GO:0006309	1	0.738049	3	15	16396	3947	apoptotic DNA fragmentation	biological_process
1885	GO:0006308	1	0.885202	4	25	16396	3947	DNA catabolic process	biological_process
1886	GO:0006306	1	0.99953	3	45	16396	3947	DNA methylation	biological_process
1887	GO:0006304	1	0.993423	11	81	16396	3947	DNA modification	biological_process
1888	GO:0070286	1	0.321001	9	31	16396	3947	axonemal dynein complex assembly	biological_process
1889	GO:0070293	1	0.445842	4	14	16396	3947	renal absorption	biological_process
1890	GO:0006297	1	0.535996	6	24	16396	3947	nucleotide-excision repair
1891	GO:0070295	1	0.667696	1	4	16396	3947	renal water absorption	biological_process
1892	GO:0070301	1	0.909961	11	62	16396	3947	cellular response to hydrogen peroxide	biological_process
1893	GO:0070302	1	0.716911	47	208	16396	3947	regulation of stress-activated protein kinase signaling cascade	biological_process
1894	GO:0070306	1	0.622156	6	26	16396	3947	lens fiber cell differentiation	biological_process
1895	GO:0070307	1	0.857357	2	13	16396	3947	lens fiber cell development	biological_process
1896	GO:0070309	1	0.747711	1	5	16396	3947	lens fiber cell morphogenesis	biological_process
1897	GO:0070314	1	0.609449	2	8	16396	3947	G1 to G0 transition	biological_process
1898	GO:0070327	1	0.916196	1	9	16396	3947	thyroid hormone transport	biological_process
1899	GO:0006287	1	0.347636	2	5	16396	3947	base-excision repair
1900	GO:0006285	1	0.936381	1	10	16396	3947	base-excision repair
1901	GO:0070371	1	0.315303	8	27	16396	3947	ERK1 and ERK2 cascade	biological_process
1902	GO:0006273	1	0.783138	2	11	16396	3947	lagging strand elongation	biological_process
1903	GO:0006269	1	0.747711	1	5	16396	3947	DNA replication
1904	GO:0070417	1	0.854588	1	7	16396	3947	cellular response to cold	biological_process
1905	GO:0070423	1	0.52685	7	28	16396	3947	nucleotide-binding oligomerization domain containing signaling pathway	biological_process
1906	GO:0070459	1	0.667696	1	4	16396	3947	prolactin secretion	biological_process
1907	GO:0006325	1	0.999972	114	644	16396	3947	chromatin organization	biological_process
1908	GO:0070482	1	0.867886	78	359	16396	3947	response to oxygen levels	biological_process
1909	GO:0070257	1	0.443951	2	6	16396	3947	positive regulation of mucus secretion	biological_process
1910	GO:0070254	1	0.667696	1	4	16396	3947	mucus secretion	biological_process
1911	GO:0065004	1	0.985522	34	191	16396	3947	protein-DNA complex assembly	biological_process
1912	GO:0006344	1	0.667696	1	4	16396	3947	maintenance of chromatin silencing	biological_process
1913	GO:0065008	1	0.751611	812	3434	16396	3947	regulation of biological quality	biological_process
1914	GO:0065009	1	0.558507	720	3002	16396	3947	regulation of molecular function	biological_process
1915	GO:0070050	1	0.916196	1	9	16396	3947	neuron cellular homeostasis	biological_process
1916	GO:0070059	1	0.763467	6	30	16396	3947	intrinsic apoptotic signaling pathway in response to endoplasmic reticulum stress	biological_process
1917	GO:0070076	1	0.931968	4	28	16396	3947	histone lysine demethylation	biological_process
1918	GO:0006342	1	0.98571	9	65	16396	3947	chromatin silencing	biological_process
1919	GO:0006338	1	0.637264	34	147	16396	3947	chromatin remodeling	biological_process
1920	GO:0070163	1	0.808463	1	6	16396	3947	regulation of adiponectin secretion	biological_process
1921	GO:0070164	1	0.667696	1	4	16396	3947	negative regulation of adiponectin secretion	biological_process
1922	GO:0070166	1	0.783138	2	11	16396	3947	enamel mineralization	biological_process
1923	GO:0070167	1	0.751407	16	75	16396	3947	regulation of biomineral tissue development	biological_process
1924	GO:0070168	1	0.345549	6	20	16396	3947	negative regulation of biomineral tissue development	biological_process
1925	GO:0070169	1	0.61905	9	39	16396	3947	positive regulation of biomineral tissue development	biological_process
1926	GO:0070189	1	0.446425	3	10	16396	3947	kynurenine metabolic process	biological_process
1927	GO:0070192	1	0.696057	15	68	16396	3947	chromosome organization involved in meiotic cell cycle	biological_process
1928	GO:0006337	1	0.952915	2	18	16396	3947	nucleosome disassembly	biological_process
1929	GO:0070199	1	0.972171	1	13	16396	3947	establishment of protein localization to chromosome	biological_process
1930	GO:0060560	1	0.954145	19	107	16396	3947	developmental growth involved in morphogenesis	biological_process
1931	GO:0006333	1	0.953973	28	150	16396	3947	chromatin assembly or disassembly	biological_process
1932	GO:0070235	1	0.747711	1	5	16396	3947	regulation of activation-induced cell death of T cells	biological_process
1933	GO:0070252	1	0.998088	10	83	16396	3947	actin-mediated cell contraction	biological_process
1934	GO:0070255	1	0.373345	3	9	16396	3947	regulation of mucus secretion	biological_process
1935	GO:0006346	1	0.515787	3	11	16396	3947	methylation-dependent chromatin silencing	biological_process
1936	GO:0006265	1	0.373345	3	9	16396	3947	DNA topological change	biological_process
1937	GO:0070498	1	0.561086	4	16	16396	3947	interleukin-1-mediated signaling pathway	biological_process
1938	GO:0070841	1	0.443951	2	6	16396	3947	inclusion body assembly	biological_process
1939	GO:0070842	1	0.347636	2	5	16396	3947	aggresome assembly	biological_process
1940	GO:0070848	1	0.999145	90	490	16396	3947	response to growth factor	biological_process
1941	GO:0070849	1	0.86433	8	44	16396	3947	response to epidermal growth factor	biological_process
1942	GO:0006020	1	0.783138	2	11	16396	3947	inositol metabolic process	biological_process
1943	GO:0070918	1	0.489906	6	23	16396	3947	production of small RNA involved in gene silencing by RNA	biological_process
1944	GO:0070920	1	0.738049	3	15	16396	3947	regulation of production of small RNA involved in gene silencing by RNA	biological_process
1945	GO:0070922	1	0.609449	2	8	16396	3947	small RNA loading onto RISC	biological_process
1946	GO:0006011	1	0.747711	1	5	16396	3947	UDP-glucose metabolic process	biological_process
1947	GO:0006004	1	0.336614	5	16	16396	3947	fucose metabolic process	biological_process
1948	GO:0006003	1	0.747711	1	5	16396	3947	fructose 2
1949	GO:0070977	1	0.885011	2	14	16396	3947	bone maturation	biological_process
1950	GO:0070986	1	0.972171	1	13	16396	3947	left/right axis specification	biological_process
1951	GO:0070988	1	0.69126	13	59	16396	3947	demethylation	biological_process
1952	GO:0070989	1	0.963339	1	12	16396	3947	oxidative demethylation	biological_process
1953	GO:0071033	1	0.747711	1	5	16396	3947	nuclear retention of pre-mRNA at the site of transcription	biological_process
1954	GO:0071103	1	0.664439	58	251	16396	3947	DNA conformation change	biological_process
1955	GO:0071107	1	0.322678	4	12	16396	3947	response to parathyroid hormone	biological_process
1956	GO:0071166	1	0.819801	26	124	16396	3947	ribonucleoprotein complex localization	biological_process
1957	GO:0005984	1	0.446425	3	10	16396	3947	disaccharide metabolic process	biological_process
1958	GO:0005977	1	0.999886	3	51	16396	3947	glycogen metabolic process	biological_process
1959	GO:0071205	1	0.747711	1	5	16396	3947	protein localization to juxtaparanode region of axon	biological_process
1960	GO:0071211	1	0.667696	1	4	16396	3947	protein targeting to vacuole involved in autophagy	biological_process
1961	GO:0006021	1	0.667696	1	4	16396	3947	inositol biosynthetic process	biological_process
1962	GO:0006220	1	0.534211	11	45	16396	3947	pyrimidine nucleotide metabolic process	biological_process
1963	GO:0006069	1	0.322678	4	12	16396	3947	ethanol oxidation	biological_process
1964	GO:0070813	1	0.347636	2	5	16396	3947	hydrogen sulfide metabolic process	biological_process
1965	GO:0006139	1	0.814744	1032	4375	16396	3947	nucleobase-containing compound metabolic process	biological_process
1966	GO:0006123	1	0.394057	6	21	16396	3947	mitochondrial electron transport
1967	GO:0070527	1	0.895103	7	41	16396	3947	platelet aggregation	biological_process
1968	GO:0006122	1	0.504968	4	15	16396	3947	mitochondrial electron transport
1969	GO:0006121	1	0.667696	1	4	16396	3947	mitochondrial electron transport
1970	GO:0006120	1	0.849962	9	48	16396	3947	mitochondrial electron transport
1971	GO:0070562	1	0.808463	1	6	16396	3947	regulation of vitamin D receptor signaling pathway	biological_process
1972	GO:0070570	1	0.990905	2	25	16396	3947	regulation of neuron projection regeneration	biological_process
1973	GO:0070571	1	0.857357	2	13	16396	3947	negative regulation of neuron projection regeneration	biological_process
1974	GO:0006119	1	0.550024	23	96	16396	3947	oxidative phosphorylation	biological_process
1975	GO:0006112	1	0.999529	6	66	16396	3947	energy reserve metabolic process	biological_process
1976	GO:0006109	1	0.860581	37	177	16396	3947	regulation of carbohydrate metabolic process	biological_process
1977	GO:0070640	1	0.667696	1	4	16396	3947	vitamin D3 metabolic process	biological_process
1978	GO:0070646	1	0.916251	62	297	16396	3947	protein modification by small protein removal	biological_process
1979	GO:0006091	1	0.670556	68	294	16396	3947	generation of precursor metabolites and energy	biological_process
1980	GO:0070669	1	0.609449	2	8	16396	3947	response to interleukin-2	biological_process
1981	GO:0006084	1	0.661594	6	27	16396	3947	acetyl-CoA metabolic process	biological_process
1982	GO:0006073	1	0.999911	3	52	16396	3947	cellular glucan metabolic process	biological_process
1983	GO:0070672	1	0.443951	2	6	16396	3947	response to interleukin-15	biological_process
1984	GO:0070673	1	0.609449	2	8	16396	3947	response to interleukin-18	biological_process
1985	GO:0006072	1	0.531709	2	7	16396	3947	glycerol-3-phosphate metabolic process	biological_process
1986	GO:0070727	1	0.953595	282	1271	16396	3947	cellular macromolecule localization	biological_process
1987	GO:0070741	1	0.397078	8	29	16396	3947	response to interleukin-6	biological_process
1988	GO:0070828	1	0.823734	2	12	16396	3947	heterochromatin organization	biological_process
1989	GO:0060556	1	0.676908	2	9	16396	3947	regulation of vitamin D biosynthetic process	biological_process
1990	GO:0060443	1	0.397418	11	41	16396	3947	mammary gland morphogenesis	biological_process
1991	GO:0060541	1	0.746262	43	193	16396	3947	respiratory system development	biological_process
1992	GO:0006941	1	0.992364	17	112	16396	3947	striated muscle contraction	biological_process
1993	GO:0051445	1	0.712277	9	42	16396	3947	regulation of meiotic cell cycle	biological_process
1994	GO:0051446	1	0.987829	1	16	16396	3947	positive regulation of meiotic cell cycle	biological_process
1995	GO:0051447	1	0.844809	3	18	16396	3947	negative regulation of meiotic cell cycle	biological_process
1996	GO:0006939	1	0.527855	12	49	16396	3947	smooth muscle contraction	biological_process
1997	GO:0051457	1	0.90762	2	15	16396	3947	maintenance of protein location in nucleus	biological_process
1998	GO:0051461	1	0.347636	2	5	16396	3947	positive regulation of corticotropin secretion	biological_process
[truncated: 3,007 more rows]
