# Supplementary material for: Integrative single-cell transcriptomic investigation unveils long non-coding RNAs associated with localized cellular inflammation in psoriasis
Source: Front Immunol. 2023 Sep 26;14:1265517. doi: 10.3389/fimmu.2023.1265517 (PMC10562854; doi:10.3389/fimmu.2023.1265517)
Supplement: Supplementary file 5 [file Table_5.xlsx]

## Sheet: CARMN_in_Mes_goenrich_P
	term	q	p	x	n	M	N	name	namespace
0	GO:0043087	0.00319084	5.93976e-07	167	703	16396	2738	regulation of GTPase activity	biological_process
1	GO:0035556	0.0182056	6.77796e-06	327	1579	16396	2738	intracellular signal transduction	biological_process
2	GO:0030168	0.0966024	9.16686e-05	42	142	16396	2738	platelet activation	biological_process
3	GO:0065009	0.0966024	0.000107895	571	3002	16396	2738	regulation of molecular function	biological_process
4	GO:0006936	0.0966024	8.743e-05	64	243	16396	2738	muscle contraction	biological_process
5	GO:0009653	0.0966024	8.53543e-05	388	1965	16396	2738	anatomical structure morphogenesis	biological_process
6	GO:0050790	0.105885	0.00014818	467	2421	16396	2738	regulation of catalytic activity	biological_process
7	GO:0050900	0.105885	0.000157685	74	296	16396	2738	leukocyte migration	biological_process
8	GO:0097503	0.112534	0.000188534	11	21	16396	2738	sialylation	biological_process
9	GO:0007155	0.135335	0.000433665	162	761	16396	2738	cell adhesion	biological_process
10	GO:0003012	0.135335	0.00026753	72	291	16396	2738	muscle system process	biological_process
11	GO:0072676	0.135335	0.000592757	19	53	16396	2738	lymphocyte migration	biological_process
12	GO:0043270	0.135335	0.000609138	58	230	16396	2738	positive regulation of ion transport	biological_process
13	GO:0099623	0.135335	0.000521678	11	23	16396	2738	regulation of cardiac muscle cell membrane repolarization	biological_process
14	GO:0021895	0.135335	0.000602881	10	20	16396	2738	cerebral cortex neuron differentiation	biological_process
15	GO:0022610	0.135335	0.000629818	162	767	16396	2738	biological adhesion	biological_process
16	GO:0048514	0.135335	0.000498571	86	367	16396	2738	blood vessel morphogenesis	biological_process
17	GO:0048729	0.135335	0.000324625	114	505	16396	2738	tissue morphogenesis	biological_process
18	GO:0070527	0.135335	0.000537582	16	41	16396	2738	platelet aggregation	biological_process
19	GO:0090257	0.135335	0.000483004	53	204	16396	2738	regulation of muscle system process	biological_process
20	GO:0051345	0.135335	0.000504804	196	946	16396	2738	positive regulation of hydrolase activity	biological_process
21	GO:0043085	0.135335	0.000474181	317	1609	16396	2738	positive regulation of catalytic activity	biological_process
22	GO:0007596	0.135335	0.000556285	71	293	16396	2738	blood coagulation	biological_process
23	GO:0051336	0.135335	0.000358498	274	1365	16396	2738	regulation of hydrolase activity	biological_process
24	GO:0007599	0.135335	0.000334432	73	298	16396	2738	hemostasis	biological_process
25	GO:0051240	0.138874	0.000706979	286	1446	16396	2738	positive regulation of multicellular organismal process	biological_process
26	GO:0050817	0.138874	0.000681181	71	295	16396	2738	coagulation	biological_process
27	GO:0048518	0.138874	0.000737606	953	5277	16396	2738	positive regulation of biological process	biological_process
28	GO:0001525	0.138874	0.000749693	69	286	16396	2738	angiogenesis	biological_process
29	GO:0001568	0.153677	0.000918052	101	451	16396	2738	blood vessel development	biological_process
30	GO:0001570	0.153677	0.000944031	21	63	16396	2738	vasculogenesis	biological_process
31	GO:0097191	0.153677	0.000939872	28	93	16396	2738	extrinsic apoptotic signaling pathway	biological_process
32	GO:0032879	0.153677	0.000877105	472	2498	16396	2738	regulation of localization	biological_process
33	GO:0001944	0.159538	0.00100974	105	473	16396	2738	vasculature development	biological_process
34	GO:0051270	0.167596	0.00118552	168	810	16396	2738	regulation of cellular component movement	biological_process
35	GO:0048646	0.167596	0.00118552	168	810	16396	2738	anatomical structure formation involved in morphogenesis	biological_process
36	GO:2001135	0.167596	0.00114381	6	9	16396	2738	regulation of endocytic recycling	biological_process
37	GO:0002237	0.167596	0.00110336	73	310	16396	2738	response to molecule of bacterial origin	biological_process
38	GO:0043549	0.174754	0.00137069	169	818	16396	2738	regulation of kinase activity	biological_process
39	GO:0032989	0.174754	0.00148356	150	717	16396	2738	cellular component morphogenesis	biological_process
40	GO:0098609	0.174754	0.00144551	74	318	16396	2738	cell-cell adhesion	biological_process
41	GO:0030097	0.174754	0.00151833	111	510	16396	2738	hemopoiesis	biological_process
42	GO:0044093	0.174754	0.00138906	367	1916	16396	2738	positive regulation of molecular function	biological_process
43	GO:0072359	0.174754	0.0015169	162	782	16396	2738	circulatory system development	biological_process
44	GO:0072678	0.174754	0.00152893	10	22	16396	2738	T cell migration	biological_process
45	GO:0072358	0.174754	0.00133642	106	482	16396	2738	cardiovascular system development	biological_process
46	GO:0007492	0.174754	0.0013242	23	73	16396	2738	endoderm development	biological_process
47	GO:0006928	0.175641	0.00156939	269	1370	16396	2738	movement of cell or subcellular component	biological_process
48	GO:0032496	0.176435	0.00162686	69	294	16396	2738	response to lipopolysaccharide	biological_process
49	GO:0034109	0.176435	0.00167637	18	53	16396	2738	homotypic cell-cell adhesion	biological_process
50	GO:0030029	0.176435	0.00168702	105	480	16396	2738	actin filament-based process	biological_process
51	GO:0000902	0.176435	0.00170786	132	623	16396	2738	cell morphogenesis	biological_process
52	GO:0007166	0.178408	0.00176017	401	2115	16396	2738	cell surface receptor signaling pathway	biological_process
53	GO:0040012	0.181694	0.00182641	166	807	16396	2738	regulation of locomotion	biological_process
54	GO:1900125	0.191165	0.00201722	5	7	16396	2738	regulation of hyaluronan biosynthetic process	biological_process
55	GO:0060306	0.191165	0.00204713	12	30	16396	2738	regulation of membrane repolarization	biological_process
56	GO:0016477	0.191165	0.00206396	163	793	16396	2738	cell migration	biological_process
57	GO:0001505	0.191165	0.00204311	47	187	16396	2738	regulation of neurotransmitter levels	biological_process
58	GO:0070098	0.192838	0.00211792	22	71	16396	2738	chemokine-mediated signaling pathway	biological_process
59	GO:2000145	0.196424	0.00219386	153	740	16396	2738	regulation of cell motility	biological_process
60	GO:0002548	0.198566	0.00225476	14	38	16396	2738	monocyte chemotaxis	biological_process
61	GO:0097154	0.208033	0.00241554	7	13	16396	2738	GABAergic neuron differentiation	biological_process
62	GO:0061061	0.208033	0.0024397	96	438	16396	2738	muscle structure development	biological_process
63	GO:0030155	0.208821	0.00248781	137	656	16396	2738	regulation of cell adhesion	biological_process
64	GO:0002573	0.235829	0.00289738	27	95	16396	2738	myeloid leukocyte differentiation	biological_process
65	GO:0035994	0.235829	0.00286323	9	20	16396	2738	response to muscle stretch	biological_process
66	GO:0048247	0.239299	0.00298455	14	39	16396	2738	lymphocyte chemotaxis	biological_process
67	GO:0050878	0.242559	0.00307331	106	494	16396	2738	regulation of body fluid levels	biological_process
68	GO:0048534	0.242559	0.00311551	118	558	16396	2738	hematopoietic or lymphoid organ development	biological_process
69	GO:0090131	0.258107	0.00336327	4	5	16396	2738	mesenchyme migration	biological_process
70	GO:0060326	0.262565	0.00347024	44	177	16396	2738	cell chemotaxis	biological_process
71	GO:0051174	0.272652	0.00370496	320	1678	16396	2738	regulation of phosphorus metabolic process	biological_process
72	GO:0040011	0.272652	0.00370506	220	1118	16396	2738	locomotion	biological_process
73	GO:0071674	0.279125	0.00389694	14	40	16396	2738	mononuclear cell migration	biological_process
74	GO:0007044	0.279125	0.00389694	14	40	16396	2738	cell-substrate junction assembly	biological_process
75	GO:0002027	0.285044	0.00408398	25	88	16396	2738	regulation of heart rate	biological_process
76	GO:0031034	0.285044	0.00413876	7	14	16396	2738	myosin filament assembly	biological_process
77	GO:0031033	0.285044	0.00413876	7	14	16396	2738	myosin filament organization	biological_process
78	GO:0071216	0.285146	0.00424641	42	169	16396	2738	cellular response to biotic stimulus	biological_process
79	GO:0030334	0.285146	0.00422073	141	687	16396	2738	regulation of cell migration	biological_process
80	GO:0032835	0.291083	0.004389	17	53	16396	2738	glomerulus development	biological_process
81	GO:0007517	0.299804	0.00494529	63	276	16396	2738	muscle organ development	biological_process
82	GO:0007205	0.299804	0.00505585	11	29	16396	2738	protein kinase C-activating G-protein coupled receptor signaling pathway	biological_process
83	GO:0099537	0.299804	0.0051344	86	396	16396	2738	trans-synaptic signaling	biological_process
84	GO:0097479	0.299804	0.00481536	31	117	16396	2738	synaptic vesicle localization	biological_process
85	GO:0099536	0.299804	0.0051344	86	396	16396	2738	synaptic signaling	biological_process
86	GO:0010743	0.299804	0.00505585	11	29	16396	2738	regulation of macrophage derived foam cell differentiation	biological_process
87	GO:0060137	0.299804	0.00463873	5	8	16396	2738	maternal process involved in parturition	biological_process
88	GO:0033993	0.299804	0.00507276	164	816	16396	2738	response to lipid	biological_process
89	GO:0023061	0.299804	0.00479166	43	175	16396	2738	signal release	biological_process
90	GO:0006941	0.299804	0.00463139	30	112	16396	2738	striated muscle contraction	biological_process
91	GO:2000021	0.299804	0.00489856	48	200	16396	2738	regulation of ion homeostasis	biological_process
92	GO:0045785	0.304152	0.00532306	84	386	16396	2738	positive regulation of cell adhesion	biological_process
93	GO:0042107	0.304152	0.00537871	8	18	16396	2738	cytokine metabolic process	biological_process
94	GO:1903779	0.304152	0.00529261	20	67	16396	2738	regulation of cardiac conduction	biological_process
95	GO:0099643	0.310382	0.0058777	29	109	16396	2738	signal release from synapse	biological_process
96	GO:0009611	0.310382	0.00618221	114	548	16396	2738	response to wounding	biological_process
97	GO:0006954	0.310382	0.00554814	96	450	16396	2738	inflammatory response	biological_process
98	GO:0007269	0.310382	0.0058777	29	109	16396	2738	neurotransmitter secretion	biological_process
99	GO:0051674	0.310382	0.00612607	176	886	16396	2738	localization of cell	biological_process
100	GO:0030099	0.310382	0.0059771	45	187	16396	2738	myeloid cell differentiation	biological_process
101	GO:0048870	0.310382	0.00612607	176	886	16396	2738	cell motility	biological_process
102	GO:0042330	0.310382	0.00617975	103	489	16396	2738	taxis	biological_process
103	GO:0048583	0.310382	0.00570177	657	3629	16396	2738	regulation of response to stimulus	biological_process
104	GO:0006935	0.310382	0.00617975	103	489	16396	2738	chemotaxis	biological_process
105	GO:0009612	0.310382	0.00596785	49	207	16396	2738	response to mechanical stimulus	biological_process
106	GO:0030036	0.310382	0.00567982	88	408	16396	2738	actin cytoskeleton organization	biological_process
107	GO:0002520	0.312126	0.00627505	121	586	16396	2738	immune system development	biological_process
108	GO:0048856	0.312539	0.00634155	883	4956	16396	2738	anatomical structure development	biological_process
109	GO:0023051	0.316473	0.00677697	569	3125	16396	2738	regulation of signaling	biological_process
110	GO:0048522	0.316473	0.00683373	846	4742	16396	2738	positive regulation of cellular process	biological_process
111	GO:0000904	0.316473	0.00683112	104	496	16396	2738	cell morphogenesis involved in differentiation	biological_process
112	GO:0034329	0.316473	0.00661245	33	129	16396	2738	cell junction assembly	biological_process
113	GO:0051094	0.316473	0.00665699	230	1188	16396	2738	positive regulation of developmental process	biological_process
114	GO:0061384	0.316473	0.0067833	12	34	16396	2738	heart trabecula morphogenesis	biological_process
115	GO:0034333	0.316473	0.0067833	12	34	16396	2738	adherens junction assembly	biological_process
116	GO:0048489	0.316645	0.00695535	30	115	16396	2738	synaptic vesicle transport	biological_process
117	GO:0097480	0.316645	0.00695535	30	115	16396	2738	establishment of synaptic vesicle localization	biological_process
118	GO:0098916	0.317028	0.00702277	84	390	16396	2738	anterograde trans-synaptic signaling	biological_process
119	GO:1902531	0.333535	0.00745052	328	1744	16396	2738	regulation of intracellular signal transduction	biological_process
120	GO:0009408	0.333922	0.0075835	25	92	16396	2738	response to heat	biological_process
121	GO:0023056	0.333922	0.0075701	296	1563	16396	2738	positive regulation of signaling	biological_process
122	GO:0002009	0.337258	0.00772204	86	402	16396	2738	morphogenesis of an epithelium	biological_process
123	GO:0072012	0.338858	0.00794791	8	19	16396	2738	glomerulus vasculature development	biological_process
124	GO:0030220	0.338858	0.00794791	8	19	16396	2738	platelet formation	biological_process
125	GO:0099003	0.338858	0.00791779	30	116	16396	2738	vesicle-mediated transport in synapse	biological_process
126	GO:0009311	0.339259	0.00810456	17	56	16396	2738	oligosaccharide metabolic process	biological_process
127	GO:1901700	0.339259	0.00814676	265	1390	16396	2738	response to oxygen-containing compound	biological_process
128	GO:0051146	0.339259	0.00808996	43	180	16396	2738	striated muscle cell differentiation	biological_process
129	GO:0043269	0.346062	0.00837455	125	613	16396	2738	regulation of ion transport	biological_process
130	GO:0043117	0.355792	0.0090074	5	9	16396	2738	positive regulation of vascular permeability	biological_process
131	GO:0010647	0.355792	0.00874953	294	1556	16396	2738	positive regulation of cell communication	biological_process
132	GO:0060312	0.355792	0.0090074	5	9	16396	2738	regulation of blood vessel remodeling	biological_process
133	GO:0034694	0.355792	0.00897521	11	31	16396	2738	response to prostaglandin	biological_process
134	GO:0051588	0.355792	0.00900122	18	61	16396	2738	regulation of neurotransmitter transport	biological_process
135	GO:0032792	0.355792	0.0087521	4	6	16396	2738	negative regulation of CREB transcription factor activity	biological_process
136	GO:0071396	0.365037	0.00930939	98	469	16396	2738	cellular response to lipid	biological_process
137	GO:0032502	0.378048	0.00985232	939	5307	16396	2738	developmental process	biological_process
138	GO:0034330	0.378048	0.00982288	44	187	16396	2738	cell junction organization	biological_process
139	GO:0034103	0.378048	0.00982198	19	66	16396	2738	regulation of tissue remodeling	biological_process
140	GO:0007275	0.380927	0.00999826	821	4613	16396	2738	multicellular organism development	biological_process
141	GO:0007220	0.383666	0.0101416	7	16	16396	2738	Notch receptor processing	biological_process
142	GO:0071222	0.403733	0.0108223	35	143	16396	2738	cellular response to lipopolysaccharide	biological_process
143	GO:0099504	0.403733	0.0107674	27	104	16396	2738	synaptic vesicle cycle	biological_process
144	GO:1903708	0.405727	0.0109513	40	168	16396	2738	positive regulation of hemopoiesis	biological_process
145	GO:0051272	0.407502	0.0110751	90	429	16396	2738	positive regulation of cellular component movement	biological_process
146	GO:1900077	0.408282	0.0116539	11	32	16396	2738	negative regulation of cellular response to insulin stimulus	biological_process
147	GO:0008625	0.408282	0.0116539	11	32	16396	2738	extrinsic apoptotic signaling pathway via death domain receptors	biological_process
148	GO:0003013	0.408282	0.0117989	78	366	16396	2738	circulatory system process	biological_process
149	GO:0007015	0.408282	0.0117786	45	194	16396	2738	actin filament organization	biological_process
150	GO:0003009	0.408282	0.0119029	10	28	16396	2738	skeletal muscle contraction	biological_process
151	GO:0036344	0.408282	0.0113377	8	20	16396	2738	platelet morphogenesis	biological_process
152	GO:1901655	0.408282	0.0118337	22	81	16396	2738	cellular response to ketone	biological_process
153	GO:0006939	0.408282	0.0114951	15	49	16396	2738	smooth muscle contraction	biological_process
154	GO:0048041	0.408282	0.0118505	9	24	16396	2738	focal adhesion assembly	biological_process
155	GO:0009966	0.408282	0.0119323	505	2777	16396	2738	regulation of signal transduction	biological_process
156	GO:0034695	0.408282	0.0118505	9	24	16396	2738	response to prostaglandin E	biological_process
157	GO:1901343	0.420353	0.0123633	23	86	16396	2738	negative regulation of vasculature development	biological_process
158	GO:0071688	0.422769	0.0127492	6	13	16396	2738	striated muscle myosin thick filament assembly	biological_process
159	GO:0099531	0.422769	0.0127396	29	115	16396	2738	presynaptic process involved in chemical synaptic transmission	biological_process
160	GO:0097320	0.422769	0.0127492	6	13	16396	2738	plasma membrane tubulation	biological_process
161	GO:0070555	0.422769	0.0125133	28	110	16396	2738	response to interleukin-1	biological_process
162	GO:0030198	0.428857	0.0130126	66	304	16396	2738	extracellular matrix organization	biological_process
163	GO:0071219	0.4344	0.0134307	36	150	16396	2738	cellular response to molecule of bacterial origin	biological_process
164	GO:0043433	0.4344	0.0132996	33	135	16396	2738	negative regulation of sequence-specific DNA binding transcription factor activity	biological_process
165	GO:1902105	0.4344	0.0135042	55	247	16396	2738	regulation of leukocyte differentiation	biological_process
166	GO:0045597	0.4344	0.0133442	167	854	16396	2738	positive regulation of cell differentiation	biological_process
167	GO:0043062	0.446578	0.013966	66	305	16396	2738	extracellular structure organization	biological_process
168	GO:0048584	0.453343	0.0142619	361	1954	16396	2738	positive regulation of response to stimulus	biological_process
169	GO:0010646	0.455707	0.0144211	555	3075	16396	2738	regulation of cell communication	biological_process
170	GO:0055002	0.456038	0.0145165	30	121	16396	2738	striated muscle cell development	biological_process
171	GO:0030595	0.457551	0.0146498	31	126	16396	2738	leukocyte chemotaxis	biological_process
172	GO:1903034	0.461106	0.0148495	37	156	16396	2738	regulation of response to wounding	biological_process
173	GO:0006562	0.4649	0.0162815	3	4	16396	2738	proline catabolic process	biological_process
174	GO:0051639	0.4649	0.0155595	5	10	16396	2738	actin filament network formation	biological_process
175	GO:0006772	0.4649	0.0162815	3	4	16396	2738	thiamine metabolic process	biological_process
176	GO:0021953	0.4649	0.0163115	38	162	16396	2738	central nervous system neuron differentiation	biological_process
177	GO:0031589	0.4649	0.0163115	38	162	16396	2738	cell-substrate adhesion	biological_process
178	GO:0009967	0.4649	0.0156148	269	1432	16396	2738	positive regulation of signal transduction	biological_process
179	GO:0010737	0.4649	0.0155595	5	10	16396	2738	protein kinase A signaling	biological_process
180	GO:0021892	0.4649	0.0155595	5	10	16396	2738	cerebral cortex GABAergic interneuron differentiation	biological_process
181	GO:0071548	0.4649	0.016358	13	42	16396	2738	response to dexamethasone	biological_process
182	GO:0061437	0.4649	0.0156834	8	21	16396	2738	renal system vasculature development	biological_process
183	GO:2001137	0.4649	0.0162815	3	4	16396	2738	positive regulation of endocytic recycling	biological_process
184	GO:0061440	0.4649	0.0156834	8	21	16396	2738	kidney vasculature development	biological_process
185	GO:0035995	0.4649	0.0162815	3	4	16396	2738	detection of muscle stretch	biological_process
186	GO:0016079	0.4649	0.0159743	19	69	16396	2738	synaptic vesicle exocytosis	biological_process
187	GO:2000653	0.4649	0.0162815	3	4	16396	2738	regulation of genetic imprinting	biological_process
188	GO:0060214	0.4649	0.0162815	3	4	16396	2738	endocardium formation	biological_process
189	GO:0009266	0.4649	0.0164428	36	152	16396	2738	response to temperature stimulus	biological_process
190	GO:0050854	0.472086	0.0167849	15	51	16396	2738	regulation of antigen receptor-mediated signaling pathway	biological_process
191	GO:0051338	0.477475	0.0170654	189	983	16396	2738	regulation of transferase activity	biological_process
192	GO:0010886	0.478673	0.0177319	4	7	16396	2738	positive regulation of cholesterol storage	biological_process
193	GO:0042692	0.478673	0.0173175	54	245	16396	2738	muscle cell differentiation	biological_process
194	GO:0051971	0.478673	0.0177319	4	7	16396	2738	positive regulation of transmission of nerve impulse	biological_process
195	GO:0002521	0.478673	0.0175249	65	303	16396	2738	leukocyte differentiation	biological_process
196	GO:0033555	0.478673	0.0176502	18	65	16396	2738	multicellular organismal response to stress	biological_process
197	GO:0045162	0.478673	0.0177319	4	7	16396	2738	clustering of voltage-gated sodium channels	biological_process
198	GO:2000181	0.478673	0.0174811	21	79	16396	2738	negative regulation of blood vessel morphogenesis	biological_process
199	GO:0008015	0.48431	0.0180309	76	362	16396	2738	blood circulation	biological_process
200	GO:0002819	0.484975	0.018274	32	133	16396	2738	regulation of adaptive immune response	biological_process
201	GO:2000677	0.484975	0.0183265	14	47	16396	2738	regulation of transcription regulatory region DNA binding	biological_process
202	GO:0048568	0.484975	0.0183069	86	416	16396	2738	embryonic organ development	biological_process
203	GO:0032088	0.489431	0.018586	19	70	16396	2738	negative regulation of NF-kappaB transcription factor activity	biological_process
204	GO:0034405	0.489825	0.0187833	11	34	16396	2738	response to fluid shear stress	biological_process
205	GO:0045124	0.489825	0.0187833	11	34	16396	2738	regulation of bone resorption	biological_process
206	GO:0042060	0.494114	0.0190398	94	460	16396	2738	wound healing	biological_process
207	GO:0007264	0.499409	0.0193367	60	278	16396	2738	small GTPase mediated signal transduction	biological_process
208	GO:0022409	0.508062	0.0197691	55	252	16396	2738	positive regulation of cell-cell adhesion	biological_process
209	GO:0043114	0.508062	0.019861	10	30	16396	2738	regulation of vascular permeability	biological_process
210	GO:0071379	0.535049	0.0211151	8	22	16396	2738	cellular response to prostaglandin stimulus	biological_process
211	GO:0010884	0.535049	0.0211151	8	22	16396	2738	positive regulation of lipid storage	biological_process
212	GO:0023052	0.539259	0.0213816	882	5011	16396	2738	signaling	biological_process
213	GO:2000147	0.541929	0.0216892	86	419	16396	2738	positive regulation of cell motility	biological_process
214	GO:0033628	0.541929	0.0216478	12	39	16396	2738	regulation of cell adhesion mediated by integrin	biological_process
215	GO:0007154	0.545998	0.0219538	897	5101	16396	2738	cell communication	biological_process
216	GO:0019932	0.552517	0.0223187	48	217	16396	2738	second-messenger-mediated signaling	biological_process
217	GO:0065008	0.560948	0.0227637	613	3434	16396	2738	regulation of biological quality	biological_process
218	GO:0006950	0.579041	0.0236057	568	3173	16396	2738	response to stress	biological_process
219	GO:0044057	0.579145	0.0238256	100	497	16396	2738	regulation of system process	biological_process
220	GO:0032768	0.579145	0.0237629	15	53	16396	2738	regulation of monooxygenase activity	biological_process
221	GO:0040017	0.580215	0.0239776	91	448	16396	2738	positive regulation of locomotion	biological_process
222	GO:0048738	0.5853	0.0242967	35	151	16396	2738	cardiac muscle tissue development	biological_process
223	GO:0030217	0.590447	0.0248834	31	131	16396	2738	T cell differentiation	biological_process
224	GO:0010811	0.590447	0.0247569	26	106	16396	2738	positive regulation of cell-substrate adhesion	biological_process
225	GO:0002576	0.590447	0.02495	30	126	16396	2738	platelet degranulation	biological_process
226	GO:0034332	0.590447	0.0247878	19	72	16396	2738	adherens junction organization	biological_process
227	GO:0048731	0.609031	0.0258487	715	4038	16396	2738	system development	biological_process
228	GO:0009605	0.634431	0.0271298	321	1748	16396	2738	response to external stimulus	biological_process
229	GO:0016226	0.634431	0.0275772	6	15	16396	2738	iron-sulfur cluster assembly	biological_process
230	GO:0060997	0.634431	0.0275772	6	15	16396	2738	dendritic spine morphogenesis	biological_process
231	GO:0060850	0.634431	0.0275772	6	15	16396	2738	regulation of transcription involved in cell fate commitment	biological_process
232	GO:0031163	0.634431	0.0275772	6	15	16396	2738	metallo-sulfur cluster assembly	biological_process
233	GO:0001914	0.634431	0.0277534	8	23	16396	2738	regulation of T cell mediated cytotoxicity	biological_process
234	GO:0036336	0.634431	0.0277534	8	23	16396	2738	dendritic cell migration	biological_process
235	GO:0050867	0.638325	0.0282802	64	305	16396	2738	positive regulation of cell activation	biological_process
236	GO:0021697	0.638325	0.0282754	7	19	16396	2738	cerebellar cortex formation	biological_process
237	GO:0034104	0.638325	0.0282754	7	19	16396	2738	negative regulation of tissue remodeling	biological_process
238	GO:0009743	0.640333	0.0284884	37	163	16396	2738	response to carbohydrate	biological_process
239	GO:0002467	0.649383	0.0308251	4	8	16396	2738	germinal center formation	biological_process
240	GO:0072109	0.649383	0.0308251	4	8	16396	2738	glomerular mesangium development	biological_process
241	GO:0002696	0.649383	0.0295608	62	295	16396	2738	positive regulation of leukocyte activation	biological_process
242	GO:0002699	0.649383	0.0306199	38	169	16396	2738	positive regulation of immune effector process	biological_process
243	GO:0030202	0.649383	0.0308251	4	8	16396	2738	heparin metabolic process	biological_process
244	GO:0008344	0.649383	0.0291217	20	78	16396	2738	adult locomotory behavior	biological_process
245	GO:0098903	0.649383	0.0308251	4	8	16396	2738	regulation of membrane repolarization during action potential	biological_process
246	GO:0001955	0.649383	0.0308251	4	8	16396	2738	blood vessel maturation	biological_process
247	GO:0097529	0.649383	0.0306388	24	98	16396	2738	myeloid leukocyte migration	biological_process
248	GO:0030048	0.649383	0.0307717	25	103	16396	2738	actin filament-based movement	biological_process
249	GO:0030239	0.649383	0.0294461	16	59	16396	2738	myofibril assembly	biological_process
250	GO:0042048	0.649383	0.0308251	4	8	16396	2738	olfactory behavior	biological_process
251	GO:0030210	0.649383	0.0308251	4	8	16396	2738	heparin biosynthetic process	biological_process
252	GO:1904238	0.649383	0.0308251	4	8	16396	2738	pericyte cell differentiation	biological_process
253	GO:0050865	0.649383	0.0304431	100	502	16396	2738	regulation of cell activation	biological_process
254	GO:0060297	0.649383	0.0308251	4	8	16396	2738	regulation of sarcomere organization	biological_process
255	GO:0046928	0.650029	0.0309768	14	50	16396	2738	regulation of neurotransmitter secretion	biological_process
256	GO:0045912	0.664092	0.0317706	12	41	16396	2738	negative regulation of carbohydrate metabolic process	biological_process
257	GO:0022407	0.670285	0.0321917	83	410	16396	2738	regulation of cell-cell adhesion	biological_process
258	GO:0003376	0.675129	0.0365716	5	12	16396	2738	sphingosine-1-phosphate signaling pathway	biological_process
259	GO:2000463	0.675129	0.0357049	8	24	16396	2738	positive regulation of excitatory postsynaptic potential	biological_process
260	GO:0000083	0.675129	0.0335171	9	28	16396	2738	regulation of transcription involved in G1/S transition of mitotic cell cycle	biological_process
261	GO:0019915	0.675129	0.0335171	9	28	16396	2738	lipid storage	biological_process
262	GO:0001782	0.675129	0.0357049	8	24	16396	2738	B cell homeostasis	biological_process
263	GO:0048644	0.675129	0.0330676	20	79	16396	2738	muscle organ morphogenesis	biological_process
264	GO:0072144	0.675129	0.0356588	3	5	16396	2738	glomerular mesangial cell development	biological_process
265	GO:0050879	0.675129	0.0348835	11	37	16396	2738	multicellular organismal movement	biological_process
266	GO:0010818	0.675129	0.0365716	5	12	16396	2738	T cell chemotaxis	biological_process
267	GO:0050881	0.675129	0.0348835	11	37	16396	2738	musculoskeletal movement	biological_process
268	GO:0045779	0.675129	0.0365716	5	12	16396	2738	negative regulation of bone resorption	biological_process
269	GO:0034341	0.675129	0.0329681	32	139	16396	2738	response to interferon-gamma	biological_process
270	GO:0048168	0.675129	0.0363467	14	51	16396	2738	regulation of neuronal synaptic plasticity	biological_process
271	GO:0043435	0.675129	0.0356588	3	5	16396	2738	response to corticotropin-releasing hormone	biological_process
272	GO:0043455	0.675129	0.0365716	5	12	16396	2738	regulation of secondary metabolic process	biological_process
273	GO:1905153	0.675129	0.0365716	5	12	16396	2738	regulation of membrane invagination	biological_process
274	GO:0043456	0.675129	0.0356588	3	5	16396	2738	regulation of pentose-phosphate shunt	biological_process
275	GO:0061383	0.675129	0.0342902	13	46	16396	2738	trabecula morphogenesis	biological_process
276	GO:1905031	0.675129	0.0356588	3	5	16396	2738	regulation of membrane repolarization during cardiac muscle cell action potential	biological_process
277	GO:0051128	0.675129	0.0353865	408	2261	16396	2738	regulation of cellular component organization	biological_process
278	GO:0030073	0.675129	0.0348835	11	37	16396	2738	insulin secretion	biological_process
279	GO:0048468	0.675129	0.036139	270	1466	16396	2738	cell development	biological_process
280	GO:0048755	0.675129	0.0356588	3	5	16396	2738	branching morphogenesis of a nerve	biological_process
281	GO:0090520	0.675129	0.0365716	5	12	16396	2738	sphingolipid mediated signaling pathway	biological_process
282	GO:0098501	0.675129	0.0356588	3	5	16396	2738	polynucleotide dephosphorylation	biological_process
283	GO:0009446	0.675129	0.0356588	3	5	16396	2738	putrescine biosynthetic process	biological_process
284	GO:0072402	0.675129	0.0356588	3	5	16396	2738	response to DNA integrity checkpoint signaling	biological_process
285	GO:0072396	0.675129	0.0356588	3	5	16396	2738	response to cell cycle checkpoint signaling	biological_process
286	GO:0017156	0.675129	0.0330676	20	79	16396	2738	calcium ion regulated exocytosis	biological_process
287	GO:0033227	0.675129	0.0356588	3	5	16396	2738	dsRNA transport	biological_process
288	GO:0048469	0.675129	0.0329681	32	139	16396	2738	cell maturation	biological_process
289	GO:0016191	0.675129	0.0356588	3	5	16396	2738	synaptic vesicle uncoating	biological_process
290	GO:1990823	0.675129	0.0338843	22	89	16396	2738	response to leukemia inhibitory factor	biological_process
291	GO:1901381	0.67705	0.038188	10	33	16396	2738	positive regulation of potassium ion transmembrane transport	biological_process
292	GO:0006952	0.67705	0.0379116	210	1125	16396	2738	defense response	biological_process
293	GO:0097192	0.67705	0.038188	10	33	16396	2738	extrinsic apoptotic signaling pathway in absence of ligand	biological_process
294	GO:0021756	0.67705	0.0380385	6	16	16396	2738	striatum development	biological_process
295	GO:0042551	0.67705	0.038188	10	33	16396	2738	neuron maturation	biological_process
296	GO:0051923	0.67705	0.0380385	6	16	16396	2738	sulfation	biological_process
297	GO:0006767	0.67705	0.0377689	21	85	16396	2738	water-soluble vitamin metabolic process	biological_process
298	GO:0042089	0.67705	0.0380385	6	16	16396	2738	cytokine biosynthetic process	biological_process
299	GO:0097305	0.67705	0.0371016	41	187	16396	2738	response to alcohol	biological_process
300	GO:0032970	0.67705	0.0378135	67	326	16396	2738	regulation of actin filament-based process	biological_process
301	GO:0038034	0.67705	0.038188	10	33	16396	2738	signal transduction in absence of ligand	biological_process
302	GO:0071801	0.67705	0.0380385	6	16	16396	2738	regulation of podosome assembly	biological_process
303	GO:0002062	0.694989	0.0393293	16	61	16396	2738	chondrocyte differentiation	biological_process
304	GO:1901701	0.706295	0.0401005	164	866	16396	2738	cellular response to oxygen-containing compound	biological_process
305	GO:0055013	0.706829	0.040394	13	47	16396	2738	cardiac muscle cell development	biological_process
306	GO:0002011	0.706829	0.040394	13	47	16396	2738	morphogenesis of an epithelial sheet	biological_process
307	GO:1903035	0.71733	0.0417308	19	76	16396	2738	negative regulation of response to wounding	biological_process
308	GO:0033275	0.71733	0.0419288	11	38	16396	2738	actin-myosin filament sliding	biological_process
309	GO:0051592	0.71733	0.0416647	27	116	16396	2738	response to calcium ion	biological_process
310	GO:0045214	0.71733	0.0419288	11	38	16396	2738	sarcomere organization	biological_process
311	GO:0048873	0.71733	0.0416218	9	29	16396	2738	homeostasis of number of cells within a tissue	biological_process
312	GO:0001569	0.71733	0.0416218	9	29	16396	2738	branching involved in blood vessel morphogenesis	biological_process
313	GO:0030049	0.71733	0.0419288	11	38	16396	2738	muscle filament sliding	biological_process
314	GO:0070542	0.717724	0.0421305	20	81	16396	2738	response to fatty acid	biological_process
315	GO:0055006	0.717724	0.0423526	14	52	16396	2738	cardiac cell development	biological_process
316	GO:0021879	0.717724	0.0423526	14	52	16396	2738	forebrain neuron differentiation	biological_process
317	GO:0006811	0.73514	0.0435172	236	1278	16396	2738	ion transport	biological_process
318	GO:0002703	0.738954	0.0438805	36	163	16396	2738	regulation of leukocyte mediated immunity	biological_process
319	GO:1901342	0.751392	0.044759	52	248	16396	2738	regulation of vasculature development	biological_process
320	GO:0044253	0.752044	0.0450586	8	25	16396	2738	positive regulation of multicellular organismal metabolic process	biological_process
321	GO:0055008	0.752044	0.0450778	16	62	16396	2738	cardiac muscle tissue morphogenesis	biological_process
322	GO:0007188	0.755256	0.045411	34	153	16396	2738	adenylate cyclase-modulating G-protein coupled receptor signaling pathway	biological_process
323	GO:0051823	0.756142	0.0482793	4	9	16396	2738	regulation of synapse structural plasticity	biological_process
324	GO:0035809	0.756142	0.048252	7	21	16396	2738	regulation of urine volume	biological_process
325	GO:0003007	0.756142	0.046934	47	222	16396	2738	heart morphogenesis	biological_process
326	GO:0032649	0.756142	0.0473489	22	92	16396	2738	regulation of interferon-gamma production	biological_process
327	GO:0051090	0.756142	0.0480067	75	374	16396	2738	regulation of sequence-specific DNA binding transcription factor activity	biological_process
328	GO:0048617	0.756142	0.0482793	4	9	16396	2738	embryonic foregut morphogenesis	biological_process
329	GO:0021702	0.756142	0.0482793	4	9	16396	2738	cerebellar Purkinje cell differentiation	biological_process
330	GO:0021694	0.756142	0.0482793	4	9	16396	2738	cerebellar Purkinje cell layer formation	biological_process
331	GO:0034551	0.756142	0.0482793	4	9	16396	2738	mitochondrial respiratory chain complex III assembly	biological_process
332	GO:0007156	0.756142	0.0469733	24	102	16396	2738	homophilic cell adhesion via plasma membrane adhesion molecules	biological_process
333	GO:0061314	0.756142	0.0482793	4	9	16396	2738	Notch signaling involved in heart development	biological_process
334	GO:0001704	0.756142	0.0462796	26	112	16396	2738	formation of primary germ layer	biological_process
335	GO:0015711	0.756142	0.0469784	82	412	16396	2738	organic anion transport	biological_process
336	GO:0071260	0.756142	0.0470346	19	77	16396	2738	cellular response to mechanical stimulus	biological_process
337	GO:0071621	0.756142	0.0459674	17	67	16396	2738	granulocyte chemotaxis	biological_process
338	GO:0060556	0.756142	0.0482793	4	9	16396	2738	regulation of vitamin D biosynthetic process	biological_process
339	GO:0051315	0.756142	0.0482793	4	9	16396	2738	attachment of mitotic spindle microtubules to kinetochore	biological_process
340	GO:0034284	0.756142	0.0469098	32	143	16396	2738	response to monosaccharide	biological_process
341	GO:0009798	0.756142	0.0473806	21	87	16396	2738	axis specification	biological_process
342	GO:0042832	0.756142	0.048252	7	21	16396	2738	defense response to protozoan	biological_process
343	GO:0071398	0.765602	0.0490259	14	53	16396	2738	cellular response to fatty acid	biological_process
344	GO:0002577	0.775719	0.0507171	6	17	16396	2738	regulation of antigen processing and presentation	biological_process
345	GO:0006968	0.775719	0.050392	15	58	16396	2738	cellular defense response	biological_process
346	GO:0006809	0.775719	0.0514606	5	13	16396	2738	nitric oxide biosynthetic process	biological_process
347	GO:0007567	0.775719	0.0507171	6	17	16396	2738	parturition	biological_process
348	GO:1903037	0.775719	0.0511322	66	326	16396	2738	regulation of leukocyte cell-cell adhesion	biological_process
349	GO:0010885	0.775719	0.0514606	5	13	16396	2738	regulation of cholesterol storage	biological_process
350	GO:0070528	0.775719	0.0514606	5	13	16396	2738	protein kinase C signaling	biological_process
351	GO:0033630	0.775719	0.0507171	6	17	16396	2738	positive regulation of cell adhesion mediated by integrin	biological_process
352	GO:0030150	0.775719	0.0507171	6	17	16396	2738	protein import into mitochondrial matrix	biological_process
353	GO:0003323	0.775719	0.0514606	5	13	16396	2738	type B pancreatic cell development	biological_process
354	GO:0051239	0.775719	0.0515509	479	2692	16396	2738	regulation of multicellular organismal process	biological_process
355	GO:0033197	0.775719	0.0514606	5	13	16396	2738	response to vitamin E	biological_process
356	GO:0035810	0.775719	0.0514606	5	13	16396	2738	positive regulation of urine volume	biological_process
357	GO:0051283	0.780316	0.0526898	12	44	16396	2738	negative regulation of sequestering of calcium ion	biological_process
358	GO:0031344	0.780316	0.0524469	112	581	16396	2738	regulation of cell projection organization	biological_process
359	GO:0070252	0.780316	0.0528732	20	83	16396	2738	actin-mediated cell contraction	biological_process
360	GO:0097530	0.780316	0.0525576	18	73	16396	2738	granulocyte migration	biological_process
361	GO:0031032	0.780316	0.0522887	23	98	16396	2738	actomyosin structure organization	biological_process
362	GO:0072132	0.780316	0.0526898	12	44	16396	2738	mesenchyme morphogenesis	biological_process
363	GO:0001892	0.780316	0.0527958	21	88	16396	2738	embryonic placenta development	biological_process
364	GO:0048667	0.780924	0.0530598	79	398	16396	2738	cell morphogenesis involved in neuron differentiation	biological_process
365	GO:0030182	0.790932	0.0540343	173	926	16396	2738	neuron differentiation	biological_process
366	GO:0035239	0.790932	0.0539401	66	327	16396	2738	tube morphogenesis	biological_process
367	GO:0042391	0.791649	0.054378	78	393	16396	2738	regulation of membrane potential	biological_process
368	GO:0006836	0.791649	0.0543213	33	150	16396	2738	neurotransmitter transport	biological_process
369	GO:0048813	0.795832	0.0548134	13	49	16396	2738	dendrite morphogenesis	biological_process
370	GO:0071346	0.797908	0.055105	27	119	16396	2738	cellular response to interferon-gamma	biological_process
371	GO:0060142	0.799132	0.0558836	8	26	16396	2738	regulation of syncytium formation by plasma membrane fusion	biological_process
372	GO:0106027	0.799132	0.0558836	8	26	16396	2738	neuron projection organization	biological_process
373	GO:0010810	0.799132	0.0559333	39	182	16396	2738	regulation of cell-substrate adhesion	biological_process
374	GO:0051049	0.799132	0.0553698	329	1823	16396	2738	regulation of transport	biological_process
375	GO:0048333	0.799132	0.0558836	8	26	16396	2738	mesodermal cell differentiation	biological_process
376	GO:0051101	0.805224	0.0565378	25	109	16396	2738	regulation of DNA binding	biological_process
377	GO:0019725	0.805224	0.0566595	150	797	16396	2738	cellular homeostasis	biological_process
378	GO:0002694	0.806178	0.0571333	91	466	16396	2738	regulation of leukocyte activation	biological_process
379	GO:0010921	0.806178	0.0571768	24	104	16396	2738	regulation of phosphatase activity	biological_process
380	GO:0001819	0.806178	0.0571204	76	383	16396	2738	positive regulation of cytokine production	biological_process
381	GO:0045191	0.807937	0.0615447	9	31	16396	2738	regulation of isotype switching	biological_process
382	GO:0045622	0.807937	0.0615447	9	31	16396	2738	regulation of T-helper cell differentiation	biological_process
383	GO:1904936	0.807937	0.0625655	3	6	16396	2738	interneuron migration	biological_process
384	GO:0032660	0.807937	0.0609158	7	22	16396	2738	regulation of interleukin-17 production	biological_process
385	GO:0010460	0.807937	0.0609158	7	22	16396	2738	positive regulation of heart rate	biological_process
386	GO:0001768	0.807937	0.0625655	3	6	16396	2738	establishment of T cell polarity	biological_process
387	GO:0002684	0.807937	0.0621976	165	885	16396	2738	positive regulation of immune system process	biological_process
388	GO:0048858	0.807937	0.0614575	88	451	16396	2738	cell projection morphogenesis	biological_process
389	GO:0002583	0.807937	0.0625655	3	6	16396	2738	regulation of antigen processing and presentation of peptide antigen	biological_process
390	GO:2000489	0.807937	0.0625655	3	6	16396	2738	regulation of hepatic stellate cell activation	biological_process
391	GO:0006979	0.807937	0.0600512	72	362	16396	2738	response to oxidative stress	biological_process
392	GO:0060415	0.807937	0.0590224	18	74	16396	2738	muscle tissue morphogenesis	biological_process
393	GO:0000082	0.807937	0.0602087	27	120	16396	2738	G1/S transition of mitotic cell cycle	biological_process
394	GO:0051954	0.807937	0.0615447	9	31	16396	2738	positive regulation of amine transport	biological_process
395	GO:1903522	0.807937	0.0618686	56	275	16396	2738	regulation of blood circulation	biological_process
396	GO:0048679	0.807937	0.0609158	7	22	16396	2738	regulation of axon regeneration	biological_process
397	GO:0072600	0.807937	0.0609158	7	22	16396	2738	establishment of protein localization to Golgi	biological_process
398	GO:0019221	0.807937	0.0599222	113	590	16396	2738	cytokine-mediated signaling pathway	biological_process
399	GO:0060537	0.807937	0.0603611	57	280	16396	2738	muscle tissue development	biological_process
400	GO:2000822	0.807937	0.0625655	3	6	16396	2738	regulation of behavioral fear response	biological_process
401	GO:0055001	0.807937	0.062227	30	136	16396	2738	muscle cell development	biological_process
402	GO:0071863	0.807937	0.0625655	3	6	16396	2738	regulation of cell proliferation in bone marrow	biological_process
403	GO:0030240	0.807937	0.0625655	3	6	16396	2738	skeletal muscle thin filament assembly	biological_process
404	GO:0098902	0.807937	0.0625655	3	6	16396	2738	regulation of membrane depolarization during action potential	biological_process
405	GO:0046137	0.807937	0.0625655	3	6	16396	2738	negative regulation of vitamin metabolic process	biological_process
406	GO:0072143	0.807937	0.0625655	3	6	16396	2738	mesangial cell development	biological_process
407	GO:1903365	0.807937	0.0625655	3	6	16396	2738	regulation of fear response	biological_process
408	GO:0032956	0.807937	0.058893	58	285	16396	2738	regulation of actin cytoskeleton organization	biological_process
409	GO:0007612	0.807937	0.062227	30	136	16396	2738	learning	biological_process
410	GO:0045026	0.807937	0.0615447	9	31	16396	2738	plasma membrane fusion	biological_process
411	GO:0003062	0.807937	0.0625655	3	6	16396	2738	regulation of heart rate by chemical signal	biological_process
412	GO:0003160	0.807937	0.0625655	3	6	16396	2738	endocardium morphogenesis	biological_process
413	GO:0043255	0.807937	0.0589146	20	84	16396	2738	regulation of carbohydrate biosynthetic process	biological_process
414	GO:0033043	0.807937	0.0579077	215	1168	16396	2738	regulation of organelle organization	biological_process
415	GO:0021544	0.807937	0.0609158	7	22	16396	2738	subpallium development	biological_process
416	GO:0050793	0.811865	0.0630208	408	2288	16396	2738	regulation of developmental process	biological_process
417	GO:0001706	0.812078	0.0631885	13	50	16396	2738	endoderm formation	biological_process
418	GO:0030011	0.81487	0.0656825	6	18	16396	2738	maintenance of cell polarity	biological_process
419	GO:1904645	0.81487	0.0656825	6	18	16396	2738	response to amyloid-beta	biological_process
420	GO:0010712	0.81487	0.0657137	10	36	16396	2738	regulation of collagen metabolic process	biological_process
421	GO:0051349	0.81487	0.0653345	15	60	16396	2738	positive regulation of lyase activity	biological_process
422	GO:0071695	0.81487	0.0656389	27	121	16396	2738	anatomical structure maturation	biological_process
423	GO:0098815	0.81487	0.0657137	10	36	16396	2738	modulation of excitatory postsynaptic potential	biological_process
424	GO:0007340	0.81487	0.0656825	6	18	16396	2738	acrosome reaction	biological_process
425	GO:0033273	0.81487	0.065421	20	85	16396	2738	response to vitamin	biological_process
426	GO:0042752	0.81487	0.0636003	23	100	16396	2738	regulation of circadian rhythm	biological_process
427	GO:0002407	0.81487	0.0656825	6	18	16396	2738	dendritic cell chemotaxis	biological_process
428	GO:0021533	0.81487	0.0656825	6	18	16396	2738	cell differentiation in hindbrain	biological_process
429	GO:0046655	0.81487	0.0656825	6	18	16396	2738	folic acid metabolic process	biological_process
430	GO:0007250	0.81487	0.0656825	6	18	16396	2738	activation of NF-kappaB-inducing kinase activity	biological_process
431	GO:0031281	0.81487	0.0653345	15	60	16396	2738	positive regulation of cyclase activity	biological_process
432	GO:0044843	0.81487	0.0656389	27	121	16396	2738	cell cycle G1/S phase transition	biological_process
433	GO:1900076	0.81487	0.0658327	16	65	16396	2738	regulation of cellular response to insulin stimulus	biological_process
434	GO:0042953	0.829377	0.0693792	5	14	16396	2738	lipoprotein transport	biological_process
435	GO:0035909	0.829377	0.0682262	8	27	16396	2738	aorta morphogenesis	biological_process
436	GO:0042482	0.829377	0.0700925	4	10	16396	2738	positive regulation of odontogenesis	biological_process
437	GO:0006750	0.829377	0.0693792	5	14	16396	2738	glutathione biosynthetic process	biological_process
438	GO:0060249	0.829377	0.0691211	56	277	16396	2738	anatomical structure homeostasis	biological_process
439	GO:0097033	0.829377	0.0700925	4	10	16396	2738	mitochondrial respiratory chain complex III biogenesis	biological_process
440	GO:0014909	0.829377	0.0700925	4	10	16396	2738	smooth muscle cell migration	biological_process
441	GO:0006560	0.829377	0.0700925	4	10	16396	2738	proline metabolic process	biological_process
442	GO:0051282	0.829377	0.0688595	24	106	16396	2738	regulation of sequestering of calcium ion	biological_process
443	GO:0051901	0.829377	0.0700925	4	10	16396	2738	positive regulation of mitochondrial depolarization	biological_process
444	GO:0045123	0.829377	0.0682262	8	27	16396	2738	cellular extravasation	biological_process
445	GO:0006790	0.829377	0.0694089	72	365	16396	2738	sulfur compound metabolic process	biological_process
446	GO:0007440	0.829377	0.0700925	4	10	16396	2738	foregut morphogenesis	biological_process
447	GO:0044872	0.829377	0.0693792	5	14	16396	2738	lipoprotein localization	biological_process
448	GO:0048699	0.829377	0.0679933	251	1381	16396	2738	generation of neurons	biological_process
449	GO:0033623	0.829377	0.0700925	4	10	16396	2738	regulation of integrin activation	biological_process
450	GO:0043373	0.829377	0.0700925	4	10	16396	2738	CD4-positive
451	GO:0048340	0.829377	0.0700925	4	10	16396	2738	paraxial mesoderm morphogenesis	biological_process
452	GO:0043247	0.829377	0.0700925	4	10	16396	2738	telomere maintenance in response to DNA damage	biological_process
453	GO:0042447	0.829377	0.0700925	4	10	16396	2738	hormone catabolic process	biological_process
454	GO:0045765	0.829787	0.070465	46	223	16396	2738	regulation of angiogenesis	biological_process
455	GO:0030195	0.829787	0.0708995	12	46	16396	2738	negative regulation of blood coagulation	biological_process
456	GO:0045933	0.829787	0.0708995	12	46	16396	2738	positive regulation of muscle contraction	biological_process
457	GO:1900047	0.829787	0.0708995	12	46	16396	2738	negative regulation of hemostasis	biological_process
458	GO:0007585	0.829787	0.0708995	12	46	16396	2738	respiratory gaseous exchange	biological_process
459	GO:0072006	0.832056	0.0714032	27	122	16396	2738	nephron development	biological_process
460	GO:0021700	0.832056	0.0712902	43	207	16396	2738	developmental maturation	biological_process
461	GO:0120039	0.833157	0.0716528	87	449	16396	2738	plasma membrane bounded cell projection morphogenesis	biological_process
462	GO:0030030	0.833499	0.0732747	191	1039	16396	2738	cell projection organization	biological_process
463	GO:1903555	0.833499	0.0740095	25	112	16396	2738	regulation of tumor necrosis factor superfamily cytokine production	biological_process
464	GO:0003073	0.833499	0.0724041	20	86	16396	2738	regulation of systemic arterial blood pressure	biological_process
465	GO:0009261	0.833499	0.0734456	9	32	16396	2738	ribonucleotide catabolic process	biological_process
466	GO:0035850	0.833499	0.0734456	9	32	16396	2738	epithelial cell differentiation involved in kidney development	biological_process
467	GO:0071345	0.833499	0.0731457	156	839	16396	2738	cellular response to cytokine stimulus	biological_process
468	GO:0001974	0.833499	0.0734456	9	32	16396	2738	blood vessel remodeling	biological_process
469	GO:0003206	0.833499	0.072715	26	117	16396	2738	cardiac chamber morphogenesis	biological_process
470	GO:0014706	0.833499	0.0726832	54	267	16396	2738	striated muscle tissue development	biological_process
471	GO:1990266	0.833499	0.0739829	16	66	16396	2738	neutrophil migration	biological_process
472	GO:0030593	0.833499	0.0738144	15	61	16396	2738	neutrophil chemotaxis	biological_process
473	GO:0071496	0.833499	0.0729688	56	278	16396	2738	cellular response to external stimulus	biological_process
474	GO:0071322	0.833499	0.0735535	18	76	16396	2738	cellular response to carbohydrate stimulus	biological_process
475	GO:0042278	0.833499	0.0735535	18	76	16396	2738	purine nucleoside metabolic process	biological_process
476	GO:0010543	0.833499	0.0734456	9	32	16396	2738	regulation of platelet activation	biological_process
477	GO:0007165	0.837313	0.074504	811	4667	16396	2738	signal transduction	biological_process
478	GO:0051984	0.838881	0.0754244	7	23	16396	2738	positive regulation of chromosome segregation	biological_process
479	GO:0045830	0.838881	0.0754244	7	23	16396	2738	positive regulation of isotype switching	biological_process
480	GO:0050808	0.838881	0.0753351	32	149	16396	2738	synapse organization	biological_process
481	GO:1903409	0.838881	0.0754244	7	23	16396	2738	reactive oxygen species biosynthetic process	biological_process
482	GO:0001562	0.838881	0.0754244	7	23	16396	2738	response to protozoan	biological_process
483	GO:0032412	0.842218	0.0758812	43	208	16396	2738	regulation of ion transmembrane transporter activity	biological_process
484	GO:0003014	0.847476	0.0765126	23	102	16396	2738	renal system process	biological_process
485	GO:0042149	0.848447	0.0771323	10	37	16396	2738	cellular response to glucose starvation	biological_process
486	GO:0044246	0.848447	0.0771323	10	37	16396	2738	regulation of multicellular organismal metabolic process	biological_process
487	GO:0031175	0.848447	0.076949	115	608	16396	2738	neuron projection development	biological_process
488	GO:0050920	0.848447	0.077232	37	176	16396	2738	regulation of chemotaxis	biological_process
489	GO:0043254	0.84915	0.0774541	75	384	16396	2738	regulation of protein complex assembly	biological_process
490	GO:0019722	0.850109	0.0776998	22	97	16396	2738	calcium-mediated signaling	biological_process
491	GO:0034612	0.856151	0.0784115	51	252	16396	2738	response to tumor necrosis factor	biological_process
492	GO:0010927	0.858932	0.078826	21	92	16396	2738	cellular component assembly involved in morphogenesis	biological_process
493	GO:0046850	0.859491	0.0796773	11	42	16396	2738	regulation of bone remodeling	biological_process
494	GO:0010883	0.859491	0.0796773	11	42	16396	2738	regulation of lipid storage	biological_process
495	GO:2000401	0.859491	0.0796773	11	42	16396	2738	regulation of lymphocyte migration	biological_process
496	GO:0007160	0.859491	0.0790442	26	118	16396	2738	cell-matrix adhesion	biological_process
497	GO:0003254	0.859491	0.0796773	11	42	16396	2738	regulation of membrane depolarization	biological_process
498	GO:0015748	0.859883	0.0798738	20	87	16396	2738	organophosphate ester transport	biological_process
499	GO:0003208	0.860996	0.0823077	17	72	16396	2738	cardiac ventricle morphogenesis	biological_process
500	GO:0055093	0.860996	0.0829473	6	19	16396	2738	response to hyperoxia	biological_process
501	GO:0043011	0.860996	0.0829473	6	19	16396	2738	myeloid dendritic cell differentiation	biological_process
502	GO:0055010	0.860996	0.0813585	12	47	16396	2738	ventricular cardiac muscle tissue morphogenesis	biological_process
503	GO:0048660	0.860996	0.0805748	25	113	16396	2738	regulation of smooth muscle cell proliferation	biological_process
504	GO:0048869	0.860996	0.0830223	614	3511	16396	2738	cellular developmental process	biological_process
505	GO:0019226	0.860996	0.0823773	13	52	16396	2738	transmission of nerve impulse	biological_process
506	GO:0016048	0.860996	0.0829473	6	19	16396	2738	detection of temperature stimulus	biological_process
507	GO:0035094	0.860996	0.0813585	12	47	16396	2738	response to nicotine	biological_process
508	GO:0030072	0.860996	0.0828825	14	57	16396	2738	peptide hormone secretion	biological_process
509	GO:0060341	0.860996	0.0818698	155	837	16396	2738	regulation of cellular localization	biological_process
510	GO:0048636	0.860996	0.0829857	15	62	16396	2738	positive regulation of muscle organ development	biological_process
511	GO:0055007	0.860996	0.081644	18	77	16396	2738	cardiac muscle cell differentiation	biological_process
512	GO:0008608	0.860996	0.0829473	6	19	16396	2738	attachment of spindle microtubules to kinetochore	biological_process
513	GO:0070301	0.860996	0.0829857	15	62	16396	2738	cellular response to hydrogen peroxide	biological_process
514	GO:0032844	0.860996	0.0811712	87	452	16396	2738	regulation of homeostatic process	biological_process
515	GO:0032677	0.860996	0.0829857	15	62	16396	2738	regulation of interleukin-8 production	biological_process
516	GO:0046716	0.860996	0.0829473	6	19	16396	2738	muscle cell cellular homeostasis	biological_process
517	GO:0001947	0.860996	0.0828825	14	57	16396	2738	heart looping	biological_process
518	GO:0002070	0.864002	0.0902802	5	15	16396	2738	epithelial cell maturation	biological_process
519	GO:0044126	0.864002	0.0902802	5	15	16396	2738	regulation of growth of symbiont in host	biological_process
520	GO:0090077	0.864002	0.0961906	3	7	16396	2738	foam cell differentiation	biological_process
521	GO:0050921	0.864002	0.0887556	28	130	16396	2738	positive regulation of chemotaxis	biological_process
522	GO:0070572	0.864002	0.0961906	3	7	16396	2738	positive regulation of neuron projection regeneration	biological_process
523	GO:0033601	0.864002	0.0961906	3	7	16396	2738	positive regulation of mammary gland epithelial cell proliferation	biological_process
524	GO:0002209	0.864002	0.0975339	8	29	16396	2738	behavioral defense response	biological_process
525	GO:0045637	0.864002	0.0908886	43	211	16396	2738	regulation of myeloid cell differentiation	biological_process
526	GO:0021872	0.864002	0.092857	15	63	16396	2738	forebrain generation of neurons	biological_process
527	GO:0031532	0.864002	0.0932166	13	53	16396	2738	actin cytoskeleton reorganization	biological_process
528	GO:0045776	0.864002	0.0916334	11	43	16396	2738	negative regulation of blood pressure	biological_process
529	GO:0006820	0.864002	0.0836833	102	537	16396	2738	anion transport	biological_process
530	GO:0001773	0.864002	0.0917795	7	24	16396	2738	myeloid dendritic cell activation	biological_process
531	GO:0035050	0.864002	0.091339	17	73	16396	2738	embryonic heart tube development	biological_process
532	GO:0001767	0.864002	0.0961906	3	7	16396	2738	establishment of lymphocyte polarity	biological_process
533	GO:0001763	0.864002	0.0866841	35	167	16396	2738	morphogenesis of a branching structure	biological_process
534	GO:0007163	0.864002	0.0910395	33	157	16396	2738	establishment or maintenance of cell polarity	biological_process
535	GO:0007638	0.864002	0.0902802	5	15	16396	2738	mechanosensory behavior	biological_process
536	GO:0035095	0.864002	0.0961906	3	7	16396	2738	behavioral response to nicotine	biological_process
537	GO:0051050	0.864002	0.0963532	172	940	16396	2738	positive regulation of transport	biological_process
538	GO:0090527	0.864002	0.0961906	3	7	16396	2738	actin filament reorganization	biological_process
539	GO:0090505	0.864002	0.0917795	7	24	16396	2738	epiboly involved in wound healing	biological_process
540	GO:2000047	0.864002	0.0960549	4	11	16396	2738	regulation of cell-cell adhesion mediated by cadherin	biological_process
541	GO:0032645	0.864002	0.0902802	5	15	16396	2738	regulation of granulocyte macrophage colony-stimulating factor production	biological_process
542	GO:0001662	0.864002	0.0975339	8	29	16396	2738	behavioral fear response	biological_process
543	GO:0007229	0.864002	0.0979481	19	84	16396	2738	integrin-mediated signaling pathway	biological_process
544	GO:0060347	0.864002	0.0902802	5	15	16396	2738	heart trabecula formation	biological_process
545	GO:0007265	0.864002	0.0973892	33	158	16396	2738	Ras protein signal transduction	biological_process
546	GO:0009445	0.864002	0.0961906	3	7	16396	2738	putrescine metabolic process	biological_process
547	GO:0036302	0.864002	0.0961906	3	7	16396	2738	atrioventricular canal development	biological_process
548	GO:0034764	0.864002	0.0956552	28	131	16396	2738	positive regulation of transmembrane transport	biological_process
549	GO:0009635	0.864002	0.0961906	3	7	16396	2738	response to herbicide	biological_process
550	GO:0002003	0.864002	0.0960549	4	11	16396	2738	angiotensin maturation	biological_process
551	GO:0060143	0.864002	0.0917795	7	24	16396	2738	positive regulation of syncytium formation by plasma membrane fusion	biological_process
552	GO:0050818	0.864002	0.0878378	20	88	16396	2738	regulation of coagulation	biological_process
553	GO:0035773	0.864002	0.0961906	3	7	16396	2738	insulin secretion involved in cellular response to glucose stimulus	biological_process
554	GO:0051341	0.864002	0.0979481	19	84	16396	2738	regulation of oxidoreductase activity	biological_process
555	GO:0060324	0.864002	0.0927366	12	48	16396	2738	face development	biological_process
556	GO:0045618	0.864002	0.0902802	5	15	16396	2738	positive regulation of keratinocyte differentiation	biological_process
557	GO:0015908	0.864002	0.0922089	16	68	16396	2738	fatty acid transport	biological_process
558	GO:0014887	0.864002	0.0902802	5	15	16396	2738	cardiac muscle adaptation	biological_process
559	GO:0019935	0.864002	0.0928575	22	99	16396	2738	cyclic-nucleotide-mediated signaling	biological_process
560	GO:0072319	0.864002	0.0961906	3	7	16396	2738	vesicle uncoating	biological_process
561	GO:0048702	0.864002	0.0961906	3	7	16396	2738	embryonic neurocranium morphogenesis	biological_process
562	GO:0072007	0.864002	0.0961906	3	7	16396	2738	mesangial cell differentiation	biological_process
563	GO:0007009	0.864002	0.0922089	16	68	16396	2738	plasma membrane organization	biological_process
564	GO:0044319	0.864002	0.0917795	7	24	16396	2738	wound healing
565	GO:0014898	0.864002	0.0902802	5	15	16396	2738	cardiac muscle hypertrophy in response to stress	biological_process
566	GO:0021546	0.864002	0.0961906	3	7	16396	2738	rhombomere development	biological_process
567	GO:0035726	0.864002	0.0961906	3	7	16396	2738	common myeloid progenitor cell proliferation	biological_process
568	GO:0048703	0.864002	0.0960549	4	11	16396	2738	embryonic viscerocranium morphogenesis	biological_process
569	GO:0048666	0.864002	0.0849009	139	747	16396	2738	neuron development	biological_process
570	GO:0048011	0.864002	0.0902802	5	15	16396	2738	neurotrophin TRK receptor signaling pathway	biological_process
571	GO:1901679	0.864002	0.0961906	3	7	16396	2738	nucleotide transmembrane transport	biological_process
572	GO:0045216	0.864002	0.0949716	34	163	16396	2738	cell-cell junction organization	biological_process
573	GO:0006023	0.864002	0.0910902	23	104	16396	2738	aminoglycan biosynthetic process	biological_process
574	GO:0060047	0.864002	0.0979481	19	84	16396	2738	heart contraction	biological_process
575	GO:0033762	0.864002	0.0927366	12	48	16396	2738	response to glucagon	biological_process
576	GO:0032101	0.864002	0.0872898	129	691	16396	2738	regulation of response to external stimulus	biological_process
577	GO:0048169	0.864002	0.0917795	7	24	16396	2738	regulation of long-term neuronal synaptic plasticity	biological_process
578	GO:0019755	0.864002	0.0960549	4	11	16396	2738	one-carbon compound transport	biological_process
579	GO:0043276	0.864002	0.0960549	4	11	16396	2738	anoikis	biological_process
580	GO:0046685	0.864002	0.0975339	8	29	16396	2738	response to arsenic-containing substance	biological_process
581	GO:0030193	0.864002	0.0979481	19	84	16396	2738	regulation of blood coagulation	biological_process
582	GO:0010996	0.864002	0.0917795	7	24	16396	2738	response to auditory stimulus	biological_process
583	GO:0003018	0.864002	0.0910395	33	157	16396	2738	vascular process in circulatory system	biological_process
584	GO:0048341	0.864002	0.0961906	3	7	16396	2738	paraxial mesoderm formation	biological_process
585	GO:0051220	0.864002	0.0917795	7	24	16396	2738	cytoplasmic sequestering of protein	biological_process
586	GO:0106049	0.864002	0.0961906	3	7	16396	2738	regulation of cellular response to osmotic stress	biological_process
587	GO:0043491	0.864002	0.0866672	9	33	16396	2738	protein kinase B signaling	biological_process
588	GO:1901863	0.864002	0.092857	15	63	16396	2738	positive regulation of muscle tissue development	biological_process
589	GO:0048172	0.864002	0.0902802	5	15	16396	2738	regulation of short-term neuronal synaptic plasticity	biological_process
590	GO:0048265	0.864002	0.0975339	8	29	16396	2738	response to pain	biological_process
591	GO:0032495	0.864002	0.0902802	5	15	16396	2738	response to muramyl dipeptide	biological_process
592	GO:0010742	0.864002	0.0961906	3	7	16396	2738	macrophage derived foam cell differentiation	biological_process
593	GO:0060710	0.864002	0.0961906	3	7	16396	2738	chorio-allantoic fusion	biological_process
594	GO:0003413	0.864002	0.0960549	4	11	16396	2738	chondrocyte differentiation involved in endochondral bone morphogenesis	biological_process
595	GO:0045471	0.864002	0.0887556	28	130	16396	2738	response to ethanol	biological_process
596	GO:0003299	0.864002	0.0902802	5	15	16396	2738	muscle hypertrophy in response to stress	biological_process
597	GO:0002578	0.864002	0.0961906	3	7	16396	2738	negative regulation of antigen processing and presentation	biological_process
598	GO:1902866	0.864002	0.0961906	3	7	16396	2738	regulation of retina development in camera-type eye	biological_process
599	GO:0034349	0.864002	0.0961906	3	7	16396	2738	glial cell apoptotic process	biological_process
600	GO:1902510	0.864002	0.0961906	3	7	16396	2738	regulation of apoptotic DNA fragmentation	biological_process
601	GO:1901642	0.864002	0.0961906	3	7	16396	2738	nucleoside transmembrane transport	biological_process
602	GO:0042723	0.864002	0.0961906	3	7	16396	2738	thiamine-containing compound metabolic process	biological_process
603	GO:0071545	0.864002	0.0960549	4	11	16396	2738	inositol phosphate catabolic process	biological_process
604	GO:0046834	0.864002	0.0893086	24	109	16396	2738	lipid phosphorylation	biological_process
605	GO:1900046	0.864002	0.0979481	19	84	16396	2738	regulation of hemostasis	biological_process
606	GO:0060080	0.864002	0.0961906	3	7	16396	2738	inhibitory postsynaptic potential	biological_process
607	GO:0043116	0.864002	0.0960549	4	11	16396	2738	negative regulation of vascular permeability	biological_process
608	GO:0030154	0.864002	0.086601	602	3443	16396	2738	cell differentiation	biological_process
609	GO:0051348	0.866255	0.0983647	69	356	16396	2738	negative regulation of transferase activity	biological_process
610	GO:0051249	0.875296	0.0995543	77	401	16396	2738	regulation of lymphocyte activation	biological_process
611	GO:0048706	0.879805	0.100231	26	121	16396	2738	embryonic skeletal system development	biological_process
612	GO:0035295	0.883572	0.101492	103	548	16396	2738	tube development	biological_process
613	GO:0006555	0.883572	0.102469	6	20	16396	2738	methionine metabolic process	biological_process
614	GO:0002376	0.883572	0.102134	405	2296	16396	2738	immune system process	biological_process
615	GO:0035051	0.883572	0.10111	22	100	16396	2738	cardiocyte differentiation	biological_process
616	GO:0009991	0.883572	0.102396	84	441	16396	2738	response to extracellular stimulus	biological_process
617	GO:0051900	0.883572	0.102469	6	20	16396	2738	regulation of mitochondrial depolarization	biological_process
618	GO:0006266	0.883572	0.102469	6	20	16396	2738	DNA ligation	biological_process
619	GO:0060562	0.883572	0.101566	57	290	16396	2738	epithelial tube morphogenesis	biological_process
620	GO:0010876	0.883572	0.101906	55	279	16396	2738	lipid localization	biological_process
621	GO:0007398	0.883572	0.102469	6	20	16396	2738	ectoderm development	biological_process
622	GO:0060716	0.883572	0.102469	6	20	16396	2738	labyrinthine layer blood vessel development	biological_process
623	GO:0030856	0.885846	0.102898	28	132	16396	2738	regulation of epithelial cell differentiation	biological_process
624	GO:0034032	0.886184	0.103432	10	39	16396	2738	purine nucleoside bisphosphate metabolic process	biological_process
625	GO:0033865	0.886184	0.103432	10	39	16396	2738	nucleoside bisphosphate metabolic process	biological_process
626	GO:0032881	0.886184	0.103432	10	39	16396	2738	regulation of polysaccharide metabolic process	biological_process
627	GO:0030003	0.888523	0.103871	105	560	16396	2738	cellular cation homeostasis	biological_process
628	GO:0050819	0.891426	0.105036	12	49	16396	2738	negative regulation of coagulation	biological_process
629	GO:0051235	0.891426	0.10504	30	143	16396	2738	maintenance of location	biological_process
630	GO:0046626	0.891426	0.105036	12	49	16396	2738	regulation of insulin receptor signaling pathway	biological_process
631	GO:0051353	0.891426	0.104615	11	44	16396	2738	positive regulation of oxidoreductase activity	biological_process
632	GO:0003044	0.891426	0.104615	11	44	16396	2738	regulation of systemic arterial blood pressure mediated by a chemical signal	biological_process
633	GO:0010522	0.891973	0.10527	20	90	16396	2738	regulation of calcium ion transport into cytosol	biological_process
634	GO:0016311	0.905097	0.106988	55	280	16396	2738	dephosphorylation	biological_process
635	GO:0022898	0.910531	0.107799	43	214	16396	2738	regulation of transmembrane transporter activity	biological_process
636	GO:1901509	0.9127	0.132375	2	4	16396	2738	regulation of endothelial tube morphogenesis	biological_process
637	GO:0061311	0.9127	0.124156	6	21	16396	2738	cell surface receptor signaling pathway involved in heart development	biological_process
638	GO:0030534	0.9127	0.115374	29	139	16396	2738	adult behavior	biological_process
639	GO:0015695	0.9127	0.134167	9	36	16396	2738	organic cation transport	biological_process
640	GO:0001817	0.9127	0.128738	110	595	16396	2738	regulation of cytokine production	biological_process
641	GO:0072102	0.9127	0.13541	3	8	16396	2738	glomerulus morphogenesis	biological_process
642	GO:0038171	0.9127	0.132375	2	4	16396	2738	cannabinoid signaling pathway	biological_process
643	GO:0030098	0.9127	0.116964	44	221	16396	2738	lymphocyte differentiation	biological_process
644	GO:0060364	0.9127	0.132375	2	4	16396	2738	frontal suture morphogenesis	biological_process
645	GO:1990637	0.9127	0.132375	2	4	16396	2738	response to prolactin	biological_process
646	GO:1903036	0.9127	0.130731	13	56	16396	2738	positive regulation of response to wounding	biological_process
647	GO:0007095	0.9127	0.114026	5	16	16396	2738	mitotic G2 DNA damage checkpoint	biological_process
648	GO:0060323	0.9127	0.134167	9	36	16396	2738	head morphogenesis	biological_process
649	GO:0060674	0.9127	0.114474	8	30	16396	2738	placenta blood vessel development	biological_process
650	GO:0044706	0.9127	0.110706	42	209	16396	2738	multi-multicellular organism process	biological_process
651	GO:1903131	0.9127	0.114026	5	16	16396	2738	mononuclear cell differentiation	biological_process
652	GO:0070294	0.9127	0.132375	2	4	16396	2738	renal sodium ion absorption	biological_process
653	GO:0035542	0.9127	0.13541	3	8	16396	2738	regulation of SNARE complex assembly	biological_process
654	GO:0022600	0.9127	0.114713	15	65	16396	2738	digestive system process	biological_process
655	GO:0002682	0.9127	0.126565	242	1356	16396	2738	regulation of immune system process	biological_process
656	GO:0050802	0.9127	0.132375	2	4	16396	2738	circadian sleep/wake cycle
657	GO:0001756	0.9127	0.116189	14	60	16396	2738	somitogenesis	biological_process
658	GO:0010594	0.9127	0.1192	25	118	16396	2738	regulation of endothelial cell migration	biological_process
659	GO:0048791	0.9127	0.117053	9	35	16396	2738	calcium ion-regulated exocytosis of neurotransmitter	biological_process
660	GO:0072530	0.9127	0.13541	3	8	16396	2738	purine-containing compound transmembrane transport	biological_process
661	GO:0048844	0.9127	0.130731	13	56	16396	2738	artery morphogenesis	biological_process
662	GO:1901678	0.9127	0.125797	4	12	16396	2738	iron coordination entity transport	biological_process
663	GO:0090398	0.9127	0.132885	8	31	16396	2738	cellular senescence	biological_process
664	GO:0046879	0.9127	0.124433	16	71	16396	2738	hormone secretion	biological_process
665	GO:0021514	0.9127	0.114026	5	16	16396	2738	ventral spinal cord interneuron differentiation	biological_process
666	GO:0003205	0.9127	0.132742	31	152	16396	2738	cardiac chamber development	biological_process
667	GO:0015914	0.9127	0.116189	14	60	16396	2738	phospholipid transport	biological_process
668	GO:0007507	0.9127	0.123705	87	463	16396	2738	heart development	biological_process
669	GO:0051764	0.9127	0.125797	4	12	16396	2738	actin crosslink formation	biological_process
670	GO:0045064	0.9127	0.132375	2	4	16396	2738	T-helper 2 cell differentiation	biological_process
671	GO:0019470	0.9127	0.132375	2	4	16396	2738	4-hydroxyproline catabolic process	biological_process
672	GO:0036150	0.9127	0.124156	6	21	16396	2738	phosphatidylserine acyl-chain remodeling	biological_process
673	GO:0051775	0.9127	0.125797	4	12	16396	2738	response to redox state	biological_process
674	GO:0016081	0.9127	0.13541	3	8	16396	2738	synaptic vesicle docking	biological_process
675	GO:0060325	0.9127	0.114474	8	30	16396	2738	face morphogenesis	biological_process
676	GO:0019482	0.9127	0.132375	2	4	16396	2738	beta-alanine metabolic process	biological_process
677	GO:0003184	0.9127	0.125797	4	12	16396	2738	pulmonary valve morphogenesis	biological_process
678	GO:0003177	0.9127	0.125797	4	12	16396	2738	pulmonary valve development	biological_process
679	GO:0021516	0.9127	0.124156	6	21	16396	2738	dorsal spinal cord development	biological_process
680	GO:0036005	0.9127	0.13541	3	8	16396	2738	response to macrophage colony-stimulating factor	biological_process
681	GO:0000768	0.9127	0.109949	7	25	16396	2738	syncytium formation by plasma membrane fusion	biological_process
682	GO:0043380	0.9127	0.13541	3	8	16396	2738	regulation of memory T cell differentiation	biological_process
683	GO:0030010	0.9127	0.12472	20	92	16396	2738	establishment of cell polarity	biological_process
684	GO:0070570	0.9127	0.109949	7	25	16396	2738	regulation of neuron projection regeneration	biological_process
685	GO:0061298	0.9127	0.114026	5	16	16396	2738	retina vasculature development in camera-type eye	biological_process
686	GO:0007565	0.9127	0.112816	37	182	16396	2738	female pregnancy	biological_process
687	GO:0061304	0.9127	0.132375	2	4	16396	2738	retinal blood vessel morphogenesis	biological_process
688	GO:0007399	0.9127	0.133943	374	2130	16396	2738	nervous system development	biological_process
689	GO:0007389	0.9127	0.124468	76	401	16396	2738	pattern specification process	biological_process
690	GO:0030656	0.9127	0.125797	4	12	16396	2738	regulation of vitamin metabolic process	biological_process
691	GO:0035090	0.9127	0.125797	4	12	16396	2738	maintenance of apical/basal cell polarity	biological_process
692	GO:0051409	0.9127	0.13541	3	8	16396	2738	response to nitrosative stress	biological_process
693	GO:0031667	0.9127	0.118513	78	411	16396	2738	response to nutrient levels	biological_process
694	GO:0048861	0.9127	0.132375	2	4	16396	2738	leukemia inhibitory factor signaling pathway	biological_process
695	GO:0050893	0.9127	0.132375	2	4	16396	2738	sensory processing	biological_process
696	GO:1901668	0.9127	0.132375	2	4	16396	2738	regulation of superoxide dismutase activity	biological_process
697	GO:0035904	0.9127	0.133608	11	46	16396	2738	aorta development	biological_process
698	GO:0038026	0.9127	0.132375	2	4	16396	2738	reelin-mediated signaling pathway	biological_process
699	GO:0045199	0.9127	0.125797	4	12	16396	2738	maintenance of epithelial cell apical/basal polarity	biological_process
700	GO:0000055	0.9127	0.13541	3	8	16396	2738	ribosomal large subunit export from nucleus	biological_process
701	GO:0046874	0.9127	0.132375	2	4	16396	2738	quinolinate metabolic process	biological_process
702	GO:0036499	0.9127	0.125797	4	12	16396	2738	PERK-mediated unfolded protein response	biological_process
703	GO:0003015	0.9127	0.114743	20	91	16396	2738	heart process	biological_process
704	GO:0090245	0.9127	0.132375	2	4	16396	2738	axis elongation involved in somitogenesis	biological_process
705	GO:0001553	0.9127	0.13541	3	8	16396	2738	luteinization	biological_process
706	GO:0048872	0.9127	0.119631	37	183	16396	2738	homeostasis of number of cells	biological_process
707	GO:0036465	0.9127	0.134167	9	36	16396	2738	synaptic vesicle recycling	biological_process
708	GO:0043217	0.9127	0.125797	4	12	16396	2738	myelin maintenance	biological_process
709	GO:0051293	0.9127	0.132885	8	31	16396	2738	establishment of spindle localization	biological_process
710	GO:0021555	0.9127	0.132375	2	4	16396	2738	midbrain-hindbrain boundary morphogenesis	biological_process
711	GO:0003222	0.9127	0.114026	5	16	16396	2738	ventricular trabecula myocardium morphogenesis	biological_process
712	GO:0050427	0.9127	0.109949	7	25	16396	2738	3'-phosphoadenosine 5'-phosphosulfate metabolic process	biological_process
713	GO:1901654	0.9127	0.115876	36	177	16396	2738	response to ketone	biological_process
714	GO:0097113	0.9127	0.132375	2	4	16396	2738	AMPA glutamate receptor clustering	biological_process
715	GO:0072672	0.9127	0.132375	2	4	16396	2738	neutrophil extravasation	biological_process
716	GO:0008360	0.9127	0.123354	29	140	16396	2738	regulation of cell shape	biological_process
717	GO:0031629	0.9127	0.125797	4	12	16396	2738	synaptic vesicle fusion to presynaptic active zone membrane	biological_process
718	GO:0032990	0.9127	0.113782	89	472	16396	2738	cell part morphogenesis	biological_process
719	GO:0002002	0.9127	0.125797	4	12	16396	2738	regulation of angiotensin levels in blood	biological_process
720	GO:0098668	0.9127	0.132375	2	4	16396	2738	potassium ion export from cell	biological_process
721	GO:0044240	0.9127	0.132375	2	4	16396	2738	multicellular organismal lipid catabolic process	biological_process
722	GO:0031427	0.9127	0.132375	2	4	16396	2738	response to methotrexate	biological_process
723	GO:0042035	0.9127	0.112274	21	96	16396	2738	regulation of cytokine biosynthetic process	biological_process
724	GO:0098909	0.9127	0.13541	3	8	16396	2738	regulation of cardiac muscle cell action potential involved in regulation of contraction	biological_process
725	GO:0015939	0.9127	0.13541	3	8	16396	2738	pantothenate metabolic process	biological_process
726	GO:0043627	0.9127	0.111224	17	75	16396	2738	response to estrogen	biological_process
727	GO:0046649	0.9127	0.114721	68	354	16396	2738	lymphocyte activation	biological_process
728	GO:0021769	0.9127	0.132375	2	4	16396	2738	orbitofrontal cortex development	biological_process
729	GO:0071918	0.9127	0.132375	2	4	16396	2738	urea transmembrane transport	biological_process
730	GO:0060491	0.9127	0.133868	35	174	16396	2738	regulation of cell projection assembly	biological_process
731	GO:0042596	0.9127	0.132885	8	31	16396	2738	fear response	biological_process
732	GO:0055082	0.9127	0.133073	121	659	16396	2738	cellular chemical homeostasis	biological_process
733	GO:0030947	0.9127	0.129867	7	26	16396	2738	regulation of vascular endothelial growth factor receptor signaling pathway	biological_process
734	GO:0097688	0.9127	0.132375	2	4	16396	2738	glutamate receptor clustering	biological_process
735	GO:0061371	0.9127	0.128812	14	61	16396	2738	determination of heart left/right asymmetry	biological_process
736	GO:0022008	0.9127	0.111818	264	1478	16396	2738	neurogenesis	biological_process
737	GO:0009790	0.9127	0.134693	163	901	16396	2738	embryo development	biological_process
738	GO:0034654	0.9127	0.120857	499	2858	16396	2738	nucleobase-containing compound biosynthetic process	biological_process
739	GO:0009948	0.9127	0.118251	12	50	16396	2738	anterior/posterior axis specification	biological_process
740	GO:0051653	0.9127	0.134167	9	36	16396	2738	spindle localization	biological_process
741	GO:0006710	0.9127	0.132375	2	4	16396	2738	androgen catabolic process	biological_process
742	GO:0044092	0.9127	0.108935	200	1106	16396	2738	negative regulation of molecular function	biological_process
743	GO:0032225	0.9127	0.114026	5	16	16396	2738	regulation of synaptic transmission
744	GO:0002312	0.9127	0.118301	10	40	16396	2738	B cell activation involved in immune response	biological_process
745	GO:0045161	0.9127	0.125797	4	12	16396	2738	neuronal ion channel clustering	biological_process
746	GO:0055003	0.9127	0.114026	5	16	16396	2738	cardiac myofibril assembly	biological_process
747	GO:0050858	0.9127	0.124156	6	21	16396	2738	negative regulation of antigen receptor-mediated signaling pathway	biological_process
748	GO:0002363	0.9127	0.125797	4	12	16396	2738	alpha-beta T cell lineage commitment	biological_process
749	GO:0048598	0.9127	0.111282	102	545	16396	2738	embryonic morphogenesis	biological_process
750	GO:0051656	0.9127	0.132519	75	397	16396	2738	establishment of organelle localization	biological_process
751	GO:0099514	0.9127	0.114026	5	16	16396	2738	synaptic vesicle cytoskeletal transport	biological_process
752	GO:0006766	0.9127	0.1192	25	118	16396	2738	vitamin metabolic process	biological_process
753	GO:0033014	0.9127	0.129867	7	26	16396	2738	tetrapyrrole biosynthetic process	biological_process
754	GO:0034629	0.9127	0.109949	7	25	16396	2738	cellular protein complex localization	biological_process
755	GO:0044144	0.9127	0.114026	5	16	16396	2738	modulation of growth of symbiont involved in interaction with host	biological_process
756	GO:0032774	0.9127	0.118451	447	2551	16396	2738	RNA biosynthetic process	biological_process
757	GO:0021943	0.9127	0.132375	2	4	16396	2738	formation of radial glial scaffolds	biological_process
758	GO:0098742	0.9127	0.122296	34	167	16396	2738	cell-cell adhesion via plasma-membrane adhesion molecules	biological_process
759	GO:0120036	0.9127	0.117651	183	1011	16396	2738	plasma membrane bounded cell projection organization	biological_process
760	GO:0006796	0.9127	0.128236	356	2022	16396	2738	phosphate-containing compound metabolic process	biological_process
761	GO:0021800	0.9127	0.13541	3	8	16396	2738	cerebral cortex tangential migration	biological_process
762	GO:0022009	0.9127	0.132375	2	4	16396	2738	central nervous system vasculogenesis	biological_process
763	GO:0097553	0.9127	0.132368	12	51	16396	2738	calcium ion transmembrane import into cytosol	biological_process
764	GO:0033632	0.9127	0.13541	3	8	16396	2738	regulation of cell-cell adhesion mediated by integrin	biological_process
765	GO:0042113	0.9127	0.115374	29	139	16396	2738	B cell activation	biological_process
766	GO:0070663	0.9127	0.120159	41	205	16396	2738	regulation of leukocyte proliferation	biological_process
767	GO:0010457	0.9127	0.13541	3	8	16396	2738	centriole-centriole cohesion	biological_process
768	GO:0033617	0.9127	0.114026	5	16	16396	2738	mitochondrial respiratory chain complex IV assembly	biological_process
769	GO:0097396	0.9127	0.13541	3	8	16396	2738	response to interleukin-17	biological_process
770	GO:0099500	0.9127	0.125797	4	12	16396	2738	vesicle fusion to plasma membrane	biological_process
771	GO:0044272	0.9127	0.123294	38	189	16396	2738	sulfur compound biosynthetic process	biological_process
772	GO:0060018	0.9127	0.132375	2	4	16396	2738	astrocyte fate commitment	biological_process
773	GO:0072538	0.9127	0.13541	3	8	16396	2738	T-helper 17 type immune response	biological_process
774	GO:0014045	0.9127	0.132375	2	4	16396	2738	establishment of endothelial blood-brain barrier	biological_process
775	GO:1904376	0.9127	0.125797	4	12	16396	2738	negative regulation of protein localization to cell periphery	biological_process
776	GO:0060560	0.9127	0.116162	23	107	16396	2738	developmental growth involved in morphogenesis	biological_process
777	GO:0042905	0.9127	0.132375	2	4	16396	2738	9-cis-retinoic acid metabolic process	biological_process
778	GO:0001826	0.9127	0.13541	3	8	16396	2738	inner cell mass cell differentiation	biological_process
779	GO:0000578	0.9127	0.117053	9	35	16396	2738	embryonic axis specification	biological_process
780	GO:0006109	0.9127	0.115876	36	177	16396	2738	regulation of carbohydrate metabolic process	biological_process
781	GO:0071550	0.9127	0.13541	3	8	16396	2738	death-inducing signaling complex assembly	biological_process
782	GO:0042045	0.9127	0.13541	3	8	16396	2738	epithelial fluid transport	biological_process
783	GO:1904181	0.9127	0.125797	4	12	16396	2738	positive regulation of membrane depolarization	biological_process
784	GO:0002513	0.9127	0.132375	2	4	16396	2738	tolerance induction to self antigen	biological_process
785	GO:0043932	0.9127	0.132375	2	4	16396	2738	ossification involved in bone remodeling	biological_process
786	GO:0006351	0.9127	0.1199	445	2540	16396	2738	transcription
787	GO:0014866	0.9127	0.13541	3	8	16396	2738	skeletal myofibril assembly	biological_process
788	GO:0009952	0.9127	0.126867	39	195	16396	2738	anterior/posterior pattern specification	biological_process
789	GO:0006949	0.9127	0.129867	7	26	16396	2738	syncytium formation	biological_process
790	GO:1904424	0.9127	0.132375	2	4	16396	2738	regulation of GTP binding	biological_process
791	GO:0031334	0.9127	0.126655	43	217	16396	2738	positive regulation of protein complex assembly	biological_process
792	GO:0018130	0.9127	0.132601	509	2923	16396	2738	heterocycle biosynthetic process	biological_process
793	GO:1905818	0.9127	0.132368	12	51	16396	2738	regulation of chromosome separation	biological_process
794	GO:1905342	0.9127	0.132375	2	4	16396	2738	positive regulation of protein localization to kinetochore	biological_process
795	GO:0030422	0.9127	0.13541	3	8	16396	2738	production of siRNA involved in RNA interference	biological_process
796	GO:0048319	0.9127	0.132375	2	4	16396	2738	axial mesoderm morphogenesis	biological_process
797	GO:0002697	0.914075	0.135784	63	330	16396	2738	regulation of immune effector process	biological_process
798	GO:0050804	0.91525	0.136129	58	302	16396	2738	modulation of chemical synaptic transmission	biological_process
799	GO:0006873	0.9156	0.136351	106	574	16396	2738	cellular ion homeostasis	biological_process
800	GO:0044087	0.919066	0.137052	153	844	16396	2738	regulation of cellular component biogenesis	biological_process
801	GO:0061138	0.919066	0.13721	32	158	16396	2738	morphogenesis of a branching epithelium	biological_process
802	GO:0071383	0.919547	0.137732	38	191	16396	2738	cellular response to steroid hormone stimulus	biological_process
803	GO:0007187	0.919547	0.137795	36	180	16396	2738	G-protein coupled receptor signaling pathway
804	GO:0006575	0.919547	0.137795	36	180	16396	2738	cellular modified amino acid metabolic process	biological_process
805	GO:0000097	0.922075	0.140405	5	17	16396	2738	sulfur amino acid biosynthetic process	biological_process
806	GO:0003309	0.922075	0.140405	5	17	16396	2738	type B pancreatic cell differentiation	biological_process
807	GO:0032354	0.922075	0.140405	5	17	16396	2738	response to follicle-stimulating hormone	biological_process
808	GO:0042088	0.922075	0.140405	5	17	16396	2738	T-helper 1 type immune response	biological_process
809	GO:0046209	0.922075	0.140405	5	17	16396	2738	nitric oxide metabolic process	biological_process
810	GO:0097034	0.922075	0.140405	5	17	16396	2738	mitochondrial respiratory chain complex IV biogenesis	biological_process
811	GO:0007635	0.922075	0.140405	5	17	16396	2738	chemosensory behavior	biological_process
812	GO:0048535	0.922075	0.140405	5	17	16396	2738	lymph node development	biological_process
813	GO:0006884	0.922075	0.140405	5	17	16396	2738	cell volume homeostasis	biological_process
814	GO:0051590	0.922075	0.140405	5	17	16396	2738	positive regulation of neurotransmitter transport	biological_process
815	GO:0008037	0.922075	0.139109	27	131	16396	2738	cell recognition	biological_process
816	GO:0009312	0.922075	0.140405	5	17	16396	2738	oligosaccharide biosynthetic process	biological_process
817	GO:0060216	0.922075	0.140405	5	17	16396	2738	definitive hemopoiesis	biological_process
818	GO:0019438	0.922602	0.140657	509	2927	16396	2738	aromatic compound biosynthetic process	biological_process
819	GO:0051899	0.928471	0.142178	14	62	16396	2738	membrane depolarization	biological_process
820	GO:0034097	0.928471	0.141931	168	932	16396	2738	response to cytokine	biological_process
821	GO:0030900	0.928471	0.142416	69	365	16396	2738	forebrain development	biological_process
822	GO:0009887	0.928471	0.14227	155	857	16396	2738	animal organ morphogenesis	biological_process
823	GO:0009914	0.928471	0.14207	18	83	16396	2738	hormone transport	biological_process
824	GO:0032355	0.930155	0.143021	26	126	16396	2738	response to estradiol	biological_process
825	GO:0050777	0.930155	0.143021	26	126	16396	2738	negative regulation of immune response	biological_process
826	GO:0042110	0.930858	0.143475	44	225	16396	2738	T cell activation	biological_process
827	GO:0097190	0.930858	0.143421	56	292	16396	2738	apoptotic signaling pathway	biological_process
828	GO:0043009	0.934561	0.144467	102	553	16396	2738	chordate embryonic development	biological_process
829	GO:0003002	0.934561	0.144378	59	309	16396	2738	regionalization	biological_process
830	GO:0007267	0.934561	0.14467	191	1066	16396	2738	cell-cell signaling	biological_process
831	GO:0048562	0.934561	0.144742	54	281	16396	2738	embryonic organ morphogenesis	biological_process
832	GO:0007610	0.93486	0.145103	99	536	16396	2738	behavior	biological_process
833	GO:0050801	0.93486	0.145136	121	662	16396	2738	ion homeostasis	biological_process
834	GO:0001910	0.946943	0.147365	12	52	16396	2738	regulation of leukocyte mediated cytotoxicity	biological_process
835	GO:0002260	0.946943	0.147365	12	52	16396	2738	lymphocyte homeostasis	biological_process
836	GO:0043954	0.949063	0.147872	6	22	16396	2738	cellular component maintenance	biological_process
837	GO:0022603	0.958462	0.149693	169	940	16396	2738	regulation of anatomical structure morphogenesis	biological_process
838	GO:0002040	0.958462	0.149573	11	47	16396	2738	sprouting angiogenesis	biological_process
839	GO:0007584	0.958642	0.149899	33	165	16396	2738	response to nutrient	biological_process
840	GO:0033003	0.95937	0.151352	10	42	16396	2738	regulation of mast cell activation	biological_process
841	GO:0014888	0.95937	0.151442	7	27	16396	2738	striated muscle adaptation	biological_process
842	GO:0006706	0.95937	0.151442	7	27	16396	2738	steroid catabolic process	biological_process
843	GO:0007628	0.95937	0.151442	7	27	16396	2738	adult walking behavior	biological_process
844	GO:0098901	0.95937	0.151442	7	27	16396	2738	regulation of cardiac muscle cell action potential	biological_process
845	GO:0045165	0.95937	0.150631	44	226	16396	2738	cell fate commitment	biological_process
846	GO:0006760	0.95937	0.151442	7	27	16396	2738	folic acid-containing compound metabolic process	biological_process
847	GO:0042044	0.95937	0.151442	7	27	16396	2738	fluid transport	biological_process
848	GO:1901976	0.963971	0.152698	8	32	16396	2738	regulation of cell cycle checkpoint	biological_process
849	GO:0043462	0.963971	0.152707	15	68	16396	2738	regulation of ATPase activity	biological_process
850	GO:0042769	0.963971	0.152499	9	37	16396	2738	DNA damage response
851	GO:0090130	0.969778	0.154104	18	84	16396	2738	tissue migration	biological_process
852	GO:0071248	0.969778	0.154087	30	149	16396	2738	cellular response to metal ion	biological_process
853	GO:0042592	0.969778	0.154168	252	1424	16396	2738	homeostatic process	biological_process
854	GO:0035815	0.974042	0.158835	4	13	16396	2738	positive regulation of renal sodium excretion	biological_process
855	GO:0051580	0.974042	0.158835	4	13	16396	2738	regulation of neurotransmitter uptake	biological_process
856	GO:0003143	0.974042	0.156269	14	63	16396	2738	embryonic heart tube morphogenesis	biological_process
857	GO:0021692	0.974042	0.158835	4	13	16396	2738	cerebellar Purkinje cell layer morphogenesis	biological_process
858	GO:0031282	0.974042	0.158835	4	13	16396	2738	regulation of guanylate cyclase activity	biological_process
859	GO:0018958	0.974042	0.158217	17	79	16396	2738	phenol-containing compound metabolic process	biological_process
860	GO:0001956	0.974042	0.158835	4	13	16396	2738	positive regulation of neurotransmitter secretion	biological_process
861	GO:0031223	0.974042	0.158835	4	13	16396	2738	auditory behavior	biological_process
862	GO:0009437	0.974042	0.158835	4	13	16396	2738	carnitine metabolic process	biological_process
863	GO:0051339	0.974042	0.157629	20	95	16396	2738	regulation of lyase activity	biological_process
864	GO:0033962	0.974042	0.158835	4	13	16396	2738	cytoplasmic mRNA processing body assembly	biological_process
865	GO:0002718	0.974042	0.156269	14	63	16396	2738	regulation of cytokine production involved in immune response	biological_process
866	GO:1901160	0.974042	0.158835	4	13	16396	2738	primary amino compound metabolic process	biological_process
867	GO:0070887	0.974042	0.155982	435	2498	16396	2738	cellular response to chemical stimulus	biological_process
868	GO:0090128	0.974042	0.158835	4	13	16396	2738	regulation of synapse maturation	biological_process
869	GO:0003188	0.974042	0.158835	4	13	16396	2738	heart valve formation	biological_process
870	GO:0071310	0.974042	0.156612	362	2069	16396	2738	cellular response to organic substance	biological_process
871	GO:0009116	0.974042	0.157126	25	122	16396	2738	nucleoside metabolic process	biological_process
872	GO:0009891	0.974042	0.156168	316	1799	16396	2738	positive regulation of biosynthetic process	biological_process
873	GO:0043471	0.974042	0.158835	4	13	16396	2738	regulation of cellular carbohydrate catabolic process	biological_process
874	GO:0032409	0.974042	0.157997	44	227	16396	2738	regulation of transporter activity	biological_process
875	GO:1905809	0.974042	0.158835	4	13	16396	2738	negative regulation of synapse organization	biological_process
876	GO:0060402	0.978772	0.159788	13	58	16396	2738	calcium ion transport into cytosol	biological_process
877	GO:0010033	0.979069	0.190495	464	2683	16396	2738	response to organic substance	biological_process
878	GO:0033006	0.979069	0.196171	8	34	16396	2738	regulation of mast cell activation involved in immune response	biological_process
879	GO:0033013	0.979069	0.179877	12	54	16396	2738	tetrapyrrole metabolic process	biological_process
880	GO:0051650	0.979069	0.184361	45	236	16396	2738	establishment of vesicle localization	biological_process
881	GO:0018406	0.979069	0.196853	2	5	16396	2738	protein C-linked glycosylation via 2'-alpha-mannosyl-L-tryptophan	biological_process
882	GO:0032800	0.979069	0.196853	2	5	16396	2738	receptor biosynthetic process	biological_process
883	GO:0071333	0.979069	0.186532	14	65	16396	2738	cellular response to glucose stimulus	biological_process
884	GO:0072284	0.979069	0.196853	2	5	16396	2738	metanephric S-shaped body morphogenesis	biological_process
885	GO:0010193	0.979069	0.196853	2	5	16396	2738	response to ozone	biological_process
886	GO:0016049	0.979069	0.178439	27	135	16396	2738	cell growth	biological_process
887	GO:0051310	0.979069	0.163213	12	53	16396	2738	metaphase plate congression	biological_process
888	GO:0010942	0.979069	0.191358	113	626	16396	2738	positive regulation of cell death	biological_process
889	GO:0018146	0.979069	0.199058	7	29	16396	2738	keratan sulfate biosynthetic process	biological_process
890	GO:0018103	0.979069	0.196853	2	5	16396	2738	protein C-linked glycosylation	biological_process
891	GO:0010332	0.979069	0.163213	12	53	16396	2738	response to gamma radiation	biological_process
892	GO:0032892	0.979069	0.199058	7	29	16396	2738	positive regulation of organic acid transport	biological_process
893	GO:0032845	0.979069	0.189119	27	136	16396	2738	negative regulation of homeostatic process	biological_process
894	GO:0034219	0.979069	0.199058	7	29	16396	2738	carbohydrate transmembrane transport	biological_process
895	GO:0051294	0.979069	0.173441	6	23	16396	2738	establishment of spindle orientation	biological_process
896	GO:0034196	0.979069	0.196853	2	5	16396	2738	acylglycerol transport	biological_process
897	GO:0071435	0.979069	0.178975	3	9	16396	2738	potassium ion export	biological_process
898	GO:0051648	0.979069	0.182285	47	247	16396	2738	vesicle localization	biological_process
899	GO:0034614	0.979069	0.17258	24	118	16396	2738	cellular response to reactive oxygen species	biological_process
900	GO:0051098	0.979069	0.169812	62	330	16396	2738	regulation of binding	biological_process
901	GO:0051130	0.979069	0.1687	202	1137	16396	2738	positive regulation of cellular component organization	biological_process
902	GO:0009240	0.979069	0.196853	2	5	16396	2738	isopentenyl diphosphate biosynthetic process	biological_process
903	GO:0061737	0.979069	0.196853	2	5	16396	2738	leukotriene signaling pathway	biological_process
904	GO:0061743	0.979069	0.196853	2	5	16396	2738	motor learning	biological_process
905	GO:0009267	0.979069	0.178439	27	135	16396	2738	cellular response to starvation	biological_process
906	GO:0015886	0.979069	0.178975	3	9	16396	2738	heme transport	biological_process
907	GO:0072337	0.979069	0.169145	5	18	16396	2738	modified amino acid transport	biological_process
908	GO:0070507	0.979069	0.183516	28	141	16396	2738	regulation of microtubule cytoskeleton organization	biological_process
909	GO:0072104	0.979069	0.196853	2	5	16396	2738	glomerular capillary formation	biological_process
910	GO:0072103	0.979069	0.196853	2	5	16396	2738	glomerulus vasculature morphogenesis	biological_process
911	GO:0009101	0.979069	0.171963	60	319	16396	2738	glycoprotein biosynthetic process	biological_process
912	GO:0016188	0.979069	0.178975	3	9	16396	2738	synaptic vesicle maturation	biological_process
913	GO:0009581	0.979069	0.161723	24	117	16396	2738	detection of external stimulus	biological_process
914	GO:0009582	0.979069	0.195424	24	120	16396	2738	detection of abiotic stimulus	biological_process
915	GO:0034616	0.979069	0.194617	4	14	16396	2738	response to laminar fluid shear stress	biological_process
916	GO:0051589	0.979069	0.194617	4	14	16396	2738	negative regulation of neurotransmitter transport	biological_process
917	GO:0014897	0.979069	0.199058	7	29	16396	2738	striated muscle hypertrophy	biological_process
918	GO:0051354	0.979069	0.173441	6	23	16396	2738	negative regulation of oxidoreductase activity	biological_process
919	GO:0034762	0.979069	0.192589	81	442	16396	2738	regulation of transmembrane transport	biological_process
920	GO:0051347	0.979069	0.166735	121	667	16396	2738	positive regulation of transferase activity	biological_process
921	GO:0014854	0.979069	0.194617	4	14	16396	2738	response to inactivity	biological_process
922	GO:0033500	0.979069	0.162722	34	172	16396	2738	carbohydrate homeostasis	biological_process
923	GO:0072001	0.979069	0.19057	50	265	16396	2738	renal system development	biological_process
924	GO:0016246	0.979069	0.194617	4	14	16396	2738	RNA interference	biological_process
925	GO:0014742	0.979069	0.200662	6	24	16396	2738	positive regulation of muscle hypertrophy	biological_process
926	GO:0009792	0.979069	0.163185	102	557	16396	2738	embryo development ending in birth or egg hatching	biological_process
927	GO:0033029	0.979069	0.196853	2	5	16396	2738	regulation of neutrophil apoptotic process	biological_process
928	GO:0051482	0.979069	0.174552	7	28	16396	2738	positive regulation of cytosolic calcium ion concentration involved in phospholipase C-activating G-protein coupled signaling pathway	biological_process
929	GO:0016310	0.979069	0.182879	220	1246	16396	2738	phosphorylation	biological_process
930	GO:0072049	0.979069	0.196853	2	5	16396	2738	comma-shaped body morphogenesis	biological_process
931	GO:0050892	0.979069	0.199058	7	29	16396	2738	intestinal absorption	biological_process
932	GO:0070633	0.979069	0.169145	5	18	16396	2738	transepithelial transport	biological_process
933	GO:0050890	0.979069	0.182909	50	264	16396	2738	cognition	biological_process
934	GO:0006534	0.979069	0.194617	4	14	16396	2738	cysteine metabolic process	biological_process
935	GO:0006528	0.979069	0.196853	2	5	16396	2738	asparagine metabolic process	biological_process
936	GO:0042541	0.979069	0.196853	2	5	16396	2738	hemoglobin biosynthetic process	biological_process
937	GO:1905144	0.979069	0.173441	6	23	16396	2738	response to acetylcholine	biological_process
938	GO:0021954	0.979069	0.181346	15	70	16396	2738	central nervous system neuron development	biological_process
939	GO:0042558	0.979069	0.173827	8	33	16396	2738	pteridine-containing compound metabolic process	biological_process
940	GO:0048488	0.979069	0.174552	7	28	16396	2738	synaptic vesicle endocytosis	biological_process
941	GO:0001973	0.979069	0.178975	3	9	16396	2738	adenosine receptor signaling pathway	biological_process
942	GO:0001990	0.979069	0.196171	8	34	16396	2738	regulation of systemic arterial blood pressure by hormone	biological_process
943	GO:0042594	0.979069	0.19589	33	170	16396	2738	response to starvation	biological_process
944	GO:0060718	0.979069	0.196853	2	5	16396	2738	chorionic trophoblast cell differentiation	biological_process
945	GO:1900182	0.979069	0.195424	24	120	16396	2738	positive regulation of protein localization to nucleus	biological_process
946	GO:0048339	0.979069	0.169145	5	18	16396	2738	paraxial mesoderm development	biological_process
947	GO:0044130	0.979069	0.194617	4	14	16396	2738	negative regulation of growth of symbiont in host	biological_process
948	GO:0042744	0.979069	0.169145	5	18	16396	2738	hydrogen peroxide catabolic process	biological_process
949	GO:1900825	0.979069	0.196853	2	5	16396	2738	regulation of membrane depolarization during cardiac muscle cell action potential	biological_process
950	GO:0060711	0.979069	0.16647	11	48	16396	2738	labyrinthine layer development	biological_process
951	GO:0042754	0.979069	0.194617	4	14	16396	2738	negative regulation of circadian rhythm	biological_process
952	GO:0006287	0.979069	0.196853	2	5	16396	2738	base-excision repair
953	GO:0120032	0.979069	0.162722	34	172	16396	2738	regulation of plasma membrane bounded cell projection assembly	biological_process
954	GO:1905145	0.979069	0.173441	6	23	16396	2738	cellular response to acetylcholine	biological_process
955	GO:0060762	0.979069	0.196853	2	5	16396	2738	regulation of branching involved in mammary gland duct morphogenesis	biological_process
956	GO:0032200	0.979069	0.16208	19	90	16396	2738	telomere organization	biological_process
957	GO:0042178	0.979069	0.178975	3	9	16396	2738	xenobiotic catabolic process	biological_process
958	GO:0001887	0.979069	0.196853	2	5	16396	2738	selenium compound metabolic process	biological_process
959	GO:0098698	0.979069	0.196853	2	5	16396	2738	postsynaptic specialization assembly	biological_process
960	GO:0060157	0.979069	0.196853	2	5	16396	2738	urinary bladder development	biological_process
961	GO:0060437	0.979069	0.196853	2	5	16396	2738	lung growth	biological_process
962	GO:0001921	0.979069	0.194617	4	14	16396	2738	positive regulation of receptor recycling	biological_process
963	GO:0006793	0.979069	0.182568	368	2114	16396	2738	phosphorus metabolic process	biological_process
964	GO:0006783	0.979069	0.19993	5	19	16396	2738	heme biosynthetic process	biological_process
965	GO:0002679	0.979069	0.196853	2	5	16396	2738	respiratory burst involved in defense response	biological_process
966	GO:0046490	0.979069	0.196853	2	5	16396	2738	isopentenyl diphosphate metabolic process	biological_process
967	GO:0006778	0.979069	0.173827	8	33	16396	2738	porphyrin-containing compound metabolic process	biological_process
968	GO:0060872	0.979069	0.178975	3	9	16396	2738	semicircular canal development	biological_process
969	GO:0006749	0.979069	0.191858	13	60	16396	2738	glutathione metabolic process	biological_process
970	GO:0098813	0.979069	0.17269	49	257	16396	2738	nuclear chromosome segregation	biological_process
971	GO:0006730	0.979069	0.196171	8	34	16396	2738	one-carbon metabolic process	biological_process
972	GO:0006687	0.979069	0.19659	15	71	16396	2738	glycosphingolipid metabolic process	biological_process
973	GO:0030321	0.979069	0.196853	2	5	16396	2738	transepithelial chloride transport	biological_process
974	GO:0048557	0.979069	0.19993	5	19	16396	2738	embryonic digestive tract morphogenesis	biological_process
975	GO:0006650	0.979069	0.178481	63	337	16396	2738	glycerophospholipid metabolic process	biological_process
976	GO:1905209	0.979069	0.173441	6	23	16396	2738	positive regulation of cardiocyte differentiation	biological_process
977	GO:0032232	0.979069	0.200662	6	24	16396	2738	negative regulation of actin filament bundle assembly	biological_process
978	GO:0006897	0.979069	0.179102	91	497	16396	2738	endocytosis	biological_process
979	GO:1904386	0.979069	0.196853	2	5	16396	2738	response to L-phenylalanine derivative	biological_process
980	GO:1904321	0.979069	0.178975	3	9	16396	2738	response to forskolin	biological_process
981	GO:0003158	0.979069	0.16208	19	90	16396	2738	endothelium development	biological_process
982	GO:0043368	0.979069	0.173441	6	23	16396	2738	positive T cell selection	biological_process
983	GO:0043369	0.979069	0.194617	4	14	16396	2738	CD4-positive or CD8-positive
984	GO:1902302	0.979069	0.196853	2	5	16396	2738	regulation of potassium ion export	biological_process
985	GO:0003096	0.979069	0.196853	2	5	16396	2738	renal sodium ion transport	biological_process
986	GO:0060581	0.979069	0.194617	4	14	16396	2738	cell fate commitment involved in pattern specification	biological_process
987	GO:0003091	0.979069	0.196171	8	34	16396	2738	renal water homeostasis	biological_process
988	GO:0002580	0.979069	0.196853	2	5	16396	2738	regulation of antigen processing and presentation of peptide or polysaccharide antigen via MHC class II	biological_process
989	GO:0060579	0.979069	0.194617	4	14	16396	2738	ventral spinal cord interneuron fate commitment	biological_process
990	GO:0003016	0.979069	0.194617	4	14	16396	2738	respiratory system process	biological_process
991	GO:0046855	0.979069	0.178975	3	9	16396	2738	inositol phosphate dephosphorylation	biological_process
992	GO:0031646	0.979069	0.200662	6	24	16396	2738	positive regulation of neurological system process	biological_process
993	GO:0043500	0.979069	0.173827	8	33	16396	2738	muscle adaptation	biological_process
994	GO:1902903	0.979069	0.171418	54	285	16396	2738	regulation of supramolecular fiber organization	biological_process
995	GO:1902930	0.979069	0.171063	14	64	16396	2738	regulation of alcohol biosynthetic process	biological_process
996	GO:0043473	0.979069	0.174572	19	91	16396	2738	pigmentation	biological_process
997	GO:0043497	0.979069	0.178975	3	9	16396	2738	regulation of protein heterodimerization activity	biological_process
998	GO:0002700	0.979069	0.177801	23	113	16396	2738	regulation of production of molecular mediator of immune response	biological_process
999	GO:0002687	0.979069	0.183817	24	119	16396	2738	positive regulation of leukocyte migration	biological_process
1000	GO:1903367	0.979069	0.196853	2	5	16396	2738	positive regulation of fear response	biological_process
1001	GO:0023019	0.979069	0.169145	5	18	16396	2738	signal transduction involved in regulation of gene expression	biological_process
1002	GO:0002523	0.979069	0.194617	4	14	16396	2738	leukocyte migration involved in inflammatory response	biological_process
1003	GO:0043241	0.979069	0.183265	37	191	16396	2738	protein complex disassembly	biological_process
1004	GO:0046541	0.979069	0.196853	2	5	16396	2738	saliva secretion	biological_process
1005	GO:0042994	0.979069	0.169145	5	18	16396	2738	cytoplasmic sequestering of transcription factor	biological_process
1006	GO:0022410	0.979069	0.196853	2	5	16396	2738	circadian sleep/wake cycle process	biological_process
1007	GO:1901362	0.979069	0.199492	527	3059	16396	2738	organic cyclic compound biosynthetic process	biological_process
1008	GO:1903867	0.979069	0.178975	3	9	16396	2738	extraembryonic membrane development	biological_process
1009	GO:1901490	0.979069	0.196853	2	5	16396	2738	regulation of lymphangiogenesis	biological_process
1010	GO:1903831	0.979069	0.173441	6	23	16396	2738	signal transduction involved in cellular response to ammonium ion	biological_process
1011	GO:0006048	0.979069	0.178975	3	9	16396	2738	UDP-N-acetylglucosamine biosynthetic process	biological_process
1012	GO:0043067	0.979069	0.160069	258	1461	16396	2738	regulation of programmed cell death	biological_process
1013	GO:1901162	0.979069	0.196853	2	5	16396	2738	primary amino compound biosynthetic process	biological_process
1014	GO:0006029	0.979069	0.185163	17	81	16396	2738	proteoglycan metabolic process	biological_process
1015	GO:0022604	0.979069	0.181669	78	423	16396	2738	regulation of cell morphogenesis	biological_process
1016	GO:0006003	0.979069	0.196853	2	5	16396	2738	fructose 2
1017	GO:0048143	0.979069	0.178975	3	9	16396	2738	astrocyte activation	biological_process
1018	GO:0043112	0.979069	0.174572	19	91	16396	2738	receptor metabolic process	biological_process
1019	GO:0043647	0.979069	0.163213	12	53	16396	2738	inositol phosphate metabolic process	biological_process
1020	GO:1901653	0.979069	0.171418	54	285	16396	2738	cellular response to peptide	biological_process
1021	GO:0003344	0.979069	0.178975	3	9	16396	2738	pericardium morphogenesis	biological_process
1022	GO:0048048	0.979069	0.173827	8	33	16396	2738	embryonic eye morphogenesis	biological_process
1023	GO:1903524	0.979069	0.186532	14	65	16396	2738	positive regulation of blood circulation	biological_process
1024	GO:0060669	0.979069	0.200662	6	24	16396	2738	embryonic placenta morphogenesis	biological_process
1025	GO:0044268	0.979069	0.196853	2	5	16396	2738	multicellular organismal protein metabolic process	biological_process
1026	GO:0006779	0.979069	0.173441	6	23	16396	2738	porphyrin-containing compound biosynthetic process	biological_process
1027	GO:0001655	0.979069	0.197943	56	300	16396	2738	urogenital system development	biological_process
1028	GO:0021537	0.979069	0.16409	46	239	16396	2738	telencephalon development	biological_process
1029	GO:0007435	0.979069	0.199058	7	29	16396	2738	salivary gland morphogenesis	biological_process
1030	GO:0007431	0.979069	0.173827	8	33	16396	2738	salivary gland development	biological_process
1031	GO:0045058	0.979069	0.192554	9	39	16396	2738	T cell selection	biological_process
1032	GO:0021540	0.979069	0.196853	2	5	16396	2738	corpus callosum morphogenesis	biological_process
1033	GO:0061156	0.979069	0.196853	2	5	16396	2738	pulmonary artery morphogenesis	biological_process
1034	GO:0030879	0.979069	0.183817	24	119	16396	2738	mammary gland development	biological_process
1035	GO:0050650	0.979069	0.199058	7	29	16396	2738	chondroitin sulfate proteoglycan biosynthetic process	biological_process
1036	GO:0007405	0.979069	0.199058	7	29	16396	2738	neuroblast proliferation	biological_process
1037	GO:0007520	0.979069	0.169145	5	18	16396	2738	myoblast fusion	biological_process
1038	GO:0060343	0.979069	0.200662	6	24	16396	2738	trabecula formation	biological_process
1039	GO:0097581	0.979069	0.171987	9	38	16396	2738	lamellipodium organization	biological_process
1040	GO:0044818	0.979069	0.200662	6	24	16396	2738	mitotic G2/M transition checkpoint	biological_process
1041	GO:0044804	0.979069	0.19993	5	19	16396	2738	autophagy of nucleus	biological_process
1042	GO:0090235	0.979069	0.196853	2	5	16396	2738	regulation of metaphase plate congression	biological_process
1043	GO:0038007	0.979069	0.196853	2	5	16396	2738	netrin-activated signaling pathway	biological_process
1044	GO:0038063	0.979069	0.178975	3	9	16396	2738	collagen-activated tyrosine kinase receptor signaling pathway	biological_process
1045	GO:0060351	0.979069	0.173441	6	23	16396	2738	cartilage development involved in endochondral bone morphogenesis	biological_process
1046	GO:0001707	0.979069	0.186532	14	65	16396	2738	mesoderm formation	biological_process
1047	GO:2000026	0.979069	0.187335	307	1757	16396	2738	regulation of multicellular organismal development	biological_process
1048	GO:0045778	0.979069	0.199437	17	82	16396	2738	positive regulation of ossification	biological_process
1049	GO:0045833	0.979069	0.176306	16	75	16396	2738	negative regulation of lipid metabolic process	biological_process
1050	GO:0001101	0.979069	0.165409	60	318	16396	2738	response to acid chemical	biological_process
1051	GO:0000819	0.979069	0.165865	37	189	16396	2738	sister chromatid segregation	biological_process
1052	GO:2001212	0.979069	0.194617	4	14	16396	2738	regulation of vasculogenesis	biological_process
1053	GO:0035587	0.979069	0.174552	7	28	16396	2738	purinergic receptor signaling pathway	biological_process
1054	GO:0035634	0.979069	0.196853	2	5	16396	2738	response to stilbenoid	biological_process
1055	GO:2001057	0.979069	0.169145	5	18	16396	2738	reactive nitrogen species metabolic process	biological_process
1056	GO:2000987	0.979069	0.196853	2	5	16396	2738	positive regulation of behavioral fear response	biological_process
1057	GO:2000969	0.979069	0.196853	2	5	16396	2738	positive regulation of AMPA receptor activity	biological_process
1058	GO:0008277	0.979069	0.18387	26	130	16396	2738	regulation of G-protein coupled receptor protein signaling pathway	biological_process
1059	GO:0000132	0.979069	0.169145	5	18	16396	2738	establishment of mitotic spindle orientation	biological_process
1060	GO:0000165	0.979069	0.171499	69	370	16396	2738	MAPK cascade	biological_process
1061	GO:0021535	0.979069	0.194617	4	14	16396	2738	cell migration in hindbrain	biological_process
1062	GO:0035811	0.979069	0.196853	2	5	16396	2738	negative regulation of urine volume	biological_process
1063	GO:0031016	0.979069	0.166709	15	69	16396	2738	pancreas development	biological_process
1064	GO:0035902	0.979069	0.200662	6	24	16396	2738	response to immobilization stress	biological_process
1065	GO:0000302	0.979069	0.184773	35	180	16396	2738	response to reactive oxygen species	biological_process
1066	GO:0035929	0.979069	0.196853	2	5	16396	2738	steroid hormone secretion	biological_process
1067	GO:0061299	0.979069	0.178975	3	9	16396	2738	retina vasculature morphogenesis in camera-type eye	biological_process
1068	GO:0000393	0.979069	0.196853	2	5	16396	2738	spliceosomal conformational changes to generate catalytic conformation	biological_process
1069	GO:0021527	0.979069	0.194617	4	14	16396	2738	spinal cord association neuron differentiation	biological_process
1070	GO:0000723	0.979069	0.193365	18	87	16396	2738	telomere maintenance	biological_process
1071	GO:2000382	0.979069	0.196853	2	5	16396	2738	positive regulation of mesoderm development	biological_process
1072	GO:0008063	0.979069	0.196853	2	5	16396	2738	Toll signaling pathway	biological_process
1073	GO:0007197	0.979069	0.196853	2	5	16396	2738	adenylate cyclase-inhibiting G-protein coupled acetylcholine receptor signaling pathway	biological_process
1074	GO:0002685	0.979069	0.191711	32	164	16396	2738	regulation of leukocyte migration	biological_process
1075	GO:0044770	0.979069	0.163679	51	267	16396	2738	cell cycle phase transition	biological_process
1076	GO:0048771	0.979069	0.16208	19	90	16396	2738	tissue remodeling	biological_process
1077	GO:0095500	0.979069	0.173441	6	23	16396	2738	acetylcholine receptor signaling pathway	biological_process
1078	GO:0097012	0.979069	0.178975	3	9	16396	2738	response to granulocyte macrophage colony-stimulating factor	biological_process
1079	GO:0097028	0.979069	0.173827	8	33	16396	2738	dendritic cell differentiation	biological_process
1080	GO:0048754	0.979069	0.18387	26	130	16396	2738	branching morphogenesis of an epithelial tube	biological_process
1081	GO:0097068	0.979069	0.196853	2	5	16396	2738	response to thyroxine	biological_process
1082	GO:0097070	0.979069	0.196853	2	5	16396	2738	ductus arteriosus closure	biological_process
1083	GO:0007080	0.979069	0.188518	10	44	16396	2738	mitotic metaphase plate congression	biological_process
1084	GO:0007076	0.979069	0.194617	4	14	16396	2738	mitotic chromosome condensation	biological_process
1085	GO:0044332	0.979069	0.196853	2	5	16396	2738	Wnt signaling pathway involved in dorsal/ventral axis specification	biological_process
1086	GO:0007049	0.979069	0.190489	234	1330	16396	2738	cell cycle	biological_process
1087	GO:0051983	0.979069	0.193365	18	87	16396	2738	regulation of chromosome segregation	biological_process
1088	GO:0097205	0.979069	0.178975	3	9	16396	2738	renal filtration	biological_process
1089	GO:0007010	0.979069	0.167404	168	939	16396	2738	cytoskeleton organization	biological_process
1090	GO:0021696	0.979069	0.174552	7	28	16396	2738	cerebellar cortex morphogenesis	biological_process
1091	GO:0042127	0.979069	0.174419	269	1530	16396	2738	regulation of cell proliferation	biological_process
1092	GO:0097485	0.979069	0.178208	43	224	16396	2738	neuron projection guidance	biological_process
1093	GO:0090659	0.979069	0.174552	7	28	16396	2738	walking behavior	biological_process
1094	GO:0061009	0.979069	0.196853	2	5	16396	2738	common bile duct development	biological_process
1095	GO:0061005	0.979069	0.169449	10	43	16396	2738	cell differentiation involved in kidney development	biological_process
1096	GO:0001764	0.979069	0.195427	22	109	16396	2738	neuron migration	biological_process
1097	GO:0007175	0.979069	0.194617	4	14	16396	2738	negative regulation of epidermal growth factor-activated receptor activity	biological_process
1098	GO:0007162	0.979069	0.173346	44	229	16396	2738	negative regulation of cell adhesion	biological_process
1099	GO:0045913	0.979069	0.181346	15	70	16396	2738	positive regulation of carbohydrate metabolic process	biological_process
1100	GO:0007176	0.979069	0.199058	7	29	16396	2738	regulation of epidermal growth factor-activated receptor activity	biological_process
1101	GO:0001776	0.981427	0.202643	14	66	16396	2738	leukocyte homeostasis	biological_process
1102	GO:0043502	0.981427	0.202643	14	66	16396	2738	regulation of muscle adaptation	biological_process
1103	GO:2001233	0.981427	0.2019	68	369	16396	2738	regulation of apoptotic signaling pathway	biological_process
1104	GO:0060350	0.981427	0.202869	11	50	16396	2738	endochondral bone morphogenesis	biological_process
1105	GO:1902017	0.981427	0.202643	14	66	16396	2738	regulation of cilium assembly	biological_process
1106	GO:0071229	0.981427	0.201613	37	193	16396	2738	cellular response to acid chemical	biological_process
1107	GO:0072655	0.981427	0.202643	14	66	16396	2738	establishment of protein localization to mitochondrion	biological_process
1108	GO:0060627	0.981427	0.201793	87	478	16396	2738	regulation of vesicle-mediated transport	biological_process
1109	GO:0051640	0.981427	0.202972	105	582	16396	2738	organelle localization	biological_process
1110	GO:0009064	0.981427	0.202643	14	66	16396	2738	glutamine family amino acid metabolic process	biological_process
1111	GO:0009566	0.983078	0.203496	30	154	16396	2738	fertilization	biological_process
1112	GO:0022408	0.989677	0.205047	28	143	16396	2738	negative regulation of cell-cell adhesion	biological_process
1113	GO:0061053	0.991429	0.205779	16	77	16396	2738	somite development	biological_process
1114	GO:0060840	0.991429	0.205779	16	77	16396	2738	artery development	biological_process
1115	GO:0046486	0.99209	0.206101	74	404	16396	2738	glycerolipid metabolic process	biological_process
1116	GO:0050806	0.997393	0.207388	24	121	16396	2738	positive regulation of synaptic transmission	biological_process
1117	GO:0043086	0.998179	0.207737	150	844	16396	2738	negative regulation of catalytic activity	biological_process
1118	GO:0060219	1	0.558004	3	17	16396	2738	camera-type eye photoreceptor cell differentiation	biological_process
1119	GO:0060065	1	0.435058	4	20	16396	2738	uterus development	biological_process
1120	GO:0060158	1	0.907098	1	13	16396	2738	phospholipase C-activating dopamine receptor signaling pathway	biological_process
1121	GO:0060059	1	0.396356	2	8	16396	2738	embryonic retina morphogenesis in camera-type eye	biological_process
1122	GO:0060218	1	0.323712	3	12	16396	2738	hematopoietic stem cell differentiation	biological_process
1123	GO:0060281	1	0.516671	2	10	16396	2738	regulation of oocyte development	biological_process
1124	GO:0060284	1	0.219058	141	794	16396	2738	regulation of cell development	biological_process
1125	GO:0051591	1	0.946232	11	97	16396	2738	response to cAMP	biological_process
1126	GO:0060173	1	0.618908	27	168	16396	2738	limb development	biological_process
1127	GO:0060251	1	0.652388	4	26	16396	2738	regulation of glial cell proliferation	biological_process
1128	GO:0060174	1	0.516671	2	10	16396	2738	limb bud formation	biological_process
1129	GO:0060136	1	0.665947	1	6	16396	2738	embryonic process involved in female pregnancy	biological_process
1130	GO:0060285	1	0.513381	4	22	16396	2738	cilium-dependent cell motility	biological_process
1131	GO:0060179	1	0.263997	2	6	16396	2738	male mating behavior	biological_process
1132	GO:0060290	1	0.721751	1	7	16396	2738	transdifferentiation	biological_process
1133	GO:0060255	1	0.535481	975	5848	16396	2738	regulation of macromolecule metabolic process	biological_process
1134	GO:0060191	1	0.96882	9	88	16396	2738	regulation of lipase activity	biological_process
1135	GO:0060180	1	0.806958	1	9	16396	2738	female mating behavior	biological_process
1136	GO:0060155	1	0.768237	1	8	16396	2738	platelet dense granule organization	biological_process
1137	GO:0051599	1	0.665947	1	6	16396	2738	response to hydrostatic pressure	biological_process
1138	GO:0060113	1	0.849539	6	49	16396	2738	inner ear receptor cell differentiation	biological_process
1139	GO:0060088	1	0.866079	1	11	16396	2738	auditory receptor cell stereocilium organization	biological_process
1140	GO:0060079	1	0.363924	13	69	16396	2738	excitatory postsynaptic potential	biological_process
1141	GO:0060263	1	0.888458	1	12	16396	2738	regulation of respiratory burst	biological_process
1142	GO:0060119	1	0.91002	4	39	16396	2738	inner ear receptor cell development	biological_process
1143	GO:0051582	1	0.518535	1	4	16396	2738	positive regulation of neurotransmitter uptake	biological_process
1144	GO:0060259	1	0.372267	5	24	16396	2738	regulation of feeding behavior	biological_process
1145	GO:0051593	1	0.516671	2	10	16396	2738	response to folic acid	biological_process
1146	GO:0060078	1	0.306211	19	100	16396	2738	regulation of postsynaptic membrane potential	biological_process
1147	GO:0060268	1	0.518535	1	4	16396	2738	negative regulation of respiratory burst	biological_process
1148	GO:0060135	1	0.442172	11	61	16396	2738	maternal process involved in female pregnancy	biological_process
1149	GO:0060271	1	0.705535	49	312	16396	2738	cilium assembly	biological_process
1150	GO:0060147	1	0.89755	10	82	16396	2738	regulation of posttranscriptional gene silencing	biological_process
1151	GO:0060075	1	0.331119	2	7	16396	2738	regulation of resting membrane potential	biological_process
1152	GO:0060120	1	0.665947	1	6	16396	2738	inner ear receptor cell fate commitment	biological_process
1153	GO:0060242	1	0.806958	1	9	16396	2738	contact inhibition	biological_process
1154	GO:0060073	1	0.721751	1	7	16396	2738	micturition	biological_process
1155	GO:0060070	1	0.300649	18	94	16396	2738	canonical Wnt signaling pathway	biological_process
1156	GO:0051597	1	0.721751	1	7	16396	2738	response to methylmercury	biological_process
1157	GO:0060134	1	0.373175	3	13	16396	2738	prepulse inhibition	biological_process
1158	GO:0060148	1	0.705902	3	21	16396	2738	positive regulation of posttranscriptional gene silencing	biological_process
1159	GO:0060068	1	0.806958	1	9	16396	2738	vagina development	biological_process
1160	GO:0060244	1	0.518535	1	4	16396	2738	negative regulation of cell proliferation involved in contact inhibition	biological_process
1161	GO:0060231	1	0.514694	3	16	16396	2738	mesenchymal to epithelial transition	biological_process
1162	GO:0051645	1	0.664774	2	13	16396	2738	Golgi localization	biological_process
1163	GO:0060055	1	0.935556	1	15	16396	2738	angiogenesis involved in wound healing	biological_process
1164	GO:0051702	1	0.990645	5	66	16396	2738	interaction with symbiont	biological_process
1165	GO:0051940	1	0.396356	2	8	16396	2738	regulation of catecholamine uptake involved in synaptic transmission	biological_process
1166	GO:0051952	1	0.369375	14	75	16396	2738	regulation of amine transport	biological_process
1167	GO:0051953	1	0.336516	5	23	16396	2738	negative regulation of amine transport	biological_process
1168	GO:0051960	1	0.33384	133	768	16396	2738	regulation of nervous system development	biological_process
1169	GO:0051961	1	0.801175	39	261	16396	2738	negative regulation of nervous system development	biological_process
1170	GO:0051962	1	0.286606	81	456	16396	2738	positive regulation of nervous system development	biological_process
1171	GO:0051963	1	0.567892	14	85	16396	2738	regulation of synapse assembly	biological_process
1172	GO:0051964	1	0.263997	2	6	16396	2738	negative regulation of synapse assembly	biological_process
1173	GO:0051965	1	0.77938	9	65	16396	2738	positive regulation of synapse assembly	biological_process
1174	GO:0051703	1	0.295806	10	49	16396	2738	intraspecies interaction between organisms	biological_process
1175	GO:0051966	1	0.396322	11	59	16396	2738	regulation of synaptic transmission
1176	GO:0051683	1	0.768237	1	8	16396	2738	establishment of Golgi localization	biological_process
1177	GO:0051969	1	0.353561	4	18	16396	2738	regulation of transmission of nerve impulse	biological_process
1178	GO:0051970	1	0.598955	1	5	16396	2738	negative regulation of transmission of nerve impulse	biological_process
1179	GO:0051668	1	0.896945	12	96	16396	2738	localization within membrane	biological_process
1180	GO:0051972	1	0.849539	6	49	16396	2738	regulation of telomerase activity	biological_process
1181	GO:0051665	1	0.458464	2	9	16396	2738	membrane raft localization	biological_process
1182	GO:0051985	1	0.682657	4	27	16396	2738	negative regulation of chromosome segregation	biological_process
1183	GO:0051988	1	0.866079	1	11	16396	2738	regulation of attachment of spindle microtubules to kinetochore	biological_process
1184	GO:0052173	1	0.598955	1	5	16396	2738	response to defenses of other organism involved in symbiotic interaction	biological_process
1185	GO:0052200	1	0.598955	1	5	16396	2738	response to host defenses	biological_process
1186	GO:0051701	1	0.985643	17	157	16396	2738	interaction with host	biological_process
1187	GO:0052312	1	0.946413	2	26	16396	2738	modulation of transcription in other organism involved in symbiotic interaction	biological_process
1188	GO:0051704	1	0.99188	329	2199	16396	2738	multi-organism process	biological_process
1189	GO:0051707	1	0.400336	128	749	16396	2738	response to other organism	biological_process
1190	GO:0051851	1	0.984563	5	62	16396	2738	modification by host of symbiont morphology or physiology	biological_process
1191	GO:0051852	1	0.570546	2	11	16396	2738	disruption by host of symbiont cells	biological_process
1192	GO:0051873	1	0.516671	2	10	16396	2738	killing by host of symbiont cells	biological_process
1193	GO:0051875	1	0.408006	5	25	16396	2738	pigment granule localization	biological_process
1194	GO:0051818	1	0.773985	2	16	16396	2738	disruption of cells of other organism involved in symbiotic interaction	biological_process
1195	GO:0051817	1	0.975037	10	98	16396	2738	modification of morphology or physiology of other organism involved in symbiotic interaction	biological_process
1196	GO:0051806	1	0.897181	13	103	16396	2738	entry into cell of other organism involved in symbiotic interaction	biological_process
1197	GO:0051881	1	0.600839	10	62	16396	2738	regulation of mitochondrial membrane potential	biological_process
1198	GO:0051883	1	0.741574	2	15	16396	2738	killing of cells in other organism involved in symbiotic interaction	biological_process
1199	GO:0051797	1	0.850746	2	19	16396	2738	regulation of hair follicle development	biological_process
1200	GO:0051705	1	0.51016	11	64	16396	2738	multi-organism behavior	biological_process
1201	GO:0051788	1	0.833556	3	26	16396	2738	response to misfolded protein	biological_process
1202	GO:0051904	1	0.513381	4	22	16396	2738	pigment granule transport	biological_process
1203	GO:0051905	1	0.336516	5	23	16396	2738	establishment of pigment granule localization	biological_process
1204	GO:0051781	1	0.751467	12	83	16396	2738	positive regulation of cell division	biological_process
1205	GO:0051917	1	0.705257	2	14	16396	2738	regulation of fibrinolysis	biological_process
1206	GO:0051918	1	0.516671	2	10	16396	2738	negative regulation of fibrinolysis	biological_process
1207	GO:0051726	1	0.503171	184	1100	16396	2738	regulation of cell cycle	biological_process
1208	GO:0051716	1	0.297626	1018	6020	16396	2738	cellular response to stimulus	biological_process
1209	GO:0051712	1	0.866079	1	11	16396	2738	positive regulation of killing of cells of other organism	biological_process
1210	GO:0051919	1	0.518535	1	4	16396	2738	positive regulation of fibrinolysis	biological_process
1211	GO:0051709	1	0.907098	1	13	16396	2738	regulation of killing of cells of other organism	biological_process
1212	GO:0051782	1	0.514694	3	16	16396	2738	negative regulation of cell division	biological_process
1213	GO:0052472	1	0.937731	2	25	16396	2738	modulation by host of symbiont transcription	biological_process
1214	GO:0052547	1	0.849549	60	402	16396	2738	regulation of peptidase activity	biological_process
1215	GO:0052564	1	0.518535	1	4	16396	2738	response to immune response of other organism involved in symbiotic interaction	biological_process
1216	GO:0051828	1	0.897181	13	103	16396	2738	entry into other organism involved in symbiotic interaction	biological_process
1217	GO:0060024	1	0.518535	1	4	16396	2738	rhythmic synaptic transmission	biological_process
1218	GO:0051642	1	0.372267	5	24	16396	2738	centrosome localization	biological_process
1219	GO:0060026	1	0.705257	2	14	16396	2738	convergent extension	biological_process
1220	GO:0051641	1	0.970452	329	2148	16396	2738	cellular localization	biological_process
1221	GO:0060027	1	0.768237	1	8	16396	2738	convergent extension involved in gastrulation	biological_process
1222	GO:0060028	1	0.665947	1	6	16396	2738	convergent extension involved in axis elongation	biological_process
1223	GO:0060033	1	0.866079	1	11	16396	2738	anatomical structure regression	biological_process
1224	GO:0060037	1	0.937731	2	25	16396	2738	pharyngeal system development	biological_process
1225	GO:0051607	1	0.918175	23	175	16396	2738	defense response to virus	biological_process
1226	GO:0060021	1	0.329162	17	90	16396	2738	palate development	biological_process
1227	GO:0060038	1	0.922624	1	14	16396	2738	cardiac muscle cell proliferation	biological_process
1228	GO:0060041	1	0.718656	20	132	16396	2738	retina development in camera-type eye	biological_process
1229	GO:0051606	1	1	51	645	16396	2738	detection of stimulus	biological_process
1230	GO:0060042	1	0.711435	7	48	16396	2738	retina morphogenesis in camera-type eye	biological_process
1231	GO:0060043	1	0.571345	6	36	16396	2738	regulation of cardiac muscle cell proliferation	biological_process
1232	GO:0060046	1	0.705902	3	21	16396	2738	regulation of acrosome reaction	biological_process
1233	GO:0060052	1	0.768237	1	8	16396	2738	neurofilament cytoskeleton organization	biological_process
1234	GO:0060054	1	0.768237	1	8	16396	2738	positive regulation of epithelial cell proliferation involved in wound healing	biological_process
1235	GO:0051604	1	0.546964	34	205	16396	2738	protein maturation	biological_process
1236	GO:0051603	1	0.999979	57	536	16396	2738	proteolysis involved in cellular protein catabolic process	biological_process
1237	GO:0051602	1	0.702206	6	41	16396	2738	response to electrical stimulus	biological_process
1238	GO:0060039	1	0.232417	5	20	16396	2738	pericardium development	biological_process
1239	GO:0060019	1	0.516671	2	10	16396	2738	radial glial cell differentiation	biological_process
1240	GO:0060011	1	0.518535	1	4	16396	2738	Sertoli cell proliferation	biological_process
1241	GO:0060008	1	0.974179	1	20	16396	2738	Sertoli cell differentiation	biological_process
1242	GO:0051661	1	0.665947	1	6	16396	2738	maintenance of centrosome location	biological_process
1243	GO:0052572	1	0.518535	1	4	16396	2738	response to host immune response	biological_process
1244	GO:0052646	1	0.396356	2	8	16396	2738	alditol phosphate metabolic process	biological_process
1245	GO:0052803	1	0.619913	2	12	16396	2738	imidazole-containing compound metabolic process	biological_process
1246	GO:0051660	1	0.518535	1	4	16396	2738	establishment of centrosome localization	biological_process
1247	GO:0051657	1	0.866079	1	11	16396	2738	maintenance of organelle location	biological_process
1248	GO:0051654	1	0.637211	3	19	16396	2738	establishment of mitochondrion localization	biological_process
1249	GO:0055017	1	0.229308	6	25	16396	2738	cardiac muscle tissue growth	biological_process
1250	GO:0055057	1	0.373175	3	13	16396	2738	neuroblast division	biological_process
1251	GO:0055059	1	0.598955	1	5	16396	2738	asymmetric neuroblast division	biological_process
1252	GO:0055085	1	0.336648	202	1176	16396	2738	transmembrane transport	biological_process
1253	GO:0055086	1	0.588548	89	542	16396	2738	nucleobase-containing small molecule metabolic process	biological_process
1254	GO:0051651	1	0.650659	12	77	16396	2738	maintenance of location in cell	biological_process
1255	GO:0055088	1	0.836588	14	103	16396	2738	lipid homeostasis	biological_process
1256	GO:0055094	1	0.586286	4	24	16396	2738	response to lipoprotein particle	biological_process
1257	GO:0051649	1	0.82953	263	1654	16396	2738	establishment of localization in cell	biological_process
1258	GO:0055114	1	0.990804	127	909	16396	2738	oxidation-reduction process	biological_process
1259	GO:0055119	1	0.907098	1	13	16396	2738	relaxation of cardiac muscle	biological_process
1260	GO:0055123	1	0.539812	23	138	16396	2738	digestive system development	biological_process
1261	GO:0060004	1	0.828269	2	18	16396	2738	reflex	biological_process
1262	GO:0051647	1	0.353561	4	18	16396	2738	nucleus localization	biological_process
1263	GO:0060005	1	0.518535	1	4	16396	2738	vestibular reflex	biological_process
1264	GO:0051646	1	0.482836	7	39	16396	2738	mitochondrion localization	biological_process
1265	GO:0060056	1	0.665947	1	6	16396	2738	mammary gland involution	biological_process
1266	GO:0000002	1	0.301065	5	22	16396	2738	mitochondrial genome maintenance	biological_process
1267	GO:0050688	1	0.728612	9	62	16396	2738	regulation of defense response to virus	biological_process
1268	GO:0051492	1	0.405643	13	71	16396	2738	regulation of stress fiber assembly	biological_process
1269	GO:0046951	1	0.806958	1	9	16396	2738	ketone body biosynthetic process	biological_process
1270	GO:0046952	1	0.518535	1	4	16396	2738	ketone body catabolic process	biological_process
1271	GO:0046958	1	0.665947	1	6	16396	2738	nonassociative learning	biological_process
1272	GO:0046959	1	0.518535	1	4	16396	2738	habituation	biological_process
1273	GO:0047484	1	0.225639	3	10	16396	2738	regulation of response to osmotic stress	biological_process
1274	GO:0047496	1	0.244027	8	36	16396	2738	vesicle transport along microtubule	biological_process
1275	GO:0047497	1	0.558004	3	17	16396	2738	mitochondrion transport along microtubule	biological_process
1276	GO:0048002	1	0.987652	20	181	16396	2738	antigen processing and presentation of peptide antigen	biological_process
1277	GO:0048015	1	0.44592	22	126	16396	2738	phosphatidylinositol-mediated signaling	biological_process
1278	GO:0048016	1	0.637211	3	19	16396	2738	inositol phosphate-mediated signaling	biological_process
1279	GO:0048017	1	0.369935	23	127	16396	2738	inositol lipid-mediated signaling	biological_process
1280	GO:0048066	1	0.91002	4	39	16396	2738	developmental pigmentation	biological_process
1281	GO:0048069	1	0.665947	1	6	16396	2738	eye pigmentation	biological_process
1282	GO:0048070	1	0.558004	3	17	16396	2738	regulation of developmental pigmentation	biological_process
1283	GO:0048087	1	0.458464	2	9	16396	2738	positive regulation of developmental pigmentation	biological_process
1284	GO:0048096	1	0.839212	1	10	16396	2738	chromatin-mediated maintenance of transcription	biological_process
1285	GO:0048103	1	0.266248	5	21	16396	2738	somatic stem cell division	biological_process
1286	GO:0048145	1	0.305616	16	83	16396	2738	regulation of fibroblast proliferation	biological_process
1287	GO:0048148	1	0.637211	3	19	16396	2738	behavioral response to cocaine	biological_process
1288	GO:0048149	1	0.421873	3	14	16396	2738	behavioral response to ethanol	biological_process
1289	GO:0048167	1	0.243903	29	152	16396	2738	regulation of synaptic plasticity	biological_process
1290	GO:0046950	1	0.570546	2	11	16396	2738	cellular ketone body metabolic process	biological_process
1291	GO:0046949	1	0.608484	5	31	16396	2738	fatty-acyl-CoA biosynthetic process	biological_process
1292	GO:0046931	1	0.802782	2	17	16396	2738	pore complex assembly	biological_process
1293	GO:0046929	1	0.570546	2	11	16396	2738	negative regulation of neurotransmitter secretion	biological_process
1294	GO:0046686	1	0.739312	8	56	16396	2738	response to cadmium ion	biological_process
1295	GO:0046688	1	0.652388	4	26	16396	2738	response to copper ion	biological_process
1296	GO:0046689	1	0.866079	1	11	16396	2738	response to mercury ion	biological_process
1297	GO:0046697	1	0.705902	3	21	16396	2738	decidualization	biological_process
1298	GO:0046700	1	0.987792	50	392	16396	2738	heterocycle catabolic process	biological_process
1299	GO:0046717	1	0.280738	15	76	16396	2738	acid secretion	biological_process
1300	GO:0046755	1	0.372267	5	24	16396	2738	viral budding	biological_process
1301	GO:0046785	1	0.960436	2	28	16396	2738	microtubule polymerization	biological_process
1302	GO:0046794	1	0.373464	11	58	16396	2738	transport of virus	biological_process
1303	GO:0046835	1	0.812652	3	25	16396	2738	carbohydrate phosphorylation	biological_process
1304	GO:0048193	1	0.965151	44	332	16396	2738	Golgi vesicle transport	biological_process
1305	GO:0046838	1	0.225639	3	10	16396	2738	phosphorylated carbohydrate dephosphorylation	biological_process
1306	GO:0046849	1	0.29522	8	38	16396	2738	bone remodeling	biological_process
1307	GO:0046877	1	0.806958	1	9	16396	2738	regulation of saliva secretion	biological_process
1308	GO:0046883	1	0.475712	43	253	16396	2738	regulation of hormone secretion	biological_process
1309	GO:0046885	1	0.773985	2	16	16396	2738	regulation of hormone biosynthetic process	biological_process
1310	GO:0046887	1	0.363355	21	115	16396	2738	positive regulation of hormone secretion	biological_process
1311	GO:0046888	1	0.263774	13	64	16396	2738	negative regulation of hormone secretion	biological_process
1312	GO:0046890	1	0.647018	26	164	16396	2738	regulation of lipid biosynthetic process	biological_process
1313	GO:0046902	1	0.835841	9	69	16396	2738	regulation of mitochondrial membrane permeability	biological_process
1314	GO:0046903	1	0.693692	171	1057	16396	2738	secretion	biological_process
1315	GO:0046907	1	0.937626	225	1469	16396	2738	intracellular transport	biological_process
1316	GO:0046839	1	0.637944	5	32	16396	2738	phospholipid dephosphorylation	biological_process
1317	GO:0046684	1	0.518535	1	4	16396	2738	response to pyrethroid	biological_process
1318	GO:0048194	1	0.989759	6	74	16396	2738	Golgi vesicle budding	biological_process
1319	GO:0048207	1	0.963686	6	63	16396	2738	vesicle targeting
1320	GO:0048513	1	0.280243	495	2898	16396	2738	animal organ development	biological_process
1321	GO:0048515	1	0.963937	15	131	16396	2738	spermatid differentiation	biological_process
1322	GO:0048519	1	0.606184	782	4715	16396	2738	negative regulation of biological process	biological_process
1323	GO:0048520	1	0.372267	5	24	16396	2738	positive regulation of behavior	biological_process
1324	GO:0048521	1	0.469202	3	15	16396	2738	negative regulation of behavior	biological_process
1325	GO:0048523	1	0.480856	711	4249	16396	2738	negative regulation of cellular process	biological_process
1326	GO:0048524	1	0.999723	6	102	16396	2738	positive regulation of viral process	biological_process
1327	GO:0048525	1	0.888829	11	88	16396	2738	negative regulation of viral process	biological_process
1328	GO:0048532	1	0.773985	2	16	16396	2738	anatomical structure arrangement	biological_process
1329	GO:0048536	1	0.395282	7	36	16396	2738	spleen development	biological_process
1330	GO:0048537	1	0.263997	2	6	16396	2738	mucosal-associated lymphoid tissue development	biological_process
1331	GO:0048538	1	0.891579	5	45	16396	2738	thymus development	biological_process
1332	GO:0048539	1	0.331119	2	7	16396	2738	bone marrow development	biological_process
1333	GO:0048541	1	0.263997	2	6	16396	2738	Peyer's patch development	biological_process
1334	GO:0048545	1	0.470351	56	330	16396	2738	response to steroid hormone	biological_process
1335	GO:0048546	1	0.434982	9	49	16396	2738	digestive tract morphogenesis	biological_process
1336	GO:0048565	1	0.354709	23	126	16396	2738	digestive tract development	biological_process
1337	GO:0048566	1	0.365871	7	35	16396	2738	embryonic digestive tract development	biological_process
1338	GO:0048569	1	0.705257	2	14	16396	2738	post-embryonic animal organ development	biological_process
1339	GO:0048570	1	0.806958	1	9	16396	2738	notochord morphogenesis	biological_process
1340	GO:0048585	1	0.450955	234	1389	16396	2738	negative regulation of response to stimulus	biological_process
1341	GO:0048512	1	0.266248	5	21	16396	2738	circadian behavior	biological_process
1342	GO:0048511	1	0.315926	51	285	16396	2738	rhythmic process	biological_process
1343	GO:0048486	1	0.598893	3	18	16396	2738	parasympathetic nervous system development	biological_process
1344	GO:0048485	1	0.978496	1	21	16396	2738	sympathetic nervous system development	biological_process
1345	GO:0048208	1	0.963686	6	63	16396	2738	COPII vesicle coating	biological_process
1346	GO:0048227	1	0.396356	2	8	16396	2738	plasma membrane to endosome transport	biological_process
1347	GO:0048232	1	0.91025	74	506	16396	2738	male gamete generation	biological_process
1348	GO:0048240	1	0.474778	4	21	16396	2738	sperm capacitation	biological_process
1349	GO:0048245	1	0.806958	1	9	16396	2738	eosinophil chemotaxis	biological_process
1350	GO:0048246	1	0.705257	2	14	16396	2738	macrophage chemotaxis	biological_process
1351	GO:0048255	1	0.964559	3	38	16396	2738	mRNA stabilization	biological_process
1352	GO:0048266	1	0.373175	3	13	16396	2738	behavioral response to pain	biological_process
1353	GO:0048278	1	0.336282	12	62	16396	2738	vesicle docking	biological_process
1354	GO:0048284	1	0.668091	19	122	16396	2738	organelle fusion	biological_process
1355	GO:0048199	1	0.976786	6	67	16396	2738	vesicle targeting
1356	GO:0048285	1	0.5304	51	306	16396	2738	organelle fission	biological_process
1357	GO:0048308	1	0.866079	1	11	16396	2738	organelle inheritance	biological_process
1358	GO:0048311	1	0.664774	2	13	16396	2738	mitochondrion distribution	biological_process
1359	GO:0048313	1	0.839212	1	10	16396	2738	Golgi inheritance	biological_process
1360	GO:0048318	1	0.396356	2	8	16396	2738	axial mesoderm development	biological_process
1361	GO:0048332	1	0.219358	14	67	16396	2738	mesoderm morphogenesis	biological_process
1362	GO:0048368	1	0.619913	2	12	16396	2738	lateral mesoderm development	biological_process
1363	GO:0048384	1	0.773985	2	16	16396	2738	retinoic acid receptor signaling pathway	biological_process
1364	GO:0048477	1	0.848037	9	70	16396	2738	oogenesis	biological_process
1365	GO:0048483	1	0.866891	5	43	16396	2738	autonomic nervous system development	biological_process
1366	GO:0048484	1	0.570546	2	11	16396	2738	enteric nervous system development	biological_process
1367	GO:0048286	1	0.395282	7	36	16396	2738	lung alveolus development	biological_process
1368	GO:0046683	1	0.912579	17	133	16396	2738	response to organophosphorus	biological_process
1369	GO:0046677	1	0.536983	8	47	16396	2738	response to antibiotic	biological_process
1370	GO:0046661	1	0.981624	17	154	16396	2738	male sex differentiation	biological_process
1371	GO:0045786	1	0.707286	84	528	16396	2738	negative regulation of cell cycle	biological_process
1372	GO:0045787	1	0.315949	62	349	16396	2738	positive regulation of cell cycle	biological_process
1373	GO:0045792	1	0.570546	2	11	16396	2738	negative regulation of cell size	biological_process
1374	GO:0045793	1	0.866079	1	11	16396	2738	positive regulation of cell size	biological_process
1375	GO:0045794	1	0.598955	1	5	16396	2738	negative regulation of cell volume	biological_process
1376	GO:0045806	1	0.611557	8	50	16396	2738	negative regulation of endocytosis	biological_process
1377	GO:0045807	1	0.366758	22	121	16396	2738	positive regulation of endocytosis	biological_process
1378	GO:0045829	1	0.518535	1	4	16396	2738	negative regulation of isotype switching	biological_process
1379	GO:0045834	1	0.382445	22	122	16396	2738	positive regulation of lipid metabolic process	biological_process
1380	GO:0045837	1	0.839212	1	10	16396	2738	negative regulation of membrane potential	biological_process
1381	GO:0045918	1	0.598955	1	5	16396	2738	negative regulation of cytolysis	biological_process
1382	GO:0045924	1	0.768237	1	8	16396	2738	regulation of female receptivity	biological_process
1383	GO:0045926	1	0.85742	32	224	16396	2738	negative regulation of growth	biological_process
1384	GO:0045927	1	0.544211	40	241	16396	2738	positive regulation of growth	biological_process
1385	GO:0045932	1	0.266248	5	21	16396	2738	negative regulation of muscle contraction	biological_process
1386	GO:0045938	1	0.721751	1	7	16396	2738	positive regulation of circadian sleep/wake cycle
1387	GO:0045992	1	0.652388	4	26	16396	2738	negative regulation of embryonic development	biological_process
1388	GO:0045995	1	0.852063	16	118	16396	2738	regulation of embryonic development	biological_process
1389	GO:0046101	1	0.598955	1	5	16396	2738	hypoxanthine biosynthetic process	biological_process
1390	GO:0046112	1	0.870508	2	20	16396	2738	nucleobase biosynthetic process	biological_process
1391	GO:0046113	1	0.665947	1	6	16396	2738	nucleobase catabolic process	biological_process
1392	GO:0045780	1	0.373175	3	13	16396	2738	positive regulation of bone resorption	biological_process
1393	GO:0045777	1	0.599731	6	37	16396	2738	positive regulation of blood pressure	biological_process
1394	GO:0045761	1	0.237337	16	79	16396	2738	regulation of adenylate cyclase activity	biological_process
1395	GO:0045760	1	0.570546	2	11	16396	2738	positive regulation of action potential	biological_process
1396	GO:0045444	1	0.389624	19	105	16396	2738	fat cell differentiation	biological_process
1397	GO:0045445	1	0.395282	7	36	16396	2738	myoblast differentiation	biological_process
1398	GO:0045446	1	0.369375	14	75	16396	2738	endothelial cell differentiation	biological_process
1399	GO:0045453	1	0.513381	4	22	16396	2738	bone resorption	biological_process
1400	GO:0045454	1	0.310477	14	72	16396	2738	cell redox homeostasis	biological_process
1401	GO:0045475	1	0.839212	1	10	16396	2738	locomotor rhythm	biological_process
1402	GO:0045494	1	0.939318	3	34	16396	2738	photoreceptor cell maintenance	biological_process
1403	GO:0045576	1	0.550616	4	23	16396	2738	mast cell activation	biological_process
1404	GO:0045595	1	0.374296	274	1611	16396	2738	regulation of cell differentiation	biological_process
1405	GO:0045596	1	0.861343	94	619	16396	2738	negative regulation of cell differentiation	biological_process
1406	GO:0046146	1	0.331119	2	7	16396	2738	tetrahydrobiopterin metabolic process	biological_process
1407	GO:0045598	1	0.300774	21	111	16396	2738	regulation of fat cell differentiation	biological_process
1408	GO:0045634	1	0.331119	2	7	16396	2738	regulation of melanocyte differentiation	biological_process
1409	GO:0045646	1	0.803262	5	39	16396	2738	regulation of erythrocyte differentiation	biological_process
1410	GO:0045648	1	0.372267	5	24	16396	2738	positive regulation of erythrocyte differentiation	biological_process
1411	GO:0045667	1	0.560849	18	109	16396	2738	regulation of osteoblast differentiation	biological_process
1412	GO:0045682	1	0.849064	10	77	16396	2738	regulation of epidermis development	biological_process
1413	GO:0045683	1	0.955299	1	17	16396	2738	negative regulation of epidermis development	biological_process
1414	GO:0045684	1	0.365871	7	35	16396	2738	positive regulation of epidermis development	biological_process
1415	GO:0045730	1	0.514694	3	16	16396	2738	respiratory burst	biological_process
1416	GO:0045741	1	0.323712	3	12	16396	2738	positive regulation of epidermal growth factor-activated receptor activity	biological_process
1417	GO:0045759	1	0.331119	2	7	16396	2738	negative regulation of action potential	biological_process
1418	GO:0045604	1	0.739312	8	56	16396	2738	regulation of epidermal cell differentiation	biological_process
1419	GO:0046148	1	0.562496	8	48	16396	2738	pigment biosynthetic process	biological_process
1420	GO:0046149	1	0.598955	1	5	16396	2738	pigment catabolic process	biological_process
1421	GO:0046164	1	0.358378	9	46	16396	2738	alcohol catabolic process	biological_process
1422	GO:0046487	1	0.396356	2	8	16396	2738	glyoxylate metabolic process	biological_process
1423	GO:0046498	1	0.263997	2	6	16396	2738	S-adenosylhomocysteine metabolic process	biological_process
1424	GO:0046500	1	0.705257	2	14	16396	2738	S-adenosylmethionine metabolic process	biological_process
1425	GO:0046501	1	0.516671	2	10	16396	2738	protoporphyrinogen IX metabolic process	biological_process
1426	GO:0046503	1	0.618514	7	44	16396	2738	glycerolipid catabolic process	biological_process
1427	GO:0046512	1	0.768237	1	8	16396	2738	sphingosine biosynthetic process	biological_process
1428	GO:0046519	1	0.907098	1	13	16396	2738	sphingoid metabolic process	biological_process
1429	GO:0046520	1	0.806958	1	9	16396	2738	sphingoid biosynthetic process	biological_process
1430	GO:0046530	1	0.993565	3	50	16396	2738	photoreceptor cell differentiation	biological_process
1431	GO:0046543	1	0.721751	1	7	16396	2738	development of secondary female sexual characteristics	biological_process
1432	GO:0046483	1	0.641865	751	4541	16396	2738	heterocycle metabolic process	biological_process
1433	GO:0046545	1	0.346808	17	91	16396	2738	development of primary female sexual characteristics	biological_process
1434	GO:0046599	1	0.935556	1	15	16396	2738	regulation of centriole replication	biological_process
1435	GO:0046618	1	0.598955	1	5	16396	2738	drug export	biological_process
1436	GO:0046620	1	0.451834	15	85	16396	2738	regulation of organ growth	biological_process
1437	GO:0046621	1	0.408006	5	25	16396	2738	negative regulation of organ growth	biological_process
1438	GO:0046622	1	0.484389	8	45	16396	2738	positive regulation of organ growth	biological_process
1439	GO:0046629	1	0.331119	2	7	16396	2738	gamma-delta T cell activation	biological_process
1440	GO:0046631	1	0.234297	12	57	16396	2738	alpha-beta T cell activation	biological_process
1441	GO:0046651	1	0.355077	15	80	16396	2738	lymphocyte proliferation	biological_process
1442	GO:0046653	1	0.353561	4	18	16396	2738	tetrahydrofolate metabolic process	biological_process
1443	GO:0046660	1	0.295669	20	105	16396	2738	female sex differentiation	biological_process
1444	GO:0046546	1	0.983585	14	133	16396	2738	development of primary male sexual characteristics	biological_process
1445	GO:0048588	1	0.44982	14	79	16396	2738	developmental cell growth	biological_process
1446	GO:0046474	1	0.439156	40	232	16396	2738	glycerophospholipid biosynthetic process	biological_process
1447	GO:0046467	1	0.736035	19	127	16396	2738	membrane lipid biosynthetic process	biological_process
1448	GO:0046165	1	0.703692	12	80	16396	2738	alcohol biosynthetic process	biological_process
1449	GO:0046173	1	0.692572	5	34	16396	2738	polyol biosynthetic process	biological_process
1450	GO:0046174	1	0.353561	4	18	16396	2738	polyol catabolic process	biological_process
1451	GO:0046185	1	0.866079	1	11	16396	2738	aldehyde catabolic process	biological_process
1452	GO:0046189	1	0.665989	5	33	16396	2738	phenol-containing compound biosynthetic process	biological_process
1453	GO:0046208	1	0.518535	1	4	16396	2738	spermine catabolic process	biological_process
1454	GO:0046349	1	0.274233	3	11	16396	2738	amino sugar biosynthetic process	biological_process
1455	GO:0046364	1	0.906772	6	54	16396	2738	monosaccharide biosynthetic process	biological_process
1456	GO:0046365	1	0.690716	9	60	16396	2738	monosaccharide catabolic process	biological_process
1457	GO:0046386	1	0.672885	3	20	16396	2738	deoxyribose phosphate catabolic process	biological_process
1458	GO:0046470	1	0.711032	11	74	16396	2738	phosphatidylcholine metabolic process	biological_process
1459	GO:0046390	1	0.363355	21	115	16396	2738	ribose phosphate biosynthetic process	biological_process
1460	GO:0046395	1	0.970946	29	233	16396	2738	carboxylic acid catabolic process	biological_process
1461	GO:0046415	1	0.664774	2	13	16396	2738	urate metabolic process	biological_process
1462	GO:0046434	1	0.542946	19	114	16396	2738	organophosphate catabolic process	biological_process
1463	GO:0046456	1	0.992956	2	39	16396	2738	icosanoid biosynthetic process	biological_process
1464	GO:0046459	1	0.922624	1	14	16396	2738	short-chain fatty acid metabolic process	biological_process
1465	GO:0046460	1	0.637211	3	19	16396	2738	neutral lipid biosynthetic process	biological_process
1466	GO:0046461	1	0.784821	4	31	16396	2738	neutral lipid catabolic process	biological_process
1467	GO:0046463	1	0.637211	3	19	16396	2738	acylglycerol biosynthetic process	biological_process
1468	GO:0046465	1	0.721751	1	7	16396	2738	dolichyl diphosphate metabolic process	biological_process
1469	GO:0046466	1	0.620244	4	25	16396	2738	membrane lipid catabolic process	biological_process
1470	GO:0046394	1	0.981587	33	268	16396	2738	carboxylic acid biosynthetic process	biological_process
1471	GO:0048589	1	0.47073	57	336	16396	2738	developmental growth	biological_process
1472	GO:0048592	1	0.913313	18	140	16396	2738	eye morphogenesis	biological_process
1473	GO:0048599	1	0.873601	4	36	16396	2738	oocyte development	biological_process
1474	GO:0051084	1	0.637211	3	19	16396	2738	'de novo' posttranslational protein folding	biological_process
1475	GO:0051085	1	0.373175	3	13	16396	2738	chaperone mediated protein folding requiring cofactor	biological_process
1476	GO:0051091	1	0.428466	41	237	16396	2738	positive regulation of sequence-specific DNA binding transcription factor activity	biological_process
1477	GO:0051092	1	0.448649	24	138	16396	2738	positive regulation of NF-kappaB transcription factor activity	biological_process
1478	GO:0051093	1	0.740136	131	822	16396	2738	negative regulation of developmental process	biological_process
1479	GO:0051099	1	0.609321	25	155	16396	2738	positive regulation of binding	biological_process
1480	GO:0051100	1	0.285215	27	144	16396	2738	negative regulation of binding	biological_process
1481	GO:0051129	1	0.794565	92	592	16396	2738	negative regulation of cellular component organization	biological_process
1482	GO:0051145	1	0.224801	7	30	16396	2738	smooth muscle cell differentiation	biological_process
1483	GO:0051147	1	0.312185	31	169	16396	2738	regulation of muscle cell differentiation	biological_process
1484	GO:0051156	1	0.916211	2	23	16396	2738	glucose 6-phosphate metabolic process	biological_process
1485	GO:0051169	1	0.952937	38	286	16396	2738	nuclear transport	biological_process
1486	GO:0051171	1	0.586761	944	5680	16396	2738	regulation of nitrogen compound metabolic process	biological_process
1487	GO:0051172	1	0.863977	360	2261	16396	2738	negative regulation of nitrogen compound metabolic process	biological_process
1488	GO:0051173	1	0.489459	477	2851	16396	2738	positive regulation of nitrogen compound metabolic process	biological_process
1489	GO:0051179	1	0.37292	870	5164	16396	2738	localization	biological_process
1490	GO:0051180	1	0.717667	5	35	16396	2738	vitamin transport	biological_process
1491	GO:0051181	1	0.25914	6	26	16396	2738	cofactor transport	biological_process
1492	GO:0051186	1	0.615603	56	345	16396	2738	cofactor metabolic process	biological_process
1493	GO:0051187	1	0.598893	3	18	16396	2738	cofactor catabolic process	biological_process
1494	GO:0051188	1	0.222669	32	167	16396	2738	cofactor biosynthetic process	biological_process
1495	GO:0051081	1	0.409419	9	48	16396	2738	nuclear envelope disassembly	biological_process
1496	GO:0051052	1	0.445289	64	375	16396	2738	regulation of DNA metabolic process	biological_process
1497	GO:0051051	1	0.577333	77	468	16396	2738	negative regulation of transport	biological_process
1498	GO:0051048	1	0.36181	36	202	16396	2738	negative regulation of secretion	biological_process
1499	GO:0050922	1	0.939318	3	34	16396	2738	negative regulation of chemotaxis	biological_process
1500	GO:0050926	1	0.229308	6	25	16396	2738	regulation of positive chemotaxis	biological_process
1501	GO:0050931	1	0.960436	2	28	16396	2738	pigment cell differentiation	biological_process
1502	GO:0050932	1	0.458464	2	9	16396	2738	regulation of pigment cell differentiation	biological_process
1503	GO:0050942	1	0.331119	2	7	16396	2738	positive regulation of pigment cell differentiation	biological_process
1504	GO:0050951	1	0.266248	5	21	16396	2738	sensory perception of temperature stimulus	biological_process
1505	GO:0050953	1	0.992294	23	209	16396	2738	sensory perception of light stimulus	biological_process
1506	GO:0050954	1	0.730764	23	152	16396	2738	sensory perception of mechanical stimulus	biological_process
1507	GO:0050961	1	0.232558	4	15	16396	2738	detection of temperature stimulus involved in sensory perception	biological_process
1508	GO:0050962	1	0.955299	1	17	16396	2738	detection of light stimulus involved in sensory perception	biological_process
1509	GO:0051189	1	0.721751	1	7	16396	2738	prosthetic group metabolic process	biological_process
1510	GO:0050965	1	0.232558	4	15	16396	2738	detection of temperature stimulus involved in sensory perception of pain	biological_process
1511	GO:0050982	1	0.283716	9	43	16396	2738	detection of mechanical stimulus	biological_process
1512	GO:0050994	1	0.875218	6	51	16396	2738	regulation of lipid catabolic process	biological_process
1513	GO:0051013	1	0.665947	1	6	16396	2738	microtubule severing	biological_process
1514	GO:0051014	1	0.396356	2	8	16396	2738	actin filament severing	biological_process
1515	GO:0051017	1	0.634977	8	51	16396	2738	actin filament bundle assembly	biological_process
1516	GO:0051026	1	0.396356	2	8	16396	2738	chiasma assembly	biological_process
1517	GO:0051028	1	0.846702	20	144	16396	2738	mRNA transport	biological_process
1518	GO:0051031	1	0.717667	5	35	16396	2738	tRNA transport	biological_process
1519	GO:0051046	1	0.340278	124	716	16396	2738	regulation of secretion	biological_process
1520	GO:0051047	1	0.510204	63	376	16396	2738	positive regulation of secretion	biological_process
1521	GO:0050974	1	0.989657	1	25	16396	2738	detection of mechanical stimulus involved in sensory perception	biological_process
1522	GO:0051193	1	0.397321	16	88	16396	2738	regulation of cofactor metabolic process	biological_process
1523	GO:0051204	1	0.768237	1	8	16396	2738	protein insertion into mitochondrial membrane	biological_process
1524	GO:0051205	1	0.982092	1	22	16396	2738	protein insertion into membrane	biological_process
1525	GO:0051305	1	0.665947	1	6	16396	2738	chromosome movement towards spindle pole	biological_process
1526	GO:0051307	1	0.558004	3	17	16396	2738	meiotic chromosome separation	biological_process
1527	GO:0051321	1	0.939403	28	214	16396	2738	meiotic cell cycle	biological_process
1528	GO:0051340	1	0.806958	1	9	16396	2738	regulation of ligase activity	biological_process
1529	GO:0051346	1	0.369369	70	402	16396	2738	negative regulation of hydrolase activity	biological_process
1530	GO:0051350	1	0.741267	5	36	16396	2738	negative regulation of lyase activity	biological_process
1531	GO:0051351	1	0.721751	1	7	16396	2738	positive regulation of ligase activity	biological_process
1532	GO:0051382	1	0.570546	2	11	16396	2738	kinetochore assembly	biological_process
1533	GO:0051383	1	0.232558	4	15	16396	2738	kinetochore organization	biological_process
1534	GO:0051386	1	0.570546	2	11	16396	2738	regulation of neurotrophin TRK receptor signaling pathway	biological_process
1535	GO:0051304	1	0.620244	4	25	16396	2738	chromosome separation	biological_process
1536	GO:0051402	1	0.821106	5	40	16396	2738	neuron apoptotic process	biological_process
1537	GO:0051412	1	0.598893	3	18	16396	2738	response to corticosterone	biological_process
1538	GO:0051418	1	0.721751	1	7	16396	2738	microtubule nucleation by microtubule organizing center	biological_process
1539	GO:0051436	1	0.998686	4	71	16396	2738	negative regulation of ubiquitin-protein ligase activity involved in mitotic cell cycle	biological_process
1540	GO:0051438	1	0.977702	13	122	16396	2738	regulation of ubiquitin-protein transferase activity	biological_process
1541	GO:0051439	1	0.998862	4	72	16396	2738	regulation of ubiquitin-protein ligase activity involved in mitotic cell cycle	biological_process
1542	GO:0051445	1	0.724834	6	42	16396	2738	regulation of meiotic cell cycle	biological_process
1543	GO:0051446	1	0.946328	1	16	16396	2738	positive regulation of meiotic cell cycle	biological_process
1544	GO:0051447	1	0.828269	2	18	16396	2738	negative regulation of meiotic cell cycle	biological_process
1545	GO:0051457	1	0.741574	2	15	16396	2738	maintenance of protein location in nucleus	biological_process
1546	GO:0051461	1	0.598955	1	5	16396	2738	positive regulation of corticotropin secretion	biological_process
1547	GO:0051403	1	0.509506	17	100	16396	2738	stress-activated MAPK cascade	biological_process
1548	GO:0050919	1	0.858898	4	35	16396	2738	negative chemotaxis	biological_process
1549	GO:0051303	1	0.228776	15	73	16396	2738	establishment of chromosome localization	biological_process
1550	GO:0051301	1	0.779541	72	465	16396	2738	cell division	biological_process
1551	GO:0051208	1	0.518535	1	4	16396	2738	sequestering of calcium ion	biological_process
1552	GO:0051216	1	0.407277	26	147	16396	2738	cartilage development	biological_process
1553	GO:0051222	1	0.610236	76	466	16396	2738	positive regulation of protein transport	biological_process
1554	GO:0051224	1	0.937882	26	200	16396	2738	negative regulation of protein transport	biological_process
1555	GO:0051225	1	0.889044	10	81	16396	2738	spindle assembly	biological_process
1556	GO:0051231	1	0.888458	1	12	16396	2738	spindle elongation	biological_process
1557	GO:0051234	1	0.81645	691	4248	16396	2738	establishment of localization	biological_process
1558	GO:0051236	1	0.865432	26	186	16396	2738	establishment of RNA localization	biological_process
1559	GO:0051238	1	0.839212	1	10	16396	2738	sequestering of metal ion	biological_process
1560	GO:0051241	1	0.536991	167	1004	16396	2738	negative regulation of multicellular organismal process	biological_process
1561	GO:0051302	1	0.805074	19	133	16396	2738	regulation of cell division	biological_process
1562	GO:0051246	1	0.688938	430	2624	16396	2738	regulation of protein metabolic process	biological_process
1563	GO:0051255	1	0.888458	1	12	16396	2738	spindle midzone assembly	biological_process
1564	GO:0051256	1	0.839212	1	10	16396	2738	mitotic spindle midzone assembly	biological_process
1565	GO:0051259	1	0.920648	66	458	16396	2738	protein oligomerization	biological_process
1566	GO:0051271	1	0.686447	39	248	16396	2738	negative regulation of cellular component movement	biological_process
1567	GO:0051276	1	0.99967	131	1009	16396	2738	chromosome organization	biological_process
1568	GO:0051279	1	0.384727	13	70	16396	2738	regulation of release of sequestered calcium ion into cytosol	biological_process
1569	GO:0051284	1	0.619913	2	12	16396	2738	positive regulation of sequestering of calcium ion	biological_process
1570	GO:0051295	1	0.598955	1	5	16396	2738	establishment of meiotic spindle localization	biological_process
1571	GO:0051298	1	0.805803	4	32	16396	2738	centrosome duplication	biological_process
1572	GO:0051299	1	0.396356	2	8	16396	2738	centrosome separation	biological_process
1573	GO:0051252	1	0.440467	630	3752	16396	2738	regulation of RNA metabolic process	biological_process
1574	GO:0051547	1	0.839212	1	10	16396	2738	regulation of keratinocyte migration	biological_process
1575	GO:0050918	1	0.653296	6	39	16396	2738	positive chemotaxis	biological_process
1576	GO:0050911	1	1	6	402	16396	2738	detection of chemical stimulus involved in sensory perception of smell	biological_process
1577	GO:0048745	1	0.637211	3	19	16396	2738	smooth muscle tissue development	biological_process
1578	GO:0048752	1	0.331119	2	7	16396	2738	semicircular canal morphogenesis	biological_process
1579	GO:0048753	1	0.44345	5	26	16396	2738	pigment granule organization	biological_process
1580	GO:0048762	1	0.462889	23	133	16396	2738	mesenchymal cell differentiation	biological_process
1581	GO:0048793	1	0.806958	1	9	16396	2738	pronephros development	biological_process
1582	GO:0048799	1	0.962772	1	18	16396	2738	animal organ maturation	biological_process
1583	GO:0048806	1	0.484389	8	45	16396	2738	genitalia development	biological_process
1584	GO:0048821	1	0.764153	3	23	16396	2738	erythrocyte development	biological_process
1585	GO:0048839	1	0.416017	31	177	16396	2738	inner ear development	biological_process
1586	GO:0048845	1	0.839212	1	10	16396	2738	venous blood vessel morphogenesis	biological_process
1587	GO:0048852	1	0.518535	1	4	16396	2738	diencephalon morphogenesis	biological_process
1588	GO:0048853	1	0.705257	2	14	16396	2738	forebrain morphogenesis	biological_process
1589	GO:0048854	1	0.33662	7	34	16396	2738	brain morphogenesis	biological_process
1590	GO:0048857	1	0.774718	8	58	16396	2738	neural nucleus development	biological_process
1591	GO:0048859	1	0.598955	1	5	16396	2738	formation of anatomical boundary	biological_process
1592	GO:0048863	1	0.218101	26	133	16396	2738	stem cell differentiation	biological_process
1593	GO:0048864	1	0.244942	13	63	16396	2738	stem cell development	biological_process
1594	GO:0048865	1	0.396356	2	8	16396	2738	stem cell fate commitment	biological_process
1595	GO:0048871	1	0.434803	48	279	16396	2738	multicellular organismal homeostasis	biological_process
1596	GO:0048875	1	0.516671	2	10	16396	2738	chemical homeostasis within a tissue	biological_process
1597	GO:0048878	1	0.243293	166	945	16396	2738	chemical homeostasis	biological_process
1598	GO:0048736	1	0.618908	27	168	16396	2738	appendage development	biological_process
1599	GO:0048733	1	0.721751	1	7	16396	2738	sebaceous gland development	biological_process
1600	GO:0048732	1	0.778559	60	390	16396	2738	gland development	biological_process
1601	GO:0048730	1	0.995026	1	29	16396	2738	epidermis morphogenesis	biological_process
1602	GO:0048608	1	0.572394	68	413	16396	2738	reproductive structure development	biological_process
1603	GO:0048609	1	0.82792	120	773	16396	2738	multicellular organismal reproductive process	biological_process
1604	GO:0048625	1	0.598955	1	5	16396	2738	myoblast fate commitment	biological_process
1605	GO:0048631	1	0.263997	2	6	16396	2738	regulation of skeletal muscle tissue growth	biological_process
1606	GO:0048634	1	0.245289	24	124	16396	2738	regulation of muscle organ development	biological_process
1607	GO:0048635	1	0.333122	9	45	16396	2738	negative regulation of muscle organ development	biological_process
1608	GO:0048638	1	0.530929	48	288	16396	2738	regulation of developmental growth	biological_process
1609	GO:0048639	1	0.552184	26	157	16396	2738	positive regulation of developmental growth	biological_process
1610	GO:0048640	1	0.650659	12	77	16396	2738	negative regulation of developmental growth	biological_process
1611	GO:0048645	1	0.842757	4	34	16396	2738	animal organ formation	biological_process
1612	GO:0048934	1	0.373175	3	13	16396	2738	peripheral nervous system neuron differentiation	biological_process
1613	GO:0048659	1	0.518535	1	4	16396	2738	smooth muscle cell proliferation	biological_process
1614	GO:0048665	1	0.805803	4	32	16396	2738	neuron fate specification	biological_process
1615	GO:0048668	1	0.396356	2	8	16396	2738	collateral sprouting	biological_process
1616	GO:0048670	1	0.558004	3	17	16396	2738	regulation of collateral sprouting	biological_process
1617	GO:0048675	1	0.805803	4	32	16396	2738	axon extension	biological_process
1618	GO:0048678	1	0.566436	7	42	16396	2738	response to axon injury	biological_process
1619	GO:0048701	1	0.358378	9	46	16396	2738	embryonic cranial skeleton morphogenesis	biological_process
1620	GO:0048704	1	0.284224	18	93	16396	2738	embryonic skeletal system morphogenesis	biological_process
1621	GO:0048705	1	0.340266	37	206	16396	2738	skeletal system morphogenesis	biological_process
1622	GO:0048708	1	0.308196	9	44	16396	2738	astrocyte differentiation	biological_process
1623	GO:0048709	1	0.622186	10	63	16396	2738	oligodendrocyte differentiation	biological_process
1624	GO:0048663	1	0.701232	10	67	16396	2738	neuron fate commitment	biological_process
1625	GO:0048935	1	0.373175	3	13	16396	2738	peripheral nervous system neuron development	biological_process
1626	GO:0050000	1	0.245646	15	74	16396	2738	chromosome localization	biological_process
1627	GO:0050433	1	0.250838	10	47	16396	2738	regulation of catecholamine secretion	biological_process
1628	GO:0050820	1	0.25914	6	26	16396	2738	positive regulation of coagulation	biological_process
1629	GO:0050821	1	0.92935	19	150	16396	2738	protein stabilization	biological_process
1630	GO:0050829	1	0.631892	12	76	16396	2738	defense response to Gram-negative bacterium	biological_process
1631	GO:0050830	1	0.827804	11	82	16396	2738	defense response to Gram-positive bacterium	biological_process
1632	GO:0050832	1	0.599731	6	37	16396	2738	defense response to fungus	biological_process
1633	GO:0050851	1	0.577664	28	171	16396	2738	antigen receptor-mediated signaling pathway	biological_process
1634	GO:0050866	1	0.275503	31	166	16396	2738	negative regulation of cell activation	biological_process
1635	GO:0050872	1	0.907098	1	13	16396	2738	white fat cell differentiation	biological_process
1636	GO:0050873	1	0.884605	3	29	16396	2738	brown fat cell differentiation	biological_process
1637	GO:0050877	1	1	140	1222	16396	2738	nervous system process	biological_process
1638	GO:0050807	1	0.28586	24	127	16396	2738	regulation of synapse organization	biological_process
1639	GO:0050880	1	0.242472	26	135	16396	2738	regulation of blood vessel size	biological_process
1640	GO:0050885	1	0.31904	10	50	16396	2738	neuromuscular process controlling balance	biological_process
1641	GO:0050886	1	0.229292	10	46	16396	2738	endocrine process	biological_process
1642	GO:0050891	1	0.600839	10	62	16396	2738	multicellular organismal water homeostasis	biological_process
1643	GO:0050896	1	0.45178	1265	7555	16396	2738	response to stimulus	biological_process
1644	GO:0050901	1	0.232558	4	15	16396	2738	leukocyte tethering or rolling	biological_process
1645	GO:0050905	1	0.437113	17	96	16396	2738	neuromuscular process	biological_process
1646	GO:0050906	1	1	17	501	16396	2738	detection of stimulus involved in sensory perception	biological_process
1647	GO:0050907	1	1	10	451	16396	2738	detection of chemical stimulus involved in sensory perception	biological_process
1648	GO:0050908	1	0.955299	1	17	16396	2738	detection of light stimulus involved in visual perception	biological_process
1649	GO:0050910	1	0.866079	1	11	16396	2738	detection of mechanical stimulus involved in sensory perception of sound	biological_process
1650	GO:0050884	1	0.935556	1	15	16396	2738	neuromuscular process controlling posture	biological_process
1651	GO:0050912	1	0.961228	4	46	16396	2738	detection of chemical stimulus involved in sensory perception of taste	biological_process
1652	GO:0050805	1	0.927005	7	64	16396	2738	negative regulation of synaptic transmission	biological_process
1653	GO:0050795	1	0.283084	13	65	16396	2738	regulation of behavior	biological_process
1654	GO:0050435	1	0.272068	4	16	16396	2738	amyloid-beta metabolic process	biological_process
1655	GO:0050654	1	0.2598	9	42	16396	2738	chondroitin sulfate proteoglycan metabolic process	biological_process
1656	GO:0050658	1	0.851174	26	184	16396	2738	RNA transport	biological_process
1657	GO:0050663	1	0.724834	6	42	16396	2738	cytokine secretion	biological_process
1658	GO:0050665	1	0.396356	2	8	16396	2738	hydrogen peroxide biosynthetic process	biological_process
1659	GO:0050667	1	0.619913	2	12	16396	2738	homocysteine metabolic process	biological_process
1660	GO:0050673	1	0.850511	11	84	16396	2738	epithelial cell proliferation	biological_process
1661	GO:0050678	1	0.436372	50	291	16396	2738	regulation of epithelial cell proliferation	biological_process
1662	GO:0050687	1	0.736301	3	22	16396	2738	negative regulation of defense response to virus	biological_process
1663	GO:0060291	1	0.91002	4	39	16396	2738	long-term synaptic potentiation	biological_process
1664	GO:0050803	1	0.343216	24	131	16396	2738	regulation of synapse structure or activity	biological_process
1665	GO:0050690	1	0.711021	4	28	16396	2738	regulation of defense response to virus by virus	biological_process
1666	GO:0050701	1	0.839212	1	10	16396	2738	interleukin-1 secretion	biological_process
1667	GO:0050702	1	0.768237	1	8	16396	2738	interleukin-1 beta secretion	biological_process
1668	GO:0050707	1	0.696564	26	168	16396	2738	regulation of cytokine secretion	biological_process
1669	GO:0050708	1	0.641916	66	409	16396	2738	regulation of protein secretion	biological_process
1670	GO:0050727	1	0.705535	49	312	16396	2738	regulation of inflammatory response	biological_process
1671	GO:0050746	1	0.514694	3	16	16396	2738	regulation of lipoprotein metabolic process	biological_process
1672	GO:0050776	1	0.369196	154	898	16396	2738	regulation of immune response	biological_process
1673	GO:0050778	1	0.474652	102	605	16396	2738	positive regulation of immune response	biological_process
1674	GO:0050779	1	0.550616	4	23	16396	2738	RNA destabilization	biological_process
1675	GO:0050792	1	0.999635	16	188	16396	2738	regulation of viral process	biological_process
1676	GO:0050691	1	0.25161	7	31	16396	2738	regulation of defense response to virus by host	biological_process
1677	GO:0060292	1	0.946328	1	16	16396	2738	long term synaptic depression	biological_process
1678	GO:0070169	1	0.321715	8	39	16396	2738	positive regulation of biomineral tissue development	biological_process
1679	GO:0060296	1	0.263997	2	6	16396	2738	regulation of cilium beat frequency involved in ciliary motility	biological_process
1680	GO:0099068	1	0.421873	3	14	16396	2738	postsynapse assembly	biological_process
1681	GO:0099072	1	0.665947	1	6	16396	2738	regulation of postsynaptic specialization membrane neurotransmitter receptor levels	biological_process
1682	GO:0099084	1	0.458464	2	9	16396	2738	postsynaptic specialization organization	biological_process
1683	GO:0099111	1	0.605269	20	124	16396	2738	microtubule-based transport	biological_process
1684	GO:0099118	1	0.849539	6	49	16396	2738	microtubule-based protein transport	biological_process
1685	GO:0099515	1	0.806958	1	9	16396	2738	actin filament-based transport	biological_process
1686	GO:0099518	1	0.283716	9	43	16396	2738	vesicle cytoskeletal trafficking	biological_process
1687	GO:0099550	1	0.518535	1	4	16396	2738	trans-synaptic signaling
1688	GO:0099565	1	0.221313	16	78	16396	2738	chemical synaptic transmission
1689	GO:0099590	1	0.518535	1	4	16396	2738	neurotransmitter receptor internalization	biological_process
1690	GO:0099601	1	0.283716	9	43	16396	2738	regulation of neurotransmitter receptor activity	biological_process
1691	GO:0099612	1	0.331119	2	7	16396	2738	protein localization to axon	biological_process
1692	GO:0099054	1	0.741574	2	15	16396	2738	presynapse assembly	biological_process
1693	GO:0099622	1	0.514694	3	16	16396	2738	cardiac muscle cell membrane repolarization	biological_process
1694	GO:0106001	1	0.665947	1	6	16396	2738	intestinal hexose absorption	biological_process
1695	GO:0120031	1	0.634414	65	402	16396	2738	plasma membrane bounded cell projection assembly	biological_process
1696	GO:0120034	1	0.4324	15	84	16396	2738	positive regulation of plasma membrane bounded cell projection assembly	biological_process
1697	GO:0140013	1	0.841646	21	150	16396	2738	meiotic nuclear division	biological_process
1698	GO:0140014	1	0.285215	27	144	16396	2738	mitotic nuclear division	biological_process
1699	GO:0140029	1	0.336282	12	62	16396	2738	exocytic process	biological_process
1700	GO:0140053	1	0.777697	18	124	16396	2738	mitochondrial gene expression	biological_process
1701	GO:0140056	1	0.662447	25	159	16396	2738	organelle localization by membrane tethering	biological_process
1702	GO:0198738	1	0.929537	48	344	16396	2738	cell-cell signaling by wnt	biological_process
1703	GO:1900015	1	0.737483	4	29	16396	2738	regulation of cytokine production involved in inflammatory response	biological_process
1704	GO:1900024	1	0.536983	8	47	16396	2738	regulation of substrate adhesion-dependent cell spreading	biological_process
1705	GO:1900034	1	0.921547	9	78	16396	2738	regulation of cellular response to heat	biological_process
1706	GO:0099632	1	0.922624	1	14	16396	2738	protein transport within plasma membrane	biological_process
1707	GO:0099024	1	0.665989	5	33	16396	2738	plasma membrane invagination	biological_process
1708	GO:0099004	1	0.518535	1	4	16396	2738	calmodulin dependent kinase signaling pathway	biological_process
1709	GO:0098969	1	0.839212	1	10	16396	2738	neurotransmitter receptor transport to postsynaptic membrane	biological_process
1710	GO:0098722	1	0.806958	1	9	16396	2738	asymmetric stem cell division	biological_process
1711	GO:0098727	1	0.571109	22	134	16396	2738	maintenance of cell number	biological_process
1712	GO:0098732	1	0.950882	7	68	16396	2738	macromolecule deacylation	biological_process
1713	GO:0098735	1	0.598955	1	5	16396	2738	positive regulation of the force of heart contraction	biological_process
1714	GO:0098739	1	0.24235	11	52	16396	2738	import across plasma membrane	biological_process
1715	GO:0098743	1	0.435058	4	20	16396	2738	cell aggregation	biological_process
1716	GO:0098751	1	0.513381	4	22	16396	2738	bone cell development	biological_process
1717	GO:0098754	1	0.490502	15	87	16396	2738	detoxification	biological_process
1718	GO:0098760	1	0.584069	15	92	16396	2738	response to interleukin-7	biological_process
1719	GO:0098773	1	0.990344	7	83	16396	2738	skin epidermis development	biological_process
1720	GO:0098780	1	0.558004	3	17	16396	2738	response to mitochondrial depolarisation	biological_process
1721	GO:0098792	1	0.518535	1	4	16396	2738	xenophagy	biological_process
1722	GO:0098801	1	0.542001	6	35	16396	2738	regulation of renal system process	biological_process
1723	GO:0098828	1	0.721751	1	7	16396	2738	modulation of inhibitory postsynaptic potential	biological_process
1724	GO:0098840	1	0.849539	6	49	16396	2738	protein transport along microtubule	biological_process
1725	GO:0098856	1	0.806958	1	9	16396	2738	intestinal lipid absorption	biological_process
1726	GO:0098868	1	0.736301	3	22	16396	2738	bone growth	biological_process
1727	GO:0098869	1	0.336091	15	79	16396	2738	cellular oxidant detoxification	biological_process
1728	GO:0098870	1	0.331119	2	7	16396	2738	action potential propagation	biological_process
1729	GO:0098876	1	0.987963	5	64	16396	2738	vesicle-mediated transport to the plasma membrane	biological_process
1730	GO:0098877	1	0.866079	1	11	16396	2738	neurotransmitter receptor transport to plasma membrane	biological_process
1731	GO:0098881	1	0.518535	1	4	16396	2738	exocytic insertion of neurotransmitter receptor to plasma membrane	biological_process
1732	GO:0098900	1	0.27304	10	48	16396	2738	regulation of action potential	biological_process
1733	GO:0098910	1	0.263997	2	6	16396	2738	regulation of atrial cardiac muscle cell action potential	biological_process
1734	GO:0098911	1	0.421873	3	14	16396	2738	regulation of ventricular cardiac muscle cell action potential	biological_process
1735	GO:0098927	1	0.974179	1	20	16396	2738	vesicle-mediated transport between endosomal compartments	biological_process
1736	GO:0098967	1	0.518535	1	4	16396	2738	exocytic insertion of neurotransmitter receptor to postsynaptic membrane	biological_process
1737	GO:1900037	1	0.570546	2	11	16396	2738	regulation of cellular response to hypoxia	biological_process
1738	GO:1900038	1	0.665947	1	6	16396	2738	negative regulation of cellular response to hypoxia	biological_process
1739	GO:1900048	1	0.408006	5	25	16396	2738	positive regulation of hemostasis	biological_process
1740	GO:1900078	1	0.652388	4	26	16396	2738	positive regulation of cellular response to insulin stimulus	biological_process
1741	GO:1901184	1	0.243898	19	96	16396	2738	regulation of ERBB signaling pathway	biological_process
1742	GO:1901201	1	0.907098	1	13	16396	2738	regulation of extracellular matrix assembly	biological_process
1743	GO:1901203	1	0.806958	1	9	16396	2738	positive regulation of extracellular matrix assembly	biological_process
1744	GO:1901213	1	0.619913	2	12	16396	2738	regulation of transcription from RNA polymerase II promoter involved in heart development	biological_process
1745	GO:1901214	1	0.424119	48	278	16396	2738	regulation of neuron death	biological_process
1746	GO:1901264	1	0.556512	10	60	16396	2738	carbohydrate derivative transport	biological_process
1747	GO:1901292	1	0.363924	13	69	16396	2738	nucleoside phosphate catabolic process	biological_process
1748	GO:1901293	1	0.49583	30	177	16396	2738	nucleoside phosphate biosynthetic process	biological_process
1749	GO:1901317	1	0.274233	3	11	16396	2738	regulation of flagellated sperm motility	biological_process
1750	GO:1901360	1	0.783568	785	4800	16396	2738	organic cyclic compound metabolic process	biological_process
1751	GO:1901361	1	0.965988	60	439	16396	2738	organic cyclic compound catabolic process	biological_process
1752	GO:1901379	1	0.384727	13	70	16396	2738	regulation of potassium ion transmembrane transport	biological_process
1753	GO:1901380	1	0.637211	3	19	16396	2738	negative regulation of potassium ion transmembrane transport	biological_process
1754	GO:1901382	1	0.518535	1	4	16396	2738	regulation of chorionic trophoblast cell proliferation	biological_process
1755	GO:1901522	1	0.960436	2	28	16396	2738	positive regulation of transcription from RNA polymerase II promoter involved in cellular response to chemical stimulus	biological_process
1756	GO:1901532	1	0.993938	7	87	16396	2738	regulation of hematopoietic progenitor cell differentiation	biological_process
1757	GO:1901538	1	0.721751	1	7	16396	2738	changes to DNA methylation involved in embryo development	biological_process
1758	GO:1901563	1	0.598955	1	5	16396	2738	response to camptothecin	biological_process
1759	GO:1901564	1	0.950066	835	5216	16396	2738	organonitrogen compound metabolic process	biological_process
1760	GO:1901565	1	0.99999	114	954	16396	2738	organonitrogen compound catabolic process	biological_process
1761	GO:1901566	1	0.901099	212	1368	16396	2738	organonitrogen compound biosynthetic process	biological_process
1762	GO:1901568	1	0.976611	17	151	16396	2738	fatty acid derivative metabolic process	biological_process
1763	GO:1901569	1	0.839212	1	10	16396	2738	fatty acid derivative catabolic process	biological_process
1764	GO:1901570	1	0.9739	8	82	16396	2738	fatty acid derivative biosynthetic process	biological_process
1765	GO:1901571	1	0.224801	7	30	16396	2738	fatty acid derivative transport	biological_process
1766	GO:1901575	1	0.999983	210	1597	16396	2738	organic substance catabolic process	biological_process
1767	GO:1901576	1	0.380431	779	4623	16396	2738	organic substance biosynthetic process	biological_process
1768	GO:1901165	1	0.518535	1	4	16396	2738	positive regulation of trophoblast cell migration	biological_process
1769	GO:0098700	1	0.721751	1	7	16396	2738	neurotransmitter loading into synaptic vesicle	biological_process
1770	GO:1901164	1	0.598955	1	5	16396	2738	negative regulation of trophoblast cell migration	biological_process
1771	GO:1901142	1	0.331119	2	7	16396	2738	insulin metabolic process	biological_process
1772	GO:1900101	1	0.764153	3	23	16396	2738	regulation of endoplasmic reticulum unfolded protein response	biological_process
1773	GO:1900115	1	0.922624	1	14	16396	2738	extracellular regulation of signal transduction	biological_process
1774	GO:1900120	1	0.705902	3	21	16396	2738	regulation of receptor binding	biological_process
1775	GO:1900145	1	0.598955	1	5	16396	2738	regulation of nodal signaling pathway involved in determination of left/right asymmetry	biological_process
1776	GO:1900175	1	0.598955	1	5	16396	2738	regulation of nodal signaling pathway involved in determination of lateral mesoderm left/right asymmetry	biological_process
1777	GO:1900181	1	0.228776	15	73	16396	2738	negative regulation of protein localization to nucleus	biological_process
1778	GO:1900221	1	0.806958	1	9	16396	2738	regulation of amyloid-beta clearance	biological_process
1779	GO:1900225	1	0.323712	3	12	16396	2738	regulation of NLRP3 inflammasome complex assembly	biological_process
1780	GO:1900262	1	0.263997	2	6	16396	2738	regulation of DNA-directed DNA polymerase activity	biological_process
1781	GO:1900271	1	0.289911	6	27	16396	2738	regulation of long-term synaptic potentiation	biological_process
1782	GO:1900272	1	0.665947	1	6	16396	2738	negative regulation of long-term synaptic potentiation	biological_process
1783	GO:1900273	1	0.272068	4	16	16396	2738	positive regulation of long-term synaptic potentiation	biological_process
1784	GO:1900376	1	0.331119	2	7	16396	2738	regulation of secondary metabolite biosynthetic process	biological_process
1785	GO:1900407	1	0.736592	10	69	16396	2738	regulation of cellular response to oxidative stress	biological_process
1786	GO:1900408	1	0.994894	2	41	16396	2738	negative regulation of cellular response to oxidative stress	biological_process
1787	GO:1900409	1	0.558004	3	17	16396	2738	positive regulation of cellular response to oxidative stress	biological_process
1788	GO:1900424	1	0.888458	1	12	16396	2738	regulation of defense response to bacterium	biological_process
1789	GO:1900449	1	0.29522	8	38	16396	2738	regulation of glutamate receptor signaling pathway	biological_process
1790	GO:1900452	1	0.516671	2	10	16396	2738	regulation of long term synaptic depression	biological_process
1791	GO:1900746	1	0.274233	3	11	16396	2738	regulation of vascular endothelial growth factor signaling pathway	biological_process
1792	GO:1901016	1	0.611557	8	50	16396	2738	regulation of potassium ion transmembrane transporter activity	biological_process
1793	GO:1901028	1	0.984669	3	44	16396	2738	regulation of mitochondrial outer membrane permeabilization involved in apoptotic signaling pathway	biological_process
1794	GO:1901071	1	0.916211	2	23	16396	2738	glucosamine-containing compound metabolic process	biological_process
1795	GO:1901078	1	0.598955	1	5	16396	2738	negative regulation of relaxation of muscle	biological_process
1796	GO:1901135	1	0.542404	175	1053	16396	2738	carbohydrate derivative metabolic process	biological_process
1797	GO:1901136	1	0.782964	26	176	16396	2738	carbohydrate derivative catabolic process	biological_process
1798	GO:1901137	1	0.257803	102	574	16396	2738	carbohydrate derivative biosynthetic process	biological_process
1799	GO:1901163	1	0.458464	2	9	16396	2738	regulation of trophoblast cell migration	biological_process
1800	GO:0098693	1	0.741267	5	36	16396	2738	regulation of synaptic vesicle cycle	biological_process
1801	GO:0098664	1	0.985086	1	23	16396	2738	G-protein coupled serotonin receptor signaling pathway	biological_process
1802	GO:0098657	1	0.357774	12	63	16396	2738	import into cell	biological_process
1803	GO:0090166	1	0.665947	1	6	16396	2738	Golgi disassembly	biological_process
1804	GO:0090169	1	0.513381	4	22	16396	2738	regulation of spindle assembly	biological_process
1805	GO:0090174	1	0.665188	16	103	16396	2738	organelle membrane fusion	biological_process
1806	GO:0090183	1	0.582801	9	55	16396	2738	regulation of kidney development	biological_process
1807	GO:0090184	1	0.348616	8	40	16396	2738	positive regulation of kidney development	biological_process
1808	GO:0090189	1	0.336516	5	23	16396	2738	regulation of branching involved in ureteric bud morphogenesis	biological_process
1809	GO:0090207	1	0.930797	3	33	16396	2738	regulation of triglyceride metabolic process	biological_process
1810	GO:0090220	1	0.935556	1	15	16396	2738	chromosome localization to nuclear envelope involved in homologous chromosome segregation	biological_process
1811	GO:0090230	1	0.598955	1	5	16396	2738	regulation of centromere complex assembly	biological_process
1812	GO:0090261	1	0.518535	1	4	16396	2738	positive regulation of inclusion body assembly	biological_process
1813	GO:0090270	1	0.263997	2	6	16396	2738	regulation of fibroblast growth factor production	biological_process
1814	GO:0090276	1	0.303056	36	197	16396	2738	regulation of peptide hormone secretion	biological_process
1815	GO:0090286	1	0.768237	1	8	16396	2738	cytoskeletal anchoring at nuclear membrane	biological_process
1816	GO:0090287	1	0.759875	36	237	16396	2738	regulation of cellular response to growth factor stimulus	biological_process
1817	GO:0090288	1	0.845853	17	124	16396	2738	negative regulation of cellular response to growth factor stimulus	biological_process
1818	GO:0090304	1	0.669415	634	3847	16396	2738	nucleic acid metabolic process	biological_process
1819	GO:0090305	1	0.248807	50	272	16396	2738	nucleic acid phosphodiester bond hydrolysis	biological_process
1820	GO:0090307	1	0.711435	7	48	16396	2738	mitotic spindle assembly	biological_process
1821	GO:0090316	1	0.509545	42	250	16396	2738	positive regulation of intracellular protein transport	biological_process
1822	GO:0090317	1	0.713257	13	87	16396	2738	negative regulation of intracellular protein transport	biological_process
1823	GO:0090325	1	0.598955	1	5	16396	2738	regulation of locomotion involved in locomotory behavior	biological_process
1824	GO:0090342	1	0.33662	7	34	16396	2738	regulation of cell aging	biological_process
1825	GO:0090343	1	0.806958	1	9	16396	2738	positive regulation of cell aging	biological_process
1826	GO:0090344	1	0.773985	2	16	16396	2738	negative regulation of cell aging	biological_process
1827	GO:0090382	1	0.973094	3	40	16396	2738	phagosome maturation	biological_process
1828	GO:0090383	1	0.953932	2	27	16396	2738	phagosome acidification	biological_process
1829	GO:0090394	1	0.839212	1	10	16396	2738	negative regulation of excitatory postsynaptic potential	biological_process
1830	GO:0090162	1	0.927725	2	24	16396	2738	establishment of epithelial cell polarity	biological_process
1831	GO:0090400	1	0.768237	1	8	16396	2738	stress-induced premature senescence	biological_process
1832	GO:0090161	1	0.866079	1	11	16396	2738	Golgi ribbon formation	biological_process
1833	GO:0090155	1	0.518535	1	4	16396	2738	negative regulation of sphingolipid biosynthetic process	biological_process
1834	GO:0086068	1	0.665947	1	6	16396	2738	Purkinje myocyte to ventricular cardiac muscle cell communication	biological_process
1835	GO:0086069	1	0.907098	1	13	16396	2738	bundle of His cell to Purkinje myocyte communication	biological_process
1836	GO:0086070	1	0.806958	1	9	16396	2738	SA node cell to atrial cardiac muscle cell communication	biological_process
1837	GO:0086073	1	0.665947	1	6	16396	2738	bundle of His cell-Purkinje myocyte adhesion involved in cell communication	biological_process
1838	GO:0086091	1	0.244027	8	36	16396	2738	regulation of heart rate by cardiac conduction	biological_process
1839	GO:0086103	1	0.721751	1	7	16396	2738	G-protein coupled receptor signaling pathway involved in heart process	biological_process
1840	GO:0090009	1	0.225639	3	10	16396	2738	primitive streak formation	biological_process
1841	GO:0090066	1	0.384223	77	445	16396	2738	regulation of anatomical structure size	biological_process
1842	GO:0090069	1	0.839212	1	10	16396	2738	regulation of ribosome biogenesis	biological_process
1843	GO:0090071	1	0.518535	1	4	16396	2738	negative regulation of ribosome biogenesis	biological_process
1844	GO:0090075	1	0.850746	2	19	16396	2738	relaxation of muscle	biological_process
1845	GO:0090083	1	0.514694	3	16	16396	2738	regulation of inclusion body assembly	biological_process
1846	GO:0090084	1	0.274233	3	11	16396	2738	negative regulation of inclusion body assembly	biological_process
1847	GO:0090087	1	0.670791	127	785	16396	2738	regulation of peptide transport	biological_process
1848	GO:0090092	1	0.843546	30	209	16396	2738	regulation of transmembrane receptor protein serine/threonine kinase signaling pathway	biological_process
1849	GO:0090102	1	0.943956	4	43	16396	2738	cochlea development	biological_process
1850	GO:0090103	1	0.982092	1	22	16396	2738	cochlea morphogenesis	biological_process
1851	GO:0090109	1	0.342646	10	51	16396	2738	regulation of cell-substrate junction assembly	biological_process
1852	GO:0090114	1	0.976786	6	67	16396	2738	COPII-coated vesicle budding	biological_process
1853	GO:0090132	1	0.550356	13	78	16396	2738	epithelium migration	biological_process
1854	GO:0090136	1	0.272068	4	16	16396	2738	epithelial cell-cell adhesion	biological_process
1855	GO:0090140	1	0.513381	4	22	16396	2738	regulation of mitochondrial fission	biological_process
1856	GO:0090141	1	0.421873	3	14	16396	2738	positive regulation of mitochondrial fission	biological_process
1857	GO:0090150	1	0.999996	14	210	16396	2738	establishment of protein localization to membrane	biological_process
1858	GO:0090151	1	0.516671	2	10	16396	2738	establishment of protein localization to mitochondrial membrane	biological_process
1859	GO:0090153	1	0.705257	2	14	16396	2738	regulation of sphingolipid biosynthetic process	biological_process
1860	GO:0090154	1	0.806958	1	9	16396	2738	positive regulation of sphingolipid biosynthetic process	biological_process
1861	GO:0090160	1	0.331119	2	7	16396	2738	Golgi to lysosome transport	biological_process
1862	GO:1901605	1	0.655791	33	208	16396	2738	alpha-amino acid metabolic process	biological_process
1863	GO:0090403	1	0.518535	1	4	16396	2738	oxidative stress-induced premature senescence	biological_process
1864	GO:0090501	1	0.805074	19	133	16396	2738	RNA phosphodiester bond hydrolysis	biological_process
1865	GO:0097300	1	0.852418	3	27	16396	2738	programmed necrotic cell death	biological_process
1866	GO:0097306	1	0.559247	9	54	16396	2738	cellular response to alcohol	biological_process
1867	GO:0097345	1	0.421873	3	14	16396	2738	mitochondrial outer membrane permeabilization	biological_process
1868	GO:0097352	1	0.3854	6	30	16396	2738	autophagosome maturation	biological_process
1869	GO:0097354	1	0.806958	1	9	16396	2738	prenylation	biological_process
1870	GO:0097411	1	0.518535	1	4	16396	2738	hypoxia-inducible factor-1alpha signaling pathway	biological_process
1871	GO:0097421	1	0.784821	4	31	16396	2738	liver regeneration	biological_process
1872	GO:0097428	1	0.263997	2	6	16396	2738	protein maturation by iron-sulfur cluster transfer	biological_process
1873	GO:0097435	1	0.345103	64	364	16396	2738	supramolecular fiber organization	biological_process
1874	GO:0097475	1	0.721751	1	7	16396	2738	motor neuron migration	biological_process
1875	GO:0097484	1	0.458464	2	9	16396	2738	dendrite extension	biological_process
1876	GO:0097502	1	0.784821	4	31	16396	2738	mannosylation	biological_process
1877	GO:0097527	1	0.263997	2	6	16396	2738	necroptotic signaling pathway	biological_process
1878	GO:0097531	1	0.665947	1	6	16396	2738	mast cell migration	biological_process
1879	GO:0097646	1	0.263997	2	6	16396	2738	calcitonin family receptor signaling pathway	biological_process
1880	GO:0097647	1	0.263997	2	6	16396	2738	amylin receptor signaling pathway	biological_process
1881	GO:0097696	1	0.611557	8	50	16396	2738	STAT cascade	biological_process
1882	GO:0097709	1	0.518535	1	4	16396	2738	connective tissue replacement	biological_process
1883	GO:0097711	1	0.83356	13	96	16396	2738	ciliary basal body-plasma membrane docking	biological_process
1884	GO:0097722	1	0.79468	9	66	16396	2738	sperm motility	biological_process
1885	GO:0098534	1	0.736301	3	22	16396	2738	centriole assembly	biological_process
1886	GO:0098542	1	0.981559	52	398	16396	2738	defense response to other organism	biological_process
1887	GO:0098581	1	0.962772	1	18	16396	2738	detection of external biotic stimulus	biological_process
1888	GO:0098586	1	0.960436	2	28	16396	2738	cellular response to virus	biological_process
1889	GO:0098596	1	0.331119	2	7	16396	2738	imitative learning	biological_process
1890	GO:0098597	1	0.396356	2	8	16396	2738	observational learning	biological_process
1891	GO:0098598	1	0.225639	3	10	16396	2738	learned vocalization behavior or vocal learning	biological_process
1892	GO:0097264	1	0.768237	1	8	16396	2738	self proteolysis	biological_process
1893	GO:0090407	1	0.609105	78	478	16396	2738	organophosphate biosynthetic process	biological_process
1894	GO:0097240	1	0.768237	1	8	16396	2738	chromosome attachment to the nuclear envelope	biological_process
1895	GO:0097194	1	0.336282	12	62	16396	2738	execution phase of apoptosis	biological_process
1896	GO:0090559	1	0.825198	10	75	16396	2738	regulation of membrane permeability	biological_process
1897	GO:0090594	1	0.598955	1	5	16396	2738	inflammatory response to wounding	biological_process
1898	GO:0090596	1	0.872785	35	246	16396	2738	sensory organ morphogenesis	biological_process
1899	GO:0090647	1	0.665947	1	6	16396	2738	modulation of age-related behavioral decline	biological_process
1900	GO:0090656	1	0.866079	1	11	16396	2738	t-circle formation	biological_process
1901	GO:0090662	1	0.578931	10	61	16396	2738	ATP hydrolysis coupled transmembrane transport	biological_process
1902	GO:0090735	1	0.839212	1	10	16396	2738	DNA repair complex assembly	biological_process
1903	GO:0097006	1	0.880353	9	73	16396	2738	regulation of plasma lipoprotein particle levels	biological_process
1904	GO:0097009	1	0.802782	2	17	16396	2738	energy homeostasis	biological_process
1905	GO:0097031	1	0.911632	7	62	16396	2738	mitochondrial respiratory chain complex I biogenesis	biological_process
1906	GO:0097035	1	0.453917	7	38	16396	2738	regulation of membrane lipid distribution	biological_process
1907	GO:0097062	1	0.665947	1	6	16396	2738	dendritic spine maintenance	biological_process
1908	GO:0097066	1	0.652388	4	26	16396	2738	response to thyroid hormone	biological_process
1909	GO:0097067	1	0.31258	4	17	16396	2738	cellular response to thyroid hormone stimulus	biological_process
1910	GO:0097084	1	0.768237	1	8	16396	2738	vascular smooth muscle cell development	biological_process
1911	GO:0097094	1	0.598893	3	18	16396	2738	craniofacial suture morphogenesis	biological_process
1912	GO:0097104	1	0.839212	1	10	16396	2738	postsynaptic membrane assembly	biological_process
1913	GO:0097106	1	0.458464	2	9	16396	2738	postsynaptic density organization	biological_process
1914	GO:0097114	1	0.518535	1	4	16396	2738	NMDA glutamate receptor clustering	biological_process
1915	GO:0097118	1	0.518535	1	4	16396	2738	neuroligin clustering involved in postsynaptic membrane assembly	biological_process
1916	GO:0097119	1	0.665947	1	6	16396	2738	postsynaptic density protein 95 clustering	biological_process
1917	GO:0097120	1	0.513381	4	22	16396	2738	receptor localization to synapse	biological_process
1918	GO:0097150	1	0.978496	1	21	16396	2738	neuronal stem cell population maintenance	biological_process
1919	GO:0097151	1	0.721751	1	7	16396	2738	positive regulation of inhibitory postsynaptic potential	biological_process
1920	GO:0097164	1	0.549291	30	181	16396	2738	ammonium ion metabolic process	biological_process
1921	GO:0097186	1	0.870508	2	20	16396	2738	amelogenesis	biological_process
1922	GO:0097193	1	0.243903	29	152	16396	2738	intrinsic apoptotic signaling pathway	biological_process
1923	GO:0097237	1	0.806958	1	9	16396	2738	cellular response to toxic substance	biological_process
1924	GO:0086067	1	0.570546	2	11	16396	2738	AV node cell to bundle of His cell communication	biological_process
1925	GO:1901606	1	0.83356	13	96	16396	2738	alpha-amino acid catabolic process	biological_process
1926	GO:1901615	1	0.894882	60	412	16396	2738	organic hydroxy compound metabolic process	biological_process
1927	GO:1905879	1	0.516671	2	10	16396	2738	regulation of oogenesis	biological_process
1928	GO:1905880	1	0.598955	1	5	16396	2738	negative regulation of oogenesis	biological_process
1929	GO:1905881	1	0.518535	1	4	16396	2738	positive regulation of oogenesis	biological_process
1930	GO:1905897	1	0.798555	10	73	16396	2738	regulation of response to endoplasmic reticulum stress	biological_process
1931	GO:1905898	1	0.858898	4	35	16396	2738	positive regulation of response to endoplasmic reticulum stress	biological_process
1932	GO:1905902	1	0.331119	2	7	16396	2738	regulation of mesoderm formation	biological_process
1933	GO:1905939	1	0.955299	1	17	16396	2738	regulation of gonad development	biological_process
1934	GO:1905941	1	0.839212	1	10	16396	2738	positive regulation of gonad development	biological_process
1935	GO:1905952	1	0.461841	22	127	16396	2738	regulation of lipid localization	biological_process
1936	GO:1905953	1	0.29522	8	38	16396	2738	negative regulation of lipid localization	biological_process
1937	GO:1905954	1	0.369375	14	75	16396	2738	positive regulation of lipid localization	biological_process
1938	GO:1990000	1	0.768237	1	8	16396	2738	amyloid fibril formation	biological_process
1939	GO:1905770	1	0.331119	2	7	16396	2738	regulation of mesodermal cell differentiation	biological_process
1940	GO:1990089	1	0.891579	5	45	16396	2738	response to nerve growth factor	biological_process
1941	GO:1990126	1	0.962772	1	18	16396	2738	retrograde transport
1942	GO:1990138	1	0.582801	9	55	16396	2738	neuron projection extension	biological_process
1943	GO:1990403	1	0.458464	2	9	16396	2738	embryonic brain development	biological_process
1944	GO:1990416	1	0.768237	1	8	16396	2738	cellular response to brain-derived neurotrophic factor stimulus	biological_process
1945	GO:1990440	1	0.866079	1	11	16396	2738	positive regulation of transcription from RNA polymerase II promoter in response to endoplasmic reticulum stress	biological_process
1946	GO:1990542	1	0.3854	6	30	16396	2738	mitochondrial transmembrane transport	biological_process
1947	GO:1990573	1	0.806958	1	9	16396	2738	potassium ion import across plasma membrane	biological_process
1948	GO:1990748	1	0.41296	15	83	16396	2738	cellular detoxification	biological_process
1949	GO:1990776	1	0.353561	4	18	16396	2738	response to angiotensin	biological_process
1950	GO:1990778	1	0.822833	16	115	16396	2738	protein localization to cell periphery	biological_process
1951	GO:1990966	1	0.518535	1	4	16396	2738	ATP generation from poly-ADP-D-ribose	biological_process
1952	GO:2000009	1	0.570546	2	11	16396	2738	negative regulation of protein localization to cell surface	biological_process
1953	GO:1990090	1	0.852861	5	42	16396	2738	cellular response to nerve growth factor stimulus	biological_process
1954	GO:1905710	1	0.672885	3	20	16396	2738	positive regulation of membrane permeability	biological_process
1955	GO:1905668	1	0.518535	1	4	16396	2738	positive regulation of protein localization to endosome	biological_process
1956	GO:1905664	1	0.518535	1	4	16396	2738	regulation of calcium ion import across plasma membrane	biological_process
1957	GO:1904861	1	0.225639	3	10	16396	2738	excitatory synapse assembly	biological_process
1958	GO:1904885	1	0.598955	1	5	16396	2738	beta-catenin destruction complex assembly	biological_process
1959	GO:1904888	1	0.379466	12	64	16396	2738	cranial skeletal system development	biological_process
1960	GO:1904923	1	0.619913	2	12	16396	2738	regulation of autophagy of mitochondrion in response to mitochondrial depolarization	biological_process
1961	GO:1904948	1	0.619913	2	12	16396	2738	midbrain dopaminergic neuron differentiation	biological_process
1962	GO:1904950	1	0.951225	26	204	16396	2738	negative regulation of establishment of protein localization	biological_process
1963	GO:1904951	1	0.690378	80	501	16396	2738	positive regulation of establishment of protein localization	biological_process
1964	GO:1904953	1	0.839212	1	10	16396	2738	Wnt signaling pathway involved in midbrain dopaminergic neuron differentiation	biological_process
1965	GO:1904970	1	0.598955	1	5	16396	2738	brush border assembly	biological_process
1966	GO:1905037	1	0.234297	12	57	16396	2738	autophagosome organization	biological_process
1967	GO:1905038	1	0.705257	2	14	16396	2738	regulation of membrane lipid metabolic process	biological_process
1968	GO:1905097	1	0.665947	1	6	16396	2738	regulation of guanyl-nucleotide exchange factor activity	biological_process
1969	GO:1905098	1	0.518535	1	4	16396	2738	negative regulation of guanyl-nucleotide exchange factor activity	biological_process
1970	GO:1905114	1	0.870355	62	419	16396	2738	cell surface receptor signaling pathway involved in cell-cell signaling	biological_process
1971	GO:1905207	1	0.214111	9	40	16396	2738	regulation of cardiocyte differentiation	biological_process
1972	GO:1905208	1	0.514694	3	16	16396	2738	negative regulation of cardiocyte differentiation	biological_process
1973	GO:1905276	1	0.962772	1	18	16396	2738	regulation of epithelial tube formation	biological_process
1974	GO:1905278	1	0.518535	1	4	16396	2738	positive regulation of epithelial tube formation	biological_process
1975	GO:1905314	1	0.272068	4	16	16396	2738	semi-lunar valve development	biological_process
1976	GO:1905330	1	0.973148	21	178	16396	2738	regulation of morphogenesis of an epithelium	biological_process
1977	GO:1905331	1	0.598893	3	18	16396	2738	negative regulation of morphogenesis of an epithelium	biological_process
1978	GO:1905332	1	0.637944	5	32	16396	2738	positive regulation of morphogenesis of an epithelium	biological_process
1979	GO:1905476	1	0.39453	4	19	16396	2738	negative regulation of protein localization to membrane	biological_process
1980	GO:1905477	1	0.774715	11	78	16396	2738	positive regulation of protein localization to membrane	biological_process
1981	GO:1905516	1	0.458464	2	9	16396	2738	positive regulation of fertilization	biological_process
1982	GO:1905517	1	0.741574	2	15	16396	2738	macrophage migration	biological_process
1983	GO:1905521	1	0.513381	4	22	16396	2738	regulation of macrophage migration	biological_process
1984	GO:2000010	1	0.664774	2	13	16396	2738	positive regulation of protein localization to cell surface	biological_process
1985	GO:2000015	1	0.518535	1	4	16396	2738	regulation of determination of dorsal identity	biological_process
1986	GO:2000018	1	0.806958	1	9	16396	2738	regulation of male gonad development	biological_process
1987	GO:2000027	1	0.79099	37	247	16396	2738	regulation of organ morphogenesis	biological_process
1988	GO:2000394	1	0.331119	2	7	16396	2738	positive regulation of lamellipodium morphogenesis	biological_process
1989	GO:2000416	1	0.665947	1	6	16396	2738	regulation of eosinophil migration	biological_process
1990	GO:2000465	1	0.768237	1	8	16396	2738	regulation of glycogen (starch) synthase activity	biological_process
1991	GO:2000505	1	0.39453	4	19	16396	2738	regulation of energy homeostasis	biological_process
1992	GO:2000507	1	0.665947	1	6	16396	2738	positive regulation of energy homeostasis	biological_process
1993	GO:2000574	1	0.570546	2	11	16396	2738	regulation of microtubule motor activity	biological_process
1994	GO:2000641	1	0.955299	1	17	16396	2738	regulation of early endosome to late endosome transport	biological_process
1995	GO:2000644	1	0.721751	1	7	16396	2738	regulation of receptor catabolic process	biological_process
1996	GO:2000736	1	0.993917	10	112	16396	2738	regulation of stem cell differentiation	biological_process
1997	GO:2000772	1	0.321372	6	28	16396	2738	regulation of cellular senescence	biological_process
1998	GO:2000773	1	0.866079	1	11	16396	2738	negative regulation of cellular senescence	biological_process
[truncated: 2,680 more rows]
